# Supplementary material for: The p53 transcriptional response across tumor types reveals core and senescence-specific signatures modulated by long noncoding RNAs
Source: Proc Natl Acad Sci U S A. 2021 Jul 29;118(31):e2025539118. doi: 10.1073/pnas.2025539118 (PMC8346867; doi:10.1073/pnas.2025539118)
Supplement: Supplementary File [file pnas.2025539118.sd01.xlsx]

## Sheet: Sheet1
SI Dataset 1| Differential expresion of genes across cell lines and timepoints (Log2FC [+Tam/-Tam]) determined by RNA-seq
GeneID	kpr8_8	kpr10_8	kpr8_24	kpr10_24	X306_8	X928_8	X306_24	X928_24	X3472_8	X3940_8	X3472_24	X3940_24	Gene Name
ENSMUSG00000000093.6	0.608595	-4.17356	1.56819	-4.17356	0	-3.42072	4.63282	-3.42072	0	0	3.51307	0	Tbx2
ENSMUSG00000000159.15	0.613834	0.318634	1.50851	-4.17356	0	0	0	0	0	0	0	0	Igsf5
ENSMUSG00000000204.15	0	-2.74024	3.8413	-2.74024	-3.25505	4.7535	1.37777	0	-1.11862	5.30238	-0.273238	0	Slfn4
ENSMUSG00000000216.8	0	0	0	0	0	0.401766	5.60345	2.22327	0	0	0	0	Scnn1g
ENSMUSG00000000223.13	-0.737043	-0.857335	-1.32722	-1.25116	-0.0309573	0.655796	-1.08571	-1.47656	-1.14075	-0.660753	-0.277153	-0.334352	Drp2
ENSMUSG00000000320.10	1.5401	0.814678	1.26322	2.31539	0.314757	0.385299	0.455381	0.891653	0.394145	3.78874	-0.258629	4.44846	Alox12
ENSMUSG00000000359.3	0	0	0	0	-4.17744	-0.310107	1.42601	1.42547	0	0	0	0	Rem1
ENSMUSG00000000392.17	3.19063	0	0	0	-0.644815	-0.562464	0.782418	0.940891	4.16584	-3.67409	0	-3.67409	Fap
ENSMUSG00000000402.2	-2.64689	-2.74024	1.19441	-2.74024	3.55492	0.385299	3.68983	-3.42072	1.35339	5.30238	1.23953	0	Egfl6
ENSMUSG00000000530.16	3.19063	0	3.8413	0	0	0	7.04387	0	2.33257	6.69438	3.32018	6.56605	Acvrl1
ENSMUSG00000000560.9	-2.64689	0.318634	1.19441	-4.17356	3.55492	0.385299	0	0.891653	0.411736	-1.39292	-1.7714	-1.66859	Gabra2
ENSMUSG00000000627.15	-0.612929	-0.618645	0.672705	2.43782	0	0	3.68983	0	0.790282	-1.79799	0.215388	-1.13827	Sema4f
ENSMUSG00000000732.8	-2.64689	0	-2.64689	0	-0.728099	0.330463	-1.70687	-0.539947	4.16584	-3.67409	0	-3.67409	Icosl
ENSMUSG00000000792.2	-2.05129	-1.21202	0.521845	-5.70422	0.878191	-0.87713	0.455381	-5.63063	-3.7717	0.121514	1.23953	-0.575502	Slc5a5
ENSMUSG00000001014.5	0.604085	2.81527	-4.46288	1.4276	-3.25505	0	-3.25505	0	0	0	0	0	Icam4
ENSMUSG00000001225.12	1.13934	-1.04555	3.54281	1.65367	0.638128	1.37477	1.04147	2.22327	-0.552049	-0.453407	-0.269433	-1.71319	Slc26a3
ENSMUSG00000001510.8	0.582515	-1.21202	2.23691	0.647077	0	0	0	0	0	0	0	0	Dlx3
ENSMUSG00000001739.14	1.5401	-4.56847	2.23691	-0.470103	-4.17744	-1.10693	-0.487609	-4.91295	0.411736	0.119137	0.445722	0.798597	Cldn15
ENSMUSG00000001804.9	0	0	3.8413	0	0	0	3.68983	0	-3.7717	1.51272	0.676762	1.38439	Dsg4
ENSMUSG00000001865.2	0	0	0	0	0	0	0	0	0.394145	-2.15495	-3.7717	-0.901848	Cpa3
ENSMUSG00000001946.13	-0.878857	0.864167	0.720592	0.470341	-4.17744	0.385299	-0.487609	-3.42072	0	0.52658	4.44846	0.233374	Esam
ENSMUSG00000001985.9	-0.353505	0.864167	-4.46288	2.40575	0	-3.42072	3.68983	-3.42072	-3.7717	0.114651	0.676762	-3.67409	Grik3
ENSMUSG00000002032.16	1.18691	-0.933052	1.05451	-0.933052	-3.25505	0	0.434783	4.31237	0.731774	1.06149	-1.24176	-0.161019	Tmem25
ENSMUSG00000002057.4	1.56802	-0.618645	1.69428	2.43782	0	0	0	0	0	0	0	3.51307	Foxn1
ENSMUSG00000002076.11	-0.737043	0.907164	-1.32722	0.32956	1.80058	0	0.434783	4.31237	0	-3.67409	3.51307	-3.67409	Hsf2bp
ENSMUSG00000002565.16	-0.76359	0.425609	-0.639715	0.27653	-1.18066	-3.42072	1.66245	-3.42072	0	3.78874	0	0	Scin
ENSMUSG00000002771.11	1.56802	2.31539	1.28807	2.31539	0.878191	3.80602	0.455381	6.575	0	0	4.44846	0	Grin2d
ENSMUSG00000002791.16	1.46248	0.882069	-2.64689	-4.17356	-1.18066	3.80602	1.18385	0	5.12509	0.685935	3.51307	0.394787	Pdxk-ps
ENSMUSG00000002908.15	0.997479	0.487158	1.69428	0.487158	1.80058	-5.31596	2.66438	-1.00359	-0.15938	0	-1.7714	0	Kcnn1
ENSMUSG00000002944.15	1.46248	-0.269114	-2.64689	-2.42376	0	0	0	0	0	0	0	0	Cd36
ENSMUSG00000003070.6	1.78627	-0.0779637	-4.06949	-5.53775	-1.13964	0.633333	-1.31133	0.686202	-0.552049	0	1.27079	0	Efna2
ENSMUSG00000003273.13	0.865845	-0.2939	0.585889	0.27653	0.29987	3.80602	1.37777	5.84809	0	0	0	0	Car11
ENSMUSG00000003282.9	-0.278992	-0.535139	-0.616927	-0.675682	-0.590733	-0.424892	-0.0377634	-0.113304	0.8198	0.768846	0.923362	1.52923	Plag1
ENSMUSG00000003341.8	0.0398891	-3.62803	0.720592	0.470341	0.724206	4.7535	0.462692	5.84809	5.12509	-5.18166	3.51307	-0.733203	Atp8b3
ENSMUSG00000003354.5	-1.74676	3.55492	-2.57166	4.09837	-4.73558	0	0.867872	5.2756	0	0	0	0	Ccdc65
ENSMUSG00000003418.11	0.0954768	4.4922	1.0889	0	0	0.385299	0	-3.42072	0	0	0	0	St8sia6
ENSMUSG00000003436.11	1.46248	0	1.19441	0	0.29987	0.96879	0.434783	-4.35173	-3.7717	0.685935	0.676762	-1.10337	Dll3
ENSMUSG00000003863.17	0.400213	0.684246	-0.142358	0.27653	1.2982	-1.02566	0.462692	0.303939	1.39776	0.122001	-5.28447	-0.487604	Ppfia3
ENSMUSG00000003872.8	-4.06949	-2.74024	-0.228183	-2.74024	0	5.32052	3.68983	5.2756	0	-1.79799	0	-5.58673	Lin7b
ENSMUSG00000004031.13	0	3.55492	3.8413	4.09837	0	0	0	0	-1.11862	-0.455901	0.130572	-0.341849	Brinp2
ENSMUSG00000004110.14	1.78627	0.642116	2.49021	1.21827	0.58306	0.671728	0.727769	1.20488	0.157124	0.410128	0.0404836	-1.00969	Cacna1e
ENSMUSG00000004113.18	0.582515	-4.17356	3.54281	-0.0751918	4.4922	0.385299	5.19827	-3.42072	0	-4.61644	0	-4.61644	Cacna1b
ENSMUSG00000004187.10	-0.0639449	-0.656537	-0.0508125	0.33241	-0.652612	-0.562464	0.689787	1.93143	0.00608023	0.119137	-0.693286	-0.16798	Kifc2
ENSMUSG00000004328.15	0	0.814678	3.8413	1.35813	0	3.80602	3.68983	0	-1.11862	0	-5.28447	6.20783	Hif3a
ENSMUSG00000004360.8	0.0398891	-1.32327	2.49021	0.747872	-1.21605	0.414423	-2.01841	0.948389	-2.09999	5.30238	-0.8508	3.51307	9330159F19Rik
ENSMUSG00000004542.15	0.997479	-1.01356	0.720592	-4.56847	0	0.385299	5.19827	0.891653	4.16584	-3.67409	4.44846	-0.161019	Psg19
ENSMUSG00000004609.11	-0.105461	1.4653	0.992102	-0.470103	-0.466905	0.96879	1.90107	-4.35173	5.12509	-2.37291	4.44846	-2.64858	Cd33
ENSMUSG00000004651.6	0.91738	1.75196	0.327198	-2.74024	5.05563	0.385299	0	0.891653	5.12509	-0.827701	4.44846	-4.61644	Tyr
ENSMUSG00000004698.9	-3.52686	3.55492	0.314443	0	0.322771	-0.283327	1.77045	0.334604	0	0	0	0	Hdac9
ENSMUSG00000004872.15	0.162664	0.581594	0.66045	-0.779819	-0.622522	0.385299	0.455381	-3.42072	4.16584	-3.67409	0	-3.67409	Pax3
ENSMUSG00000005045.16	1.13934	-3.62803	1.26322	-3.62803	0.29987	-3.42072	0.434783	2.83614	1.35339	-0.827701	-0.258629	-0.16798	Chd5
ENSMUSG00000005089.15	-0.878857	1.28622	-0.228183	0.882069	3.55492	0.385299	5.19827	-3.42072	4.16584	3.78874	4.44846	3.51307	Slc1a2
ENSMUSG00000005267.13	-0.168099	1.62888	-0.378932	0.493037	-0.142027	-1.10693	0.532548	-0.600578	-3.7717	0.114651	2.21699	2.0561	Zfp287
ENSMUSG00000005268.20	2.01931	0.318634	1.19441	0.882069	-4.73558	0.813558	-4.73558	0.36265	4.16584	-0.827701	4.44846	-4.61644	Prlr
ENSMUSG00000005360.14	0.431745	0.5559	-0.432572	-1.39246	0.191793	1.20617	0.186679	2.1003	5.12509	-0.600266	4.44846	-0.487604	Slc1a3
ENSMUSG00000005373.13	0.582515	1.4276	1.26322	1.4276	-3.25505	-3.42072	1.37777	-3.42072	1.35339	0.114651	-0.258629	0.774372	Mlxipl
ENSMUSG00000005628.12	0.582515	0.882069	0.314443	-0.0751918	-4.17744	-4.91295	-4.17744	-0.600578	-0.552049	-1.42607	-0.269433	-0.172966	Tmod4
ENSMUSG00000005917.15	-0.916494	-4.87819	0.331684	-0.779819	-0.622522	0.401766	-0.487609	-4.35173	0	0	0	0	Otx1
ENSMUSG00000005950.14	0	0	0	0	-0.207728	0.154172	0.382483	1.1673	0	0	3.51307	0	P2rx5
ENSMUSG00000006342.14	3.19063	-2.74024	0	-2.74024	0	0	0	0	-1.8407	-1.03164	-1.55809	-1.72865	Susd2
ENSMUSG00000006435.15	0.207716	-1.32327	0.333974	0.747872	-3.25505	0	0.434783	0	0	0	0	0	Neurl1a
ENSMUSG00000006457.3	1.13934	3.55492	0.314443	5.62606	0.29987	0.385299	-3.25505	-3.42072	-0.552049	3.78874	0.293334	0	Actn3
ENSMUSG00000006567.11	-0.568525	-0.0794507	-2.14128	-0.287238	0.29987	1.89981	1.37777	1.85488	0	-3.67409	0	1.74095	Atp7b
ENSMUSG00000006576.16	0.287057	1.05769	0.473068	1.31851	0.314757	0	1.02083	4.31237	0	0	0	0	Slc4a3
ENSMUSG00000006586.15	0	3.55492	3.8413	4.09837	-4.40429	-0.265771	-1.20241	0.141257	0	-3.67409	0	-3.67409	Runx1t1
ENSMUSG00000006642.3	0.389636	-0.225184	0.187366	-0.126283	0	0	0	0	4.16584	0	0	0	Tcf23
ENSMUSG00000006711.15	1.46248	1.75196	1.19441	-2.74024	3.55492	-4.91295	3.68983	-4.91295	0.8198	-1.39292	-5.28447	-5.18166	D130043K22Rik
ENSMUSG00000006724.12	-0.878857	0.864167	-4.06949	-3.62803	-3.25505	3.80602	0.434783	4.31237	0.992002	0.960115	0.875835	0.813893	Cyp27b1
ENSMUSG00000006764.8	4.10937	0	0	0	-0.341225	0	0.927507	5.2756	0	0	0	0	Tph2
ENSMUSG00000007021.4	2.73337	4.4922	2.14319	4.09837	0.878191	-0.159448	0.455381	0.36265	0	0	0	4.44846	Syngr3
ENSMUSG00000007034.15	0.141003	0.0268282	-0.00683986	-0.192415	-3.25505	0	-3.25505	0	0	0	3.51307	0	Slc44a4
ENSMUSG00000007035.15	-0.332265	-0.140586	0.130941	-0.271278	0.495016	0.413555	0.47217	-0.0407109	-0.230043	-0.155708	-0.280071	-0.0928696	Msh5
ENSMUSG00000007591.14	0.997479	0.177442	0.720592	0.177442	1.85634	-0.545717	1.42601	0.923865	-1.05548	-0.672917	-0.760943	-0.392477	Tssk4
ENSMUSG00000007594.9	-0.353505	0.89131	-4.46288	1.4653	0.738747	-1.1451	-0.105492	0.950634	0	0	3.51307	3.51307	Hapln4
ENSMUSG00000007682.5	0	0	0	0	-3.25505	1.33278	-3.25505	2.83614	-0.377837	0.685935	-0.107662	1.37224	Dio2
ENSMUSG00000007989.6	0.0277745	-0.0731123	0.0891696	1.4276	-0.656582	0.541027	0.640428	0.303939	-0.118819	0	0.0405489	0	Fzd3
ENSMUSG00000008438.3	-0.336232	-0.0731123	1.26322	-3.62803	-4.17744	-1.10693	-0.487609	-0.600578	4.16584	3.78874	4.44846	4.44846	Adam21
ENSMUSG00000008461.5	-2.64689	0.487158	-2.64689	-4.56847	1.23715	-4.35173	0.434783	-4.35173	0.394145	0.114651	0.676762	-0.161019	Fut1
ENSMUSG00000008489.18	-3.52686	0	1.26322	4.09837	-0.430869	-0.631707	0.0904211	-0.21048	-6.00655	0	0.391483	0	Elavl2
ENSMUSG00000008932.9	0.138338	-0.0762766	-0.451844	0.487158	0.00906634	1.89981	-0.252448	-3.42072	0	-0.827701	5.01123	0.394787	Slc1a7
ENSMUSG00000009108.15	-0.454144	-0.350337	0.419437	-1.747	-0.00580074	0.762104	-0.106377	0.952069	4.16584	0.791739	5.01123	0.813893	Gnat2
ENSMUSG00000009394.13	-0.336232	-0.0731123	1.26322	0.470341	0	0	0	0	-0.979979	0	-0.687496	0	Syn2
ENSMUSG00000009487.9	-2.64689	2.31539	1.19441	-2.74024	0.29987	-4.35173	1.94322	1.49636	0	4.73558	5.41504	0	Otog
ENSMUSG00000009628.14	0.997479	-0.0762766	4.25694	1.4653	0.0668973	0.385299	4.34232	0.891653	0.177517	-3.67409	0.535972	-3.67409	Tex15
ENSMUSG00000010066.15	0	3.55492	0	5.05563	3.55492	-3.42072	3.68983	1.85488	0	1.62829	0	0.774372	Cacna2d2
ENSMUSG00000010142.12	0	0	0	0	0	0	0	0	-0.214983	-5.18166	0.0809442	0.233374	Tnfrsf13b
ENSMUSG00000010476.13	3.19063	0.814678	0	1.35813	-0.243887	-0.0132201	-0.768317	-0.794286	-3.7717	-3.67409	0.676762	-3.67409	Ebf3
ENSMUSG00000011154.17	0	0	0	0	3.55492	-0.56828	0	0.368052	0	0	0	0	Cfap161
ENSMUSG00000011171.11	0	0	3.8413	0	0.724206	0	1.18385	4.31237	-4.71789	0	0.293334	0	Vipr2
ENSMUSG00000011263.16	0	0	0	0	3.55492	-3.42072	7.2832	2.42737	0	0	3.51307	0	Exoc3l2
ENSMUSG00000011305.11	-0.215735	-0.244434	-5.59599	-0.648586	-3.25505	0.385299	1.94322	-3.42072	0	3.78874	0	0	Plin5
ENSMUSG00000011382.7	1.9758	-4.56847	2.49021	1.78282	-0.95852	0.407575	-0.252448	-0.600578	-1.11862	0.649572	0.704219	-1.72865	Dhdh
ENSMUSG00000012350.15	-0.140723	0.667404	-0.181725	-1.14152	0	-4.91295	0	-0.600578	-3.7717	1.06149	-0.258629	-3.67409	Ehf
ENSMUSG00000012396.12	-0.336232	-0.618645	1.26322	-0.0751918	-3.25505	0	0.434783	0	5.6962	3.78874	4.44846	3.51307	Nanog
ENSMUSG00000013158.5	0.543737	-3.62803	-2.64689	-3.62803	0.29987	3.80602	0.434783	4.31237	-0.571915	0	-0.945993	0	4933405L10Rik
ENSMUSG00000014164.14	-0.336232	0.814678	0.314443	-2.74024	0	-3.42072	0	-3.42072	-0.214983	-1.79799	-0.624687	-1.13827	Klhl3
ENSMUSG00000014453.3	0	0	0	0	0	0	0	0	-1.56023	0	-1.0486	0	Blk
ENSMUSG00000014602.15	-0.242558	1.4276	0.870361	1.4276	3.55492	3.80602	3.68983	0	-3.7717	-0.827701	-0.258629	0.394787	Kif1a
ENSMUSG00000014725.14	-1.58104	0.487158	0.585889	-0.470103	0	-4.91295	3.68983	-0.600578	0.411736	-1.39292	-1.7714	-0.170437	Adam28
ENSMUSG00000015134.15	0.283731	0.1407	0.0922164	-0.0785428	-0.151548	1.95062	0.471342	0.923865	-1.71945	-0.859275	-0.446506	-1.15042	Aldh1a3
ENSMUSG00000015222.17	-0.13891	0.20441	-0.537061	0.0948713	-0.164085	-0.343469	-0.362694	-0.539947	-0.569636	0	0.132194	0	Map2
ENSMUSG00000015468.14	-4.46288	0.864167	-4.46288	0.470341	-3.25505	0	0.434783	0	0.978308	1.88728	1.01229	0.394787	Notch4
ENSMUSG00000015627.5	-0.813103	-0.213543	0.200307	0.0450935	-5.13701	5.72651	-1.44718	4.31237	-1.11862	0.120711	0.130572	-0.733203	Gata5
ENSMUSG00000015709.9	1.31077	-4.56847	-0.228183	-4.56847	-4.73558	-0.87713	2.17189	1.20488	0	0	0	0	Arnt2
ENSMUSG00000015829.13	0.782986	1.60158	1.63988	0.882069	0.320055	-5.31596	0.462692	0.532129	0.411736	-5.90264	-0.273238	-5.90264	Tnr
ENSMUSG00000015890.2	0	2.81527	0	0.470341	0	0.385299	0	-3.42072	0.407192	0	-0.269433	0	Amdhd1
ENSMUSG00000016346.17	3.19063	0.814678	6.33985	-2.74024	-3.25505	1.33278	0.434783	0.891653	-1.11862	-4.61644	0.130572	-4.61644	Kcnq2
ENSMUSG00000017309.11	-4.46288	-0.385992	-0.621577	-0.779819	-4.73558	0.385299	0.462692	1.85488	-5.28447	-0.827701	-0.836005	-4.61644	Cd300lg
ENSMUSG00000017688.14	-0.242558	0.177442	-2.03876	-4.87819	0	0	0	0	0	0	0	0	Hnf4g
ENSMUSG00000017692.8	3.19063	-0.0731123	3.8413	-3.62803	1.28234	0	-4.17744	4.31237	4.16584	0.121514	5.01123	-0.575502	Rhbdl3
ENSMUSG00000017737.2	0	3.55492	0	4.09837	1.16066	-3.42072	0.152732	-3.42072	0.394145	1.62829	1.64334	-0.161019	Mmp9
ENSMUSG00000018500.2	-0.878857	-2.74024	-4.06949	1.35813	0.648053	0.00455928	1.13338	0.532129	0	0	0	0	Adora2b
ENSMUSG00000018543.8	1.46248	1.4276	-2.64689	-3.62803	-0.644815	0.401766	-1.44718	-0.0393633	0.407192	3.78874	-1.20482	4.44846	1700001P01Rik
ENSMUSG00000018925.3	0	0	0	0	-0.24846	-5.63063	0.470243	-0.355032	0	0	0	0	Heatr9
ENSMUSG00000019230.14	0.608595	0.240577	0.0184137	0.723462	-0.644815	0.671728	1.04147	-0.355032	4.16584	0.685935	3.51307	-4.61644	Lhx9
ENSMUSG00000019301.5	5.06696	-0.0731123	3.8413	-3.62803	0.29987	0.385299	-3.25505	-3.42072	-3.7717	0	-0.258629	5.73019	Hsd17b1
ENSMUSG00000019326.14	1.13934	1.75196	1.83069	2.31539	-1.18066	-0.159448	-1.04575	-0.600578	0.394145	-1.16706	2.62633	0.0860436	Aoc3
ENSMUSG00000019368.13	1.13934	-3.62803	-3.52686	-3.62803	3.55492	1.89981	0	-3.42072	0.394145	3.78874	1.95849	4.44846	Sec14l4
ENSMUSG00000019737.14	0.165216	0.684246	-0.116301	0.684246	5.05563	0	5.19827	0	0.411736	0.119137	-0.836005	0.394787	Syne4
ENSMUSG00000019772.4	-5.42979	1.75196	-0.0722401	3.29354	1.80058	1.89981	-3.25505	-3.42072	0	0	0	0	Vip
ENSMUSG00000019817.18	0.997479	-0.0785428	1.69428	0.238974	-0.250201	-1.54424	-0.680529	0.277264	-0.384972	0	-1.17651	0	Plagl1
ENSMUSG00000019852.6	0.61549	0.0892462	0.333974	0.309529	0	0	0	0	0.588678	-1.03164	0.302434	-0.341849	Arfgef3
ENSMUSG00000019853.5	0.742878	1.83175	1.18961	0.470341	0	0	4.63282	0	0	0	0	0	Hebp2
ENSMUSG00000019888.15	0.582515	0.318634	2.23691	0.882069	0	2.30579	3.68983	1.85488	-3.7717	-1.79799	0.676762	-2.07366	Mgat4c
ENSMUSG00000019893.11	-0.936591	0.160069	-2.16225	-0.625984	0	0	0	0	0	0	0	0	Ros1
ENSMUSG00000019913.3	3.19063	3.55492	0	4.09837	0.724206	0.96879	0.462692	0.923865	4.16584	0	0	0	Sim1
ENSMUSG00000019987.8	-2.64689	-2.74024	-2.64689	2.88582	-0.6643	-0.310107	-0.173051	-0.355032	0	0	0	0	Arg1
ENSMUSG00000019989.7	0	0.814678	0	-2.74024	-0.24338	0.00455928	0.462692	-1.00359	0	0	0	0	Enpp3
ENSMUSG00000019990.14	0.543737	0.681038	-2.64689	-0.229539	0	0	0	0	-3.7717	3.78874	-3.7717	0	Pde7b
ENSMUSG00000020000.7	-0.0980356	0.900753	0.613007	1.21827	0	0	0	0	0	0	0	0	Moxd1
ENSMUSG00000020014.15	-0.737043	0.239773	0.801562	-0.17084	-0.126815	0.671728	0.473758	1.42547	1.35339	-0.851152	2.43613	-2.07366	Cfap54
ENSMUSG00000020017.14	0.0410962	-0.299329	-1.18457	-0.299329	-1.06073	0.671728	0.0621208	0.217462	-0.254187	-3.67409	0.620736	-3.67409	Hal
ENSMUSG00000020062.6	-1.27225	3.55492	0.894673	5.62606	0	1.33278	5.19827	3.4148	0.394145	0	0.676762	4.44846	Slc5a8
ENSMUSG00000020072.14	-0.336232	-4.17356	0.314443	-4.17356	1.2982	0.385299	-0.102756	0.891653	-1.52438	-0.851152	-2.17715	0.143458	Pbld2
ENSMUSG00000020077.14	-2.64689	-3.62803	-2.64689	0.470341	-3.25505	1.89981	-3.25505	-3.42072	-0.381284	-3.67409	-0.755362	0.774372	Srgn
ENSMUSG00000020083.13	-0.68347	0.0709231	-0.963427	0.907164	0	0	0	4.31237	-3.7717	0	1.23953	3.51307	2010107G23Rik
ENSMUSG00000020120.15	-0.878857	0.882069	-0.228183	-0.0751918	4.4922	0	4.63282	5.2756	4.16584	-1.39292	4.44846	-0.170437	Plek
ENSMUSG00000020140.15	-0.929791	-0.797819	-0.805917	0.978213	0.29987	3.80602	1.37777	5.2756	-5.28447	1.62829	-0.273238	-3.67409	Lgr5
ENSMUSG00000020159.8	0.303335	-0.0792492	-0.710858	0.502747	0	0	0	0	0	0	0	0	Gabrp
ENSMUSG00000020175.13	0.300272	-1.21202	0.594839	0.32956	-0.365485	0.541027	0.941323	1.07702	0	0	4.44846	3.51307	Rab36
ENSMUSG00000020176.17	-2.64689	-0.385992	1.19441	0.177442	0	0	6.17849	4.31237	4.16584	4.73558	7.55842	7.09188	Grb10
ENSMUSG00000020268.13	-2.0653	-0.393667	-1.94142	0.180327	0.137601	1.62546	-0.0620573	0.368052	-0.0761047	0.234285	0.1777	0.134333	Lyrm7
ENSMUSG00000020357.3	-0.0388191	0.0196856	1.00731	0.396144	0	0	0	0	0	0	0	0	Flt4
ENSMUSG00000020364.14	-0.662189	-0.437294	0.284772	-0.33902	-0.115316	0.401766	-0.106057	-4.35173	1.35339	-3.67409	-0.258629	-0.161019	Zfp354a
ENSMUSG00000020411.2	0.140103	0.882069	0.696132	2.43782	1.23715	-4.91295	3.50175	-0.600578	-0.310347	0.119137	0.709986	-4.61644	Nipal4
ENSMUSG00000020431.5	0.0630953	-4.87819	-0.421758	-0.779819	0	0	0	0	-1.52438	0.381338	1.28706	1.65578	Adcy1
ENSMUSG00000020486.18	-2.64689	-2.74024	1.19441	-2.74024	0	-3.42072	0	-3.42072	-0.161572	0	-0.277153	0	2020-09-04
ENSMUSG00000020490.16	-3.52686	-2.74024	0.314443	1.35813	-1.18066	0	-1.04575	4.31237	0.394145	-0.236156	-0.258629	0.11291	Btnl10
ENSMUSG00000020598.15	0.354391	-0.244434	2.18033	1.31851	0.878191	-4.91295	-0.487609	0.36265	-5.28447	0.114651	-1.7714	-3.67409	Nrcam
ENSMUSG00000020656.15	-0.842473	2.31539	-0.142358	2.88582	4.4922	0	0	0	-0.0635556	-0.196152	0.606327	-0.173999	Grhl1
ENSMUSG00000020712.11	-1.13255	1.31851	0.115632	-0.648586	-0.974345	-4.35173	0.322665	-0.0393633	4.16584	0	3.51307	0	Tcam1
ENSMUSG00000020838.12	-2.64689	0	-2.64689	0	3.18825	3.80602	4.32597	5.2756	0	0	3.51307	0	Slc6a4
ENSMUSG00000020867.13	-0.916494	0.318634	0.737898	1.86021	0	0	0	0	0	0	0	0	Spata20
ENSMUSG00000020891.11	-2.40537	0.882069	-0.805917	-4.17356	-0.622522	2.1704	0.455381	-4.35173	4.16584	1.0918	5.01123	-4.61644	Alox8
ENSMUSG00000020916.8	-5.02587	-0.0787098	0.737898	0.0195642	-3.25505	0	-3.25505	0	0	0	0	0	Krt36
ENSMUSG00000020926.16	-1.77069	-4.17356	-0.522515	-4.17356	3.55492	3.80602	3.68983	5.2756	0	0	0	0	Adam11
ENSMUSG00000021010.7	0	0	0	0	0.29987	-0.159448	1.37777	1.66206	0	0	0	0	Npas3
ENSMUSG00000021070.5	-0.0495335	-0.0731123	1.90112	-3.62803	-1.39198	0.96879	0.737707	1.90512	0	0	0	0	Bdkrb2
ENSMUSG00000021097.14	0.564432	-0.156961	1.30908	1.00884	1.28234	-0.159448	-4.17744	-4.91295	-4.71789	0.381338	2.25939	-0.891414	Clmn
ENSMUSG00000021136.13	0	0	0	0	0	0	0	0	-0.617568	0	-0.0476399	3.51307	Smoc1
ENSMUSG00000021198.16	0.203323	0.882069	0.327198	0.882069	-0.24846	1.89981	-0.509974	3.15429	-6.67618	-0.0971825	-0.110126	-0.966124	Unc79
ENSMUSG00000021209.12	0.543737	-2.74024	-2.64689	-2.74024	1.18996	-0.89369	0.470243	-0.360533	-0.565134	0	0.707812	0	Ppp4r4
ENSMUSG00000021223.13	-0.575718	-4.17356	-5.24192	-0.0751918	0.29987	3.80602	-3.25505	0	-0.1288	-0.742951	-0.0239773	-0.174141	Papln
ENSMUSG00000021268.17	0.0398891	-0.385992	-4.06949	1.15559	3.55492	1.33278	5.60345	2.42737	-1.11862	1.06149	-0.836005	-0.161019	Meg3
ENSMUSG00000021301.8	-0.177449	-0.618645	0.336964	1.4525	0	0	0	0	0	0	3.51307	0	Hecw1
ENSMUSG00000021313.15	0.742878	0.626705	0.459783	-0.145615	0.29987	3.80602	-3.25505	5.2756	-0.493662	-0.827701	0.09038	-0.16798	Ryr2
ENSMUSG00000021356.9	0	0	0	0	0	0	0	0	5.12509	0.697249	6.20783	0.811302	Irf4
ENSMUSG00000021373.15	0	0	0	0	0	0	0	0	2.33257	0.437913	2.21699	0.143458	Cap2
ENSMUSG00000021384.14	0	-2.74024	3.8413	-2.74024	0	0	0	0	-0.118819	3.78874	0.0405489	4.44846	Susd3
ENSMUSG00000021457.14	0.0421395	-0.2939	0.202446	-1.25116	-0.471481	0	-1.71651	4.31237	0.411736	-0.284354	0.130572	0.401955	Syk
ENSMUSG00000021469.9	0.0398891	1.75196	2.49021	2.31539	-0.660602	1.13003	1.05573	2.14315	0	0.114651	0	0.774372	Msx2
ENSMUSG00000021539.8	-0.678047	0.814678	-0.954934	2.31539	1.23715	0	-3.25505	4.31237	0	0	0	0	Lect2
ENSMUSG00000021565.16	0.203323	-1.55304	-4.46288	-6.60867	0	0	0	4.31237	0	0	0	0	Slc6a19
ENSMUSG00000021567.14	0.543737	0.814678	2.14319	-2.74024	1.23715	0	0.434783	4.31237	-0.571915	3.78874	-0.278149	3.51307	Nkd2
ENSMUSG00000021575.15	-1.65478	0.264337	-0.963427	1.83663	-2.07792	1.13003	-0.172084	1.34391	0.0977176	0.701106	0.20128	-0.172966	Ahrr
ENSMUSG00000021596.16	-0.582974	-0.660218	0.57374	-0.726756	-0.864393	0.385299	1.15989	-3.42072	0	-3.67409	0	-3.67409	Mctp1
ENSMUSG00000021612.14	0.449289	-0.648586	1.47368	1.12745	0.322771	1.89981	1.04147	2.42737	1.13753	-0.287662	0.923362	-1.1566	Slc6a18
ENSMUSG00000021700.9	3.19063	0.814678	0	1.35813	0.314757	0.385299	1.02083	-3.42072	2.33257	3.78874	-0.258629	3.51307	Rab3c
ENSMUSG00000021708.16	-0.878857	0.318634	2.01089	0.882069	0.29987	1.33278	-3.25505	1.85488	-4.71789	-5.58673	-4.71789	-5.58673	Rasgrf2
ENSMUSG00000021730.8	0.604085	-2.74024	1.30089	2.31539	-0.137342	-0.571234	1.30256	0.277264	-5.69022	0.114651	-1.24176	0.774372	Hcn1
ENSMUSG00000021747.11	-0.177449	0.318634	-1.43265	0.882069	-0.466905	-3.42072	-1.29387	-3.42072	-3.7717	0	-3.7717	0	4930452B06Rik
ENSMUSG00000021750.15	0.671251	0.305434	1.42842	1.65612	-3.25505	-4.35173	1.37777	-4.35173	4.16584	0.114651	4.44846	-3.67409	Fam107a
ENSMUSG00000021798.13	0	1.75196	4.79008	1.35813	-0.95852	-5.63063	0.947313	1.93679	0	0	0	0	Ldb3
ENSMUSG00000021879.12	0.543737	0	1.19441	0	0	-3.42072	4.63282	-3.42072	-4.71789	0	1.68014	4.44846	Dnah12
ENSMUSG00000021903.11	-0.215735	-0.192415	0.48438	0.125102	-0.664988	-1.50995	-1.2138	0.940891	4.16584	0.685935	5.41504	0.394787	Galnt15
ENSMUSG00000021974.14	3.19063	0	3.8413	4.09837	-3.25505	4.7535	0.434783	0	0.0059823	0.114651	-1.24176	-3.67409	Fgf9
ENSMUSG00000021986.7	-0.529029	-0.2939	-0.238442	-1.25116	0.878191	0	-4.17744	4.31237	1.9245	-5.18166	1.64334	-0.733203	Amer2
ENSMUSG00000021994.14	0.997479	-2.29853	-4.06949	-1.75508	0.239531	0.217628	0.669414	-0.0413261	-2.05995	0	-0.903366	0	Wnt5a
ENSMUSG00000022032.14	-0.802457	3.55492	0.0922164	4.09837	-1.58209	3.80602	-0.504191	0	0	0	0	0	Scara5
ENSMUSG00000022096.14	-1.0756	-0.324283	-2.14128	-0.733804	0.314757	-4.35173	1.74199	-4.35173	-1.11862	-3.67409	-0.836005	0.774372	Hr
ENSMUSG00000022099.16	-0.137388	-1.06235	0.499146	-0.17084	-0.251611	0.040883	-0.106057	0.0649919	0.140408	0.342073	-0.279746	0.23638	Dmtn
ENSMUSG00000022101.5	0	3.55492	0	4.09837	4.4922	-3.42072	0	-3.42072	-0.108691	-4.61644	-0.393904	-0.16798	Fgf17
ENSMUSG00000022112.14	0	-3.62803	0	-3.62803	3.55492	3.80602	0	0	2.91052	-0.523206	1.23953	-0.460876	Gpc5
ENSMUSG00000022122.14	0	-2.74024	3.8413	-2.74024	3.55492	-3.42072	0	-3.42072	0.63052	0	1.39791	0	Ednrb
ENSMUSG00000022176.11	-0.366046	2.31539	0.336295	3.29354	0	0.385299	0	-3.42072	-3.7717	0	-0.258629	0	Rem2
ENSMUSG00000022208.11	3.19063	1.75196	0	1.35813	-0.341225	-3.42072	-0.918097	-3.42072	-0.552049	-3.67409	-1.20482	-3.67409	Jph4
ENSMUSG00000022321.15	0.596717	-1.79461	0.720592	0.27653	0.320055	4.7535	-0.102756	0	-3.7717	0.114651	-0.258629	-0.161019	Cdh10
ENSMUSG00000022416.15	0.582515	0	0.314443	0	5.45978	1.37477	5.60345	1.90512	0	4.73558	4.44846	0	Cacna1i
ENSMUSG00000022454.16	0.354391	0.180327	-1.18457	0.75793	0	0	0	0	0	0	0	0	Nell2
ENSMUSG00000022456.15	-0.878857	-1.01356	-4.06949	-0.470103	-0.0468768	-0.278292	-0.630298	0.0649919	1.35339	0.120711	-3.7717	-5.18166	2020-09-03
ENSMUSG00000022512.2	1.02695	-0.0731123	1.84971	1.99803	-0.570219	-0.257752	0.0303541	0.0174366	0	0	0	0	Cldn1
ENSMUSG00000022537.17	0.0245637	0.350715	0.624992	1.28495	-0.466905	0.407575	0.471342	1.66206	-0.576993	0.291115	0.454757	-0.00558708	Tmem44
ENSMUSG00000022543.8	0.596717	2.71954	0.720592	-2.74024	0.29987	0.407575	0.434783	-0.600578	-0.552049	-0.600266	0.293334	-0.172454	4930451G09Rik
ENSMUSG00000022574.6	-0.94072	-0.397621	-2.47968	-1.21486	1.80058	1.69124	1.37777	-4.35173	0.675673	0.291115	1.29037	-0.582956	Naprt
ENSMUSG00000022577.16	-0.0720189	0.649588	0.801562	1.23011	0.324423	1.39685	1.93873	2.51322	-5.28447	1.32206	0.704219	-0.733203	Ly6h
ENSMUSG00000022580.12	1.13934	-2.74024	2.23691	-2.74024	0.83522	-1.8625	1.11718	-2.30363	0	0	0	0	Rhpn1
ENSMUSG00000022582.4	1.46248	-2.74024	1.19441	-2.74024	1.28234	-0.159448	1.02083	0.935144	-3.7717	0	-3.7717	0	Ly6g
ENSMUSG00000022657.9	0	3.55492	0	0	0	0	0	0	0.588678	0.685935	0.0405489	1.37224	Cd96
ENSMUSG00000022665.14	-0.336232	0.814678	-3.52686	1.35813	-0.824195	-0.89369	0.472816	-1.92045	0	0	0	0	Ccdc80
ENSMUSG00000022754.5	0	0	0	0	-3.25505	0	-3.25505	0	0.718979	-0.827701	0.0183232	0.394787	Tmem45a
ENSMUSG00000022759.13	0.354391	-0.0762766	0.737898	0.487158	0.00906634	-4.35173	-0.252448	-4.35173	1.39776	-0.453407	0.923362	0.0461772	Lrrc74b
ENSMUSG00000022763.16	1.01941	2.40575	1.53383	-3.62803	0	3.80602	3.68983	0	-3.7717	0	-3.7717	0	Aifm3
ENSMUSG00000022809.4	-0.0495335	-1.36125	-0.0722401	-1.75508	0	0	3.68983	0	0	0	0	0	Nr1i2
ENSMUSG00000022861.16	0	0	0	0	0	0	0	0	0.64126	-0.137008	-0.202226	0.23638	Dgkg
ENSMUSG00000022894.5	0.167002	0.239773	0.936538	1.58217	0.735056	0.0605294	0.470243	0.12013	0	0	0	0	Adamts5
ENSMUSG00000022900.14	0.245533	0	-0.353536	0	3.55492	4.7535	0	0	0	0	3.51307	0	Ildr1
ENSMUSG00000022949.9	0.207716	-0.0785428	-0.0722401	-0.0785428	0	0	0	0	0	0	0	0	Clic6
ENSMUSG00000022996.14	-0.289004	1.56511	0.666624	0.747872	-3.25505	0	0.434783	0	-3.7717	3.78874	-3.7717	3.51307	Wnt10b
ENSMUSG00000023033.14	0	1.75196	0	-2.74024	0	0	3.68983	4.31237	-0.799531	0.685935	-0.0132271	-0.16798	Scn8a
ENSMUSG00000023216.13	0.395588	-1.79461	-0.451844	-5.34953	-0.644815	-0.56828	-0.504191	0.686202	0.731774	0.697249	0.707812	-0.171692	Epb42
ENSMUSG00000023393.15	-1.74676	-2.74024	-2.57166	-2.74024	1.23715	0	-3.25505	0	-0.881463	0.916994	-0.0178633	0.401955	Slc17a9
ENSMUSG00000023443.13	0.543737	0.487158	-2.64689	-4.56847	-0.919239	0	-2.06156	0	0.978308	3.78874	1.27079	4.44846	Esx1
ENSMUSG00000023826.14	0.354391	0.75793	-0.235791	0.497844	0.191793	-0.571234	0.186679	-1.98537	0	0.120711	6.20783	-0.170437	Park2
ENSMUSG00000023886.9	0.482768	0	0.870361	4.09837	1.23715	0	3.14298	0	0.636768	0	0.586952	0	Smoc2
ENSMUSG00000023931.4	0.0420041	-2.19812	0.268433	0.141349	-1.06073	0.96879	0.281665	0.923865	-3.7717	0	-0.258629	0	Efhb
ENSMUSG00000023979.14	1.5401	-0.618645	0.314443	-4.17356	-1.8958	-4.91295	0.152732	0.935144	0	-0.827701	0	0.394787	Guca1b
ENSMUSG00000023992.14	-1.13255	0.814678	-1.40062	1.35813	1.80058	0.385299	-3.25505	-3.42072	5.6962	0.114651	0	-0.161019	Trem2
ENSMUSG00000023995.11	-0.878857	-0.0731123	1.28807	1.4276	-3.25505	0	0.434783	4.31237	0.394145	0.121514	-3.7717	-5.58673	Tspo2
ENSMUSG00000024011.16	5.38026	-0.0762766	3.8413	-4.56847	1.03956	-4.91295	0.462692	0.36265	-3.7717	0.114651	-0.258629	0.774372	Pi16
ENSMUSG00000024030.6	-0.174956	3.55492	1.09793	0	-0.622522	0	1.74199	4.31237	-1.00755	0.123361	-1.03165	-0.174585	Abcg1
ENSMUSG00000024065.7	0	0	0	0	0	-3.42072	3.68983	0.891653	0.156156	0	1.29258	0	Ehd3
ENSMUSG00000024134.11	0.349147	-0.49154	0.812353	0.0897195	0.251781	0.417519	0.686193	0.954356	-0.342599	0.856387	-0.0464969	-0.174259	Six2
ENSMUSG00000024136.14	0.865845	-6.11232	0.585889	-2.01395	-0.622522	-1.1451	2.00105	-1.19003	-1.78128	0.768846	-1.48879	-0.650974	Dnase1l2
ENSMUSG00000024331.11	-0.0189214	-2.5574	0.339441	-1.05669	0	0	0	0	0	0	3.51307	0	Dsc2
ENSMUSG00000024347.16	3.19063	0	3.8413	0	1.23715	-3.42072	0.434783	-3.42072	4.16584	-1.79799	0	-0.575502	Psd2
ENSMUSG00000024402.5	0	0	0	4.09837	0	0	3.68983	0	5.12509	2.35055	5.41504	2.0561	Lta
ENSMUSG00000024406.16	1.5401	0.318634	2.55351	-0.0751918	-3.25505	-1.50995	0.434783	-0.0403655	0.394145	-1.39292	-0.258629	-1.66859	Pou5f1
ENSMUSG00000024420.8	-3.52686	1.75196	-3.52686	2.31539	-0.539778	0.679959	-1.38402	0.721195	0	0	0	0	Zfp521
ENSMUSG00000024558.12	-0.76359	3.0349	0.910058	3.87114	0	0	0	0	0	3.78874	0	0	Mapk4
ENSMUSG00000024593.15	-0.370545	0.0709231	-0.205347	0.32956	0.878191	0	2.22059	0	0	0	0	0	Megf10
ENSMUSG00000024670.16	0	0	0	0	0	0	0	0	0.978308	-1.18229	0.697144	-1.87931	Cd6
ENSMUSG00000024672.11	0.543737	3.55492	2.14319	5.05563	0.29987	-0.545717	1.37777	-0.0393633	5.12509	-4.61644	3.51307	-0.16798	Ms4a7
ENSMUSG00000024673.9	-0.585223	0.1407	-0.458966	0.910405	1.16066	-0.545717	0.947313	1.90512	2.33257	0.960115	2.62633	-0.487604	Ms4a1
ENSMUSG00000024677.13	0	0	0	0	0	0	0	0	-0.576528	0	-0.693286	3.51307	Ms4a6b
ENSMUSG00000024727.8	0.100759	-0.807143	-0.654585	-0.807143	-0.775007	0.992411	0.359708	1.1673	0	1.06149	0	-3.67409	Trpm6
ENSMUSG00000024730.7	-0.499808	0.318634	-1.08999	0.882069	0	0	0	0	-3.7717	0	-3.7717	3.51307	Ms4a8a
ENSMUSG00000024757.7	-0.336232	-5.53775	1.26322	-0.482116	-1.18066	2.62226	-0.102756	1.85488	1.35339	-0.446086	-3.7717	-0.733203	Slc22a19
ENSMUSG00000024766.14	1.5401	0	1.83069	0	0	0	5.19827	0	-0.565134	0	-0.275182	0	Lipo1
ENSMUSG00000024774.15	0.165216	-1.32327	-0.116301	-0.779819	0	0	0	0	-3.7717	3.78874	-3.7717	3.51307	Ankrd22
ENSMUSG00000024868.8	-0.336232	3.55492	-3.52686	0	0.29987	1.33278	0.434783	-3.42072	0.394145	-0.827701	-0.258629	-1.10337	Dkk1
ENSMUSG00000024901.14	2.51842	0.814678	2.23691	1.35813	2.20474	-3.42072	2.3484	0.891653	2.33257	-3.67409	3.52522	1.33714	Peli3
ENSMUSG00000024905.15	-3.52686	0.177442	-3.52686	-4.87819	0	0	0	4.31237	0.250205	-5.18166	-0.202226	0.807021	Mtl5
ENSMUSG00000025010.13	0.151196	0.256996	0.398906	0.536823	0.157545	0.0211274	-0.0797671	-0.727794	0.288325	-0.131111	0.207588	-0.136932	Ccnj
ENSMUSG00000025020.11	0	0	0	0	0	0	0	0	-0.42469	0	-0.202226	4.44846	Slit1
ENSMUSG00000025163.6	0	0	0	0	0	0	0	0	-0.565134	1.62829	-1.24176	1.74095	Cd7
ENSMUSG00000025189.8	-2.64689	-2.74024	-2.64689	2.31539	0.48882	0	-1.27335	0	0	0	3.51307	0	Cnnm1
ENSMUSG00000025213.11	-0.368663	0.425609	-0.967732	-1.25116	-5.13701	4.7535	0.782418	0	-3.7717	3.78874	0.676762	0	Kazald1
ENSMUSG00000025321.14	-1.13255	0.39957	-5.24192	0.75793	-1.33871	-0.393139	-0.632459	-0.029713	0	0	0	0	Itgb8
ENSMUSG00000025328.9	-4.46288	0.864167	1.30089	-3.62803	-3.25505	3.80602	0.434783	0	-5.69022	0.114651	-1.24176	1.33714	Padi3
ENSMUSG00000025401.8	0.0417275	-0.833534	-6.00355	-2.5103	-0.395085	0.412345	-0.817896	0.217462	-0.161572	0.697249	0.300216	0.401955	Myo1a
ENSMUSG00000025429.8	-1.07881	-1.32327	1.17385	1.47311	1.16066	-0.254766	-0.252448	-0.449648	0	-3.67409	0	-3.67409	Pstpip2
ENSMUSG00000025602.13	-0.199085	0.75793	-0.736559	-0.227389	-0.494702	0.0893626	-0.395454	-0.252279	0	3.78874	3.51307	3.51307	Zfp202
ENSMUSG00000025656.17	-1.33735	0.0454458	0.336295	1.12702	0.329769	0.412345	1.47355	1.93679	-0.240738	-0.859275	0.678096	-1.15042	Arhgef9
ENSMUSG00000025658.16	0.145148	-0.797819	0.832594	-1.75508	0	0	0	0	0	0	0	0	Cnksr2
ENSMUSG00000025665.16	-0.149023	-1.3879	-2.20219	-1.3879	-3.25505	0.361863	1.94322	-0.281198	0	0	0	0	Rps6ka6
ENSMUSG00000025780.7	-4.06949	1.75196	-4.06949	3.29354	-0.652612	-4.35173	0.211187	-0.0393633	0.394145	-0.797241	-0.258629	-1.09423	Itih5
ENSMUSG00000025813.14	-0.686215	1.75196	0.474703	1.35813	0.29987	-3.42072	0.434783	0.891653	-0.881463	4.73558	-0.995321	0	Homer2
ENSMUSG00000025839.3	4.10937	-0.618645	0	0.882069	-4.17744	1.89981	0.455381	0.891653	0	-4.61644	3.51307	-4.61644	Pramel7
ENSMUSG00000025905.13	0	0	3.8413	4.09837	0	0	0	0	-0.310347	2.53357	-0.0178633	0.394787	Oprk1
ENSMUSG00000025934.15	0.596717	-1.57811	1.69428	0.900753	-5.45072	-0.545717	0.468713	-4.35173	0.0059823	-5.58673	-2.17715	-2.07366	Gsta3
ENSMUSG00000025938.16	3.19063	-3.62803	0	-3.62803	-0.227193	-3.42072	-0.00734874	-3.42072	0	0	0	0	Slco5a1
ENSMUSG00000025955.13	2.01931	-1.01356	3.11688	-4.56847	0	-0.545717	3.68983	-4.35173	-0.552049	-3.67409	-1.20482	-3.67409	Akr1cl
ENSMUSG00000025964.15	0.997479	0.882069	0.720592	-0.0751918	-5.13701	4.7535	-5.13701	4.31237	-1.11862	1.06149	-0.273238	1.33714	Adam23
ENSMUSG00000025983.11	-0.878857	0	0.720592	0	-0.644815	-3.42072	-1.44718	0.891653	0.394145	-0.827701	-3.7717	0.798597	Ccdc150
ENSMUSG00000026009.14	0.543737	0	-2.64689	0	0	0	0	0	0.452862	0.685935	0.117166	1.11375	Icos
ENSMUSG00000026077.15	0	0	0	0	0	0	0	0	-0.449538	0.122563	-0.0398832	-0.173333	Npas2
ENSMUSG00000026090.16	-0.125596	-0.312655	-1.94336	-3.73624	0	0	3.68983	0	-3.7717	0	-3.7717	0	2010300C02Rik
ENSMUSG00000026114.14	1.46248	0.864167	2.14319	2.40575	-1.58209	0.385299	0.0612566	3.15429	1.35339	-0.827701	1.64334	-0.16798	Cnga3
ENSMUSG00000026162.7	-0.916494	1.75196	-5.02587	-2.74024	0.878191	-1.10693	1.02083	-4.91295	-3.7717	0.119137	-0.258629	-1.10337	Nhej1
ENSMUSG00000026177.11	-2.64689	0	1.19441	0	1.80058	-0.545717	1.37777	-4.35173	0.407192	-4.61644	-0.269433	-4.61644	Slc11a1
ENSMUSG00000026188.11	0.0398891	0	-0.228183	0	-0.24338	-3.42072	-0.102756	1.85488	-3.7717	0	0.676762	0	Tmem169
ENSMUSG00000026205.8	-0.878857	2.31539	-0.228183	2.31539	-0.622522	0.385299	-0.487609	2.83614	0.394145	0.114651	-0.258629	-0.161019	Slc23a3
ENSMUSG00000026207.16	-3.52686	0	-3.52686	5.05563	0.107089	-0.545717	2.11171	-0.0393633	0	0	0	0	Speg
ENSMUSG00000026211.17	0.197601	0.916659	-0.146959	0.160471	-3.25505	-3.42072	0.434783	0.891653	0	0	0	0	Obsl1
ENSMUSG00000026271.15	-0.336232	0.318634	0.314443	-0.0751918	0.896765	0.96879	0.0612566	-4.35173	1.35339	0.52658	-0.258629	-1.66859	Gpr35
ENSMUSG00000026308.8	2.11065	1.75196	-3.52686	4.45118	-0.644815	0.385299	-5.13701	1.85488	-3.7717	-3.67409	-3.7717	-3.67409	Klhl30
ENSMUSG00000026315.13	0.0215042	0.715274	1.16163	0.49603	-1.58209	0.401766	0.0612566	-0.0393633	1.38637	-0.446086	-0.269433	-0.733203	Serpinb8
ENSMUSG00000026331.13	0.865845	-0.385992	1.78803	0.177442	-1.18066	0.0958763	1.44291	0.944375	0.407192	-0.859275	0.697144	-1.15042	Slco6c1
ENSMUSG00000026354.8	0.543737	-0.0779637	-2.64689	-0.482116	1.80058	0.407575	-3.25505	1.34391	0.00604067	0.381338	-0.687496	0.49539	Lct
ENSMUSG00000026358.13	0	0	0	0	0	0	0	0	-0.254187	3.78874	0.713272	0	Rgs1
ENSMUSG00000026365.15	-0.366046	1.28622	-0.646003	-4.17356	0	0	0	0	0	-3.67409	0	-3.67409	Cfh
ENSMUSG00000026399.12	2.68592	-0.0731123	4.9147	3.8511	0	0	0	0	-1.8702	3.78874	-0.142495	4.44846	Cd55
ENSMUSG00000026405.14	0.207716	-0.0773931	0.910058	-1.03465	1.80058	1.69124	0.434783	0.923865	-4.71789	-4.61644	-0.269433	0.798597	C4bp
ENSMUSG00000026416.12	0	0	0	0	0	0	0	0	1.61814	-3.67409	0.923362	0.774372	Il20
ENSMUSG00000026442.14	1.19315	-1.21202	1.63988	-0.0781558	0	0	0	4.31237	0	-3.67409	0	-3.67409	Nfasc
ENSMUSG00000026458.13	0.543737	3.55492	2.14319	4.09837	-3.25505	3.80602	1.37777	0	-0.15938	0	0.704219	3.51307	Ppfia4
ENSMUSG00000026468.14	-2.64689	0	1.19441	0	-0.622522	0.385299	1.02083	3.15429	0	4.73558	0	0	Lhx4
ENSMUSG00000026495.8	-0.237807	-0.299329	-0.608512	-2.81234	-0.151548	1.20617	-0.728419	2.1003	0.418272	-0.174585	0.784435	0.346356	Efcab2
ENSMUSG00000026497.7	0	0	3.8413	0	0	0	0	0	0.419447	3.78874	-0.279746	3.51307	Mixl1
ENSMUSG00000026546.16	0.209223	-0.244434	0.336295	0.907164	-0.466905	1.08219	0.830106	1.78563	-0.571915	0.60522	0.0403534	-0.324478	Cfap45
ENSMUSG00000026560.13	-0.364752	0.430177	0.594839	0.0195642	0	0	0	0	0	0	0	0	Fmo9
ENSMUSG00000026567.16	-2.64689	-0.0731123	2.14319	-3.62803	0.29987	-4.91295	-3.25505	0.36265	0	-1.39292	4.44846	-5.18166	Adcy10
ENSMUSG00000026616.14	0	1.75196	3.8413	2.31539	-0.24338	0.385299	0.462692	-3.42072	0	0	0	3.51307	Cr2
ENSMUSG00000026630.9	0.395588	-0.618645	-5.24192	-4.17356	1.28234	-4.35173	0.455381	-0.0393633	-3.7717	0	-3.7717	0	Batf3
ENSMUSG00000026700.4	-2.64689	0	-2.64689	0	0	0	0	0	0	4.73558	6.20783	6.56605	Tnfsf4
ENSMUSG00000026748.13	-4.46288	0	3.08915	0	0	0	0	0	0.498216	-0.93527	1.3019	0.998645	Plxdc2
ENSMUSG00000026765.12	-2.23916	-0.2939	-0.0722401	-0.2939	0	0.385299	0	1.85488	4.16584	-1.03164	3.51307	-0.341849	Lypd6b
ENSMUSG00000026787.3	-0.242558	1.68455	0.459783	-0.470103	-3.25505	1.37477	0.434783	-0.0393633	-1.11862	-0.284354	-0.836005	-2.07366	Gad2
ENSMUSG00000026841.7	0	0	0	0	0	0	0	0	0.15091	3.78874	-0.428799	3.51307	Fibcd1
ENSMUSG00000026890.19	0.604085	-2.74024	-4.46288	1.35813	-0.037883	0.35951	-0.304942	0.121598	-4.71789	-1.39292	-4.71789	-1.66859	Lhx6
ENSMUSG00000026959.13	0.0398891	0.814678	1.28807	2.31539	0	-3.42072	4.63282	1.85488	4.16584	-3.67409	3.51307	-3.67409	Grin1
ENSMUSG00000026961.6	-0.0720189	-0.857335	0.222549	0.27653	0	0	0	0	0	0	0	0	Lrrc26
ENSMUSG00000027186.14	-0.686215	-0.0787098	0.714207	-0.297953	-0.794974	0.414423	-0.391628	0.467292	1.61814	0.122563	1.28159	0.596119	Elf5
ENSMUSG00000027200.17	0.285012	-0.0182564	1.0436	0.439656	-0.421558	0.00461714	1.07743	0.94965	0.407192	0	1.27079	4.44846	Sema6d
ENSMUSG00000027202.12	-1.16373	-2.74024	-0.241545	-2.74024	-0.622522	0	-0.487609	4.31237	0	0	0	0	Slc12a1
ENSMUSG00000027224.14	-0.353505	-2.74024	-0.621577	2.31539	0	0	5.91943	4.31237	0	0.114651	0	0.774372	Duoxa1
ENSMUSG00000027238.16	-0.237807	-1.79461	-0.608512	-0.2939	0.325534	0	0.211187	4.31237	0.267209	-0.453407	0.640736	-1.71319	Frmd5
ENSMUSG00000027249.15	0.543737	-4.56847	1.19441	-0.470103	-0.622522	1.33278	0.455381	-3.42072	-0.380957	0.685935	-0.261771	-1.10337	F2
ENSMUSG00000027253.15	1.39288	0.581594	-0.621577	-0.779819	0.203823	1.33278	-0.296349	2.83614	-1.02749	0.119137	0.0662764	0.798597	Lrp4
ENSMUSG00000027273.13	-0.108766	-0.0731123	-0.710858	-3.62803	-1.18066	0	-0.102756	0	0	0	0	0	Snap25
ENSMUSG00000027314.6	-0.366977	-4.87819	0.117119	-4.87819	0	0	3.68983	0	0	0	3.51307	0	Dll4
ENSMUSG00000027322.11	-0.359666	-0.213543	0.331684	0.362611	1.75491	0.410543	0.471342	-0.0403655	-6.26584	2.03416	-0.53565	3.04245	Siglec1
ENSMUSG00000027335.9	0.540131	0.900753	-0.241152	0.493037	0.47793	0.2741	-0.680529	0.88495	0	0	0	0	Adra1d
ENSMUSG00000027360.5	0.543737	3.55492	-2.64689	0	1.11601	-0.571234	-1.44718	-0.449648	0.407192	-0.827701	-1.20482	-4.61644	Hdc
ENSMUSG00000027376.15	-1.346	0.642116	-2.57166	0.900753	0	0	3.68983	0	0	0	0	0	Prom2
ENSMUSG00000027401.9	0.543737	-0.618645	1.19441	-0.0751918	0	0.401766	4.63282	-4.35173	0.407192	0	-1.20482	3.51307	Tgm3
ENSMUSG00000027408.7	1.46248	0	2.14319	0	0.314757	-0.545717	0.455381	-0.0393633	-3.7717	0	1.23953	0	Cpxm1
ENSMUSG00000027419.9	1.46248	0.177442	3.43348	0.747872	0.322771	0.00455928	0.466437	0.532129	4.16584	-0.446086	5.98868	0.548523	Pcsk2
ENSMUSG00000027420.13	-0.366046	-0.618645	-1.21348	1.4525	3.55492	3.80602	0	0	-3.7717	0	-3.7717	0	Bfsp1
ENSMUSG00000027445.3	-1.25401	0.431722	-6.32098	-1.85508	0	0	0	0	0	0	0	0	Cst9
ENSMUSG00000027446.2	-0.916494	-1.14889	-0.235791	-6.60867	0	0	0	0	0	0	0	0	9230104L09Rik
ENSMUSG00000027463.14	1.5401	-1.01356	1.83069	1.78282	0	-4.91295	0	-0.600578	0	0	0	0	Slc52a3
ENSMUSG00000027505.2	-1.58104	-0.0731123	-4.77166	1.99803	-0.24338	0.401766	-0.102756	0.923865	-0.381284	0.114651	0.712487	3.30319	Fam209
ENSMUSG00000027583.13	0.27166	-0.2939	1.33386	-1.25116	-0.984103	-0.864241	-0.702138	-1.17045	5.12509	3.78874	0	4.44846	Zbtb46
ENSMUSG00000027716.13	-2.64689	0	-2.64689	0	0	0	0	0	-1.88027	0	0.133186	0	Trpc3
ENSMUSG00000027750.16	0	0	0	0	0.0668973	0.385299	0.689787	-3.42072	0	0	0	0	Postn
ENSMUSG00000027765.6	0.416317	-2.74024	0.238717	-2.74024	0.29987	0	2.3484	0	-0.979979	-3.67409	-3.16311	0.774372	P2ry1
ENSMUSG00000027792.11	0.36094	-0.314888	-1.79093	-0.0792924	0	-3.42072	3.68983	-3.42072	0	0	0	0	Bche
ENSMUSG00000027796.2	-0.737043	2.31539	0.442394	-2.74024	0.326934	5.32052	0.0621208	4.31237	-0.565134	1.62829	-0.275182	-0.161019	Smad9
ENSMUSG00000027861.13	0	0	0	5.05563	0.320055	-3.42072	2.17189	0.891653	0	0	0	0	Casq2
ENSMUSG00000027931.12	-0.557205	-1.21202	-0.0731098	-0.648586	0.878191	-0.87713	3.4906	2.51921	0	0	0	0	Npr1
ENSMUSG00000027938.11	0.543737	0.318634	2.71066	1.4525	-0.622522	2.30579	-0.487609	-3.42072	0	0	0	0	Creb3l4
ENSMUSG00000027971.16	0.582515	-0.0731123	-3.52686	1.4276	-3.25505	-0.56828	1.37777	1.35859	1.35339	-0.446086	-0.258629	-5.18166	Ndst4
ENSMUSG00000028012.15	1.09823	-0.318322	1.17385	-0.1938	-0.182231	0.291916	-0.5183	0.827653	-0.313979	0.274811	-0.100064	-0.343663	Rrh
ENSMUSG00000028017.7	0.416317	-0.0790123	0.238717	1.08351	0.464074	0.99728	1.05428	0.631395	-0.48273	0.0169711	0.059548	0.103928	Egf
ENSMUSG00000028064.17	-0.929791	-0.724259	-0.805917	-0.625984	-0.95852	-0.545717	0.152732	-0.0393633	-3.7717	-0.174585	1.23953	-1.35621	Sema4a
ENSMUSG00000028125.14	1.13934	0.581594	1.26322	0.747872	0.0668973	-5.31596	-0.104794	0.532129	-4.71789	-4.61644	-1.20482	-1.10337	Abca4
ENSMUSG00000028139.5	1.46248	0.864167	-2.64689	0.470341	-5.13701	-4.35173	1.04147	2.22327	-0.15938	-0.851152	-0.836005	-5.58673	Riiad1
ENSMUSG00000028197.4	0.596717	-1.01356	-0.228183	-0.470103	-2.0503	-1.10693	-0.927444	-0.600578	0	0	0	0	Col24a1
ENSMUSG00000028226.15	-3.52686	-0.0731123	1.26322	-3.62803	-0.309822	4.7535	-1.71494	5.84809	0	0	0	0	Mmp16
ENSMUSG00000028307.9	-0.367677	-3.62803	-1.62288	-3.62803	0	0	0	0	0	0	0	0	Aldob
ENSMUSG00000028327.14	0.543737	0.882069	3.43348	2.17773	-0.622522	-0.159448	1.42601	1.34391	-0.552049	1.11088	1.27079	0.663413	Stra6l
ENSMUSG00000028348.7	4.6662	3.55492	3.8413	0	0.716958	1.40655	0.905378	2.04213	0	0	0	0	Murc
ENSMUSG00000028369.15	-1.83524	-0.0773931	0.331684	-1.03465	-0.250201	1.89981	-0.105492	2.83614	0.407192	0.259475	0.697144	-0.324478	Svep1
ENSMUSG00000028457.18	1.13934	0.318634	0.314443	-0.0751918	-3.25505	0	0.434783	4.31237	-4.71789	4.73558	-0.269433	3.51307	Atp8b5
ENSMUSG00000028463.14	-0.105461	0.318634	-0.930361	0.882069	-5.13701	0	0.0612566	4.31237	0.394145	0.114651	1.23953	-3.67409	Car9
ENSMUSG00000028475.8	1.5401	-0.244434	1.26322	-0.0781558	0	-3.42072	0	-3.42072	0	0	0	0	5430416O09Rik
ENSMUSG00000028476.13	0.543737	0	-2.64689	0	-0.644815	1.89981	1.26102	-3.42072	-0.468579	1.0918	0.0182682	1.11375	Reck
ENSMUSG00000028488.15	1.5401	0.237393	0.314443	0.0883144	0.29987	-0.159448	-3.25505	0.935144	5.12509	-3.67409	3.51307	1.33714	Sh3gl2
ENSMUSG00000028558.14	0	0	0	0	0.638128	0.413555	1.45152	0.946712	0	0	0	0	Calr4
ENSMUSG00000028575.11	0.997479	0	-0.228183	0	-3.25505	-4.35173	-3.25505	-4.35173	2.33257	3.78874	1.95849	0	Eqtn
ENSMUSG00000028640.11	0	0	0	0	1.31119	0	2.0377	0	4.16584	0	0	0	Tfap2c
ENSMUSG00000028654.13	0.259761	1.31027	-0.805917	-0.0773931	-0.016578	-0.575078	-0.157987	-0.52221	0	0	3.51307	0	Mycl
ENSMUSG00000028681.11	0	0	0	0	0	0	0	0	-0.0635556	0.119137	-1.47432	-1.10337	Ptch2
ENSMUSG00000028794.13	0.91738	0.425609	0.894673	1.26185	-0.644815	1.33278	0.0612566	2.42737	-0.574212	0.122328	0.133019	-1.71319	A3galt2
ENSMUSG00000028804.18	1.5401	-4.56847	1.83069	1.05759	-0.24338	0.385299	-1.04575	1.85488	4.16584	3.78874	5.01123	0	Csmd2
ENSMUSG00000028834.13	0.596717	3.55492	-4.06949	0	0	-3.42072	6.39803	0.891653	0	5.30238	0	0	Trim63
ENSMUSG00000028845.15	0.543737	-0.618645	3.43348	0.882069	-1.18066	-0.159448	0.867872	-4.91295	-1.11862	-3.67409	-0.836005	-3.67409	Tekt2
ENSMUSG00000028972.11	-2.64689	0	-2.64689	0	-0.658988	-1.10693	-1.80131	-0.600578	0	0	0	0	Car6
ENSMUSG00000028996.9	-3.52686	-1.32327	0.314443	0.747872	-3.25505	0	-3.25505	0	-0.552049	-3.67409	-4.71789	-0.161019	Rbp7
ENSMUSG00000029053.16	-0.420087	0.177442	0.567448	1.15559	0	0	0	0	-0.17474	4.73558	-0.444935	3.51307	Prkcz
ENSMUSG00000029095.17	0.91738	-0.640828	1.61749	-0.0773931	-3.25505	0	-3.25505	0	-0.740271	-1.06031	0.00825263	-0.472161	Ablim2
ENSMUSG00000029096.15	-0.916494	-0.0785428	-1.18457	-2.01395	5.05563	0	0	0	0	0	0	0	Htra3
ENSMUSG00000029130.12	-0.686215	0.548803	0.474703	0.647077	-1.18066	0	-4.73558	0	0	0	0	0	Rnf32
ENSMUSG00000029134.14	1.13934	-0.618645	1.83069	2.17773	0.896765	1.39685	1.77045	1.51955	0	0	3.51307	3.51307	Plb1
ENSMUSG00000029205.12	0	0	0	0	0	0	0	0	5.12509	0.122328	5.01123	-1.15042	Chrna9
ENSMUSG00000029206.13	-0.362828	-0.0731123	-0.0722401	1.4276	-1.18066	-3.42072	1.44291	0.891653	4.16584	3.78874	0	3.51307	Nsun7
ENSMUSG00000029269.11	-0.174956	-0.0779637	1.09793	0.0883144	0	3.80602	3.68983	0	0	0	0	0	Sult1b1
ENSMUSG00000029273.10	-0.76359	0.181309	-5.42979	-1.37444	0	0	0	0	0	0	0	0	Sult1d1
ENSMUSG00000029335.5	0.997479	0.318634	1.28807	-0.0751918	-4.17744	0	0.455381	5.2756	-4.71789	1.4082	-0.269433	-0.16798	Bmp3
ENSMUSG00000029348.11	0	0	3.8413	0	0.495016	-3.42072	0.791097	0.891653	0	0	0	0	Asphd2
ENSMUSG00000029359.13	3.19063	0.814678	0	-2.74024	3.55492	3.80602	0	0	0.586313	0	0.521855	0	Tesc
ENSMUSG00000029361.18	-4.77166	1.75196	0.0184137	3.29354	2.52009	-3.42072	-3.25505	2.83614	-1.8407	-4.61644	-0.591511	-0.16798	Nos1
ENSMUSG00000029375.6	-0.308415	1.75196	-1.16759	2.31539	5.05563	-3.42072	3.68983	-3.42072	0	3.78874	3.51307	3.51307	Cxcl15
ENSMUSG00000029402.8	0.287388	0.167332	-0.382849	-0.682601	0.009247	0.33554	-0.00735488	0.486733	-0.653424	-0.574911	-0.0693821	-0.651822	Snrnp35
ENSMUSG00000029410.11	0.596717	-2.5574	2.01089	0.238974	-0.622522	-1.10693	1.42601	0.36265	1.9245	3.78874	0.676762	5.01123	Ppef2
ENSMUSG00000029420.12	-0.878857	-0.0762766	1.69428	0.487158	-0.622522	0.385299	0.455381	-3.42072	-1.52438	1.06149	-0.678992	-0.161019	Rimbp2
ENSMUSG00000029576.17	0.582515	0	-3.52686	0	0.320055	-1.50995	1.18385	1.25904	0	0	0	0	Radil
ENSMUSG00000029608.10	0.203323	-0.640828	1.61749	0.900753	-1.18066	1.33278	-4.73558	-3.42072	-3.7717	-1.64558	0.676762	-2.86809	Rph3a
ENSMUSG00000029695.13	1.13934	0.110252	1.26322	1.00176	0	0	0	0	0	0	0	0	Aass
ENSMUSG00000029716.13	0.582515	-0.640828	1.83069	0.900753	0.878191	-1.50995	0.455381	-5.31596	0.394145	-4.61644	0.676762	0.394787	Tfr2
ENSMUSG00000029754.13	-3.52686	-2.74024	0.314443	2.31539	3.55492	0.385299	3.68983	0.891653	-4.71789	-3.67409	-4.71789	1.33714	Dlx6
ENSMUSG00000029765.12	0.70949	0.378789	1.33906	0.751553	-0.0813807	0.671728	2.25244	1.61676	4.16584	1.06149	5.01123	-0.161019	Plxna4
ENSMUSG00000029830.15	4.10937	-0.0731123	0	0.470341	-0.622522	5.32052	-4.17744	5.2756	0	-0.827701	3.51307	-1.10337	Svopl
ENSMUSG00000029838.11	3.19063	-3.62803	4.79008	-3.62803	0.724206	-0.545717	-1.04575	-4.35173	-3.7717	0	-3.7717	4.44846	Ptn
ENSMUSG00000029844.9	-1.11917	-2.74024	-0.159576	-2.74024	0.322771	0.225724	1.90686	0.415689	0	0	0	0	Hoxa1
ENSMUSG00000029919.5	-1.27225	-3.62803	1.30089	1.99803	0.638128	0.401766	-1.44718	-0.0393633	-0.313063	1.11304	-0.142495	-0.172966	Hpgds
ENSMUSG00000029923.4	-2.64689	-2.74024	-2.64689	-2.74024	0	0	0	4.31237	0.262942	-0.600266	0.286395	-0.891414	Rab19
ENSMUSG00000030098.15	2.29335	0.864167	1.28807	2.40575	-2.86001	-5.8888	-0.954173	0.368052	0.407192	0.120711	0.293334	-0.170437	Grip2
ENSMUSG00000030124.2	-0.662289	-0.0787098	0.0184137	-1.2761	0.896765	2.30579	0.782418	2.42737	0.394145	-3.67409	-3.7717	-0.161019	Lag3
ENSMUSG00000030162.14	0.209223	0.318634	-6.00355	1.4525	0	0	3.68983	0	0	0	0	3.51307	Olr1
ENSMUSG00000030167.15	1.08409	0.864167	0.585889	0.470341	0	0	3.68983	0	0	0	0	0	Klrc1
ENSMUSG00000030173.15	0.35928	0.75793	0.0768185	1.62568	0	0	0	0	0	0	0	0	Klra5
ENSMUSG00000030209.14	0	1.75196	3.8413	-2.74024	-1.18066	5.32052	-1.04575	4.31237	0.407192	5.30238	-1.20482	3.51307	Grin2b
ENSMUSG00000030222.13	0	-2.74024	0	-2.74024	-0.252411	-0.216001	-0.779935	-0.52221	0	0	0	0	Rerg
ENSMUSG00000030228.15	-0.174956	0.0325942	-5.24192	-0.243524	0	0	3.68983	0	0	0	0	0	Pik3c2g
ENSMUSG00000030249.15	0.604085	-0.2939	0.327198	-0.2939	-0.622522	0.385299	-0.487609	-3.42072	3.13091	-4.61644	2.79436	0.798597	Abcc9
ENSMUSG00000030270.11	0.0417275	-1.01356	-0.239789	-0.470103	-3.25505	0	1.37777	0	0	-0.446086	3.51307	-1.66859	Cpne9
ENSMUSG00000030364.6	-1.58104	1.4276	-4.77166	1.4276	0.29987	-4.35173	-3.25505	-4.35173	0.394145	0	1.23953	0	Clec2h
ENSMUSG00000030380.16	0.708174	-0.992441	-0.649194	-0.416287	0.724206	-0.159448	-0.102756	0.36265	0.417056	-0.027776	0.36724	-0.324478	Mzf1
ENSMUSG00000030386.17	0.0340744	-0.366861	0.137611	-0.476887	0.178922	-0.579266	-0.32869	-0.21102	-0.0996122	0.264325	-0.4344	0.515362	Zfp606
ENSMUSG00000030424.15	-0.297008	-0.183264	0.0926607	0.325705	-0.881003	-0.494248	0.474671	-0.539947	0	0	3.51307	0	Zfp939
ENSMUSG00000030443.16	-2.64689	0	-2.64689	0	0	0	0	0	-0.571915	0	0.620736	0	Zfp583
ENSMUSG00000030468.12	4.10937	-2.74024	3.8413	3.61105	-0.95852	-0.57813	-0.817896	0.62447	-3.7717	-3.67409	-3.7717	-0.161019	Siglecg
ENSMUSG00000030486.9	0.416317	0.39957	0.748695	-0.227389	1.09604	-0.545717	1.56173	1.49636	0	0	0	3.51307	Zfp108
ENSMUSG00000030500.6	0.259761	0.318634	0.167772	-4.17356	0	0	0	0	0	0	0	0	Slc17a6
ENSMUSG00000030510.11	-0.232561	-0.943502	0.139038	0.0454458	-1.18066	-4.91295	-4.73558	-4.91295	5.12509	3.78874	4.44846	4.44846	Cers3
ENSMUSG00000030523.18	0.970858	1.37483	0.521845	0.747872	-0.622522	-3.42072	-0.487609	0.891653	-0.565134	-3.67409	-0.275182	1.33714	Trpm1
ENSMUSG00000030543.10	2.01931	-0.618645	3.43348	1.4525	0.29987	0.385299	1.37777	1.85488	-4.71789	0	-4.71789	0	Mesp2
ENSMUSG00000030546.14	-0.336232	0.318634	2.23691	-0.0751918	3.55492	0.385299	3.68983	2.83614	-3.7717	-0.827701	-3.7717	-4.61644	Plin1
ENSMUSG00000030577.13	0.582515	0.814678	0.314443	1.35813	0	0.407575	3.68983	-4.91295	0	0.119137	4.44846	-0.16798	Cd22
ENSMUSG00000030584.14	0.140702	0.468131	-1.03747	-6.43007	-0.355224	-0.164583	-1.78072	-2.19157	-2.13135	-5.90264	-1.52625	0.0860436	Dpf1
ENSMUSG00000030653.16	0.0398891	0	-4.06949	0	4.4922	0.385299	0	-3.42072	-0.310347	0.437913	-0.995321	0.143458	Pde2a
ENSMUSG00000030674.5	-2.64689	0	-2.64689	0	3.55492	3.80602	0	0	1.21239	-2.37291	-1.24176	-2.64858	Qprt
ENSMUSG00000030739.18	0.431745	1.4463	1.44929	2.41947	3.55492	0	0	0	-1.52438	0	-1.24176	4.44846	Myh14
ENSMUSG00000030771.15	-3.52686	0.487158	1.83069	1.78282	6.03378	1.33278	3.68983	1.85488	-3.7717	-5.58673	-3.7717	-0.171692	Micalcl
ENSMUSG00000030854.16	-0.448032	0.0268282	-0.900624	-1.17056	0.21394	0.583473	-0.220249	0.277264	0	-3.67409	0	-3.67409	Ptpn5
ENSMUSG00000030895.8	0.295301	-1.57811	-4.77166	0.493037	-4.17744	0	1.42601	4.31237	0	0	0	0	Hpx
ENSMUSG00000030909.6	0.898402	-0.156961	0.983469	0.714133	-3.25505	-3.42072	1.37777	-3.42072	0	-5.18166	3.51307	-0.170437	Anks4b
ENSMUSG00000030945.17	1.5401	-3.62803	1.26322	3.39469	5.05563	0.401766	5.19827	0.923865	0.394145	3.78874	-3.7717	0	Acsm2
ENSMUSG00000031079.12	0.079084	-1.06578	0.547989	-1.21486	0.320055	-0.162297	1.66245	1.1673	-0.15938	1.68109	-1.7714	-0.733203	Zfp300
ENSMUSG00000031125.2	0	0	3.8413	0	0	0.671728	0	0.944375	0	0	0	0	3830403N18Rik
ENSMUSG00000031202.5	-1.58104	0.402611	0.0184137	-0.807143	0.326333	0	-0.00725791	0	0	0	0	0	Rab39b
ENSMUSG00000031220.14	-1.77069	0.896951	-1.08999	0.747872	-2.07792	0.410543	-1.93729	0.940891	1.35339	1.06149	0.676762	-0.161019	Awat2
ENSMUSG00000031255.14	2.01931	0.318634	2.14319	-4.17356	-0.644815	4.7535	-5.13701	5.2756	-0.381284	-3.67409	0.0805049	1.74095	Sytl4
ENSMUSG00000031273.16	5.06696	-0.0773931	6.75043	2.20941	0.29987	3.80602	2.92344	6.25685	0	0.114651	0	-3.67409	Col4a6
ENSMUSG00000031285.14	0.0398891	-0.618645	-4.06949	-0.0751918	0	0.385299	5.19827	-3.42072	5.12509	0.120711	0	-1.66859	Dcx
ENSMUSG00000031329.4	3.19063	-2.74024	0	-2.74024	0.878191	0.401766	-0.487609	1.90512	0	0	0	0	Tsx
ENSMUSG00000031351.15	-0.368224	-0.0783101	0.971026	0.497844	0	0	0	0	0.394145	0	0.676762	0	Zfp185
ENSMUSG00000031425.15	-0.68347	-0.297953	0.597885	0.499934	0.00906634	-0.254766	1.45675	0.277264	-1.5511	-0.0203184	-0.945993	-0.108003	Plp1
ENSMUSG00000031444.16	0.582515	-0.618645	0.314443	0.882069	0.29987	3.80602	-3.25505	4.31237	5.12509	-1.79799	4.44846	0.143458	F10
ENSMUSG00000031451.5	0.381442	0	1.0889	5.05563	0	0	0	0	0	0	0	0	Gas6
ENSMUSG00000031452.14	-4.06949	-2.74024	2.01089	2.31539	-4.17744	5.72651	-0.487609	0	0	0	0	0	1700029H14Rik
ENSMUSG00000031461.4	0.295301	-0.2939	0.585889	1.84188	-0.622522	1.33278	-4.17744	-3.42072	0.394145	4.73558	0.676762	5.01123	Myom2
ENSMUSG00000031497.9	1.44111	0.864167	1.30871	1.4276	3.55492	-0.159448	4.63282	0.36265	-4.71789	6.02464	-0.269433	5.98868	Tnfsf13b
ENSMUSG00000031559.14	-0.916494	0.487158	-5.02587	1.78282	0.29987	0.385299	1.37777	0.891653	0.414047	-0.446086	0.298466	-5.18166	4930555F03Rik
ENSMUSG00000031594.9	-1.32042	-1.79461	-5.42979	0.27653	4.4922	3.80602	3.68983	4.31237	-4.71789	0	0.697144	3.51307	Fgl1
ENSMUSG00000031596.15	0.992285	0.487158	1.00542	0.487158	0.314757	1.37477	1.74199	-4.35173	0.978308	1.62829	1.27079	1.74095	Slc7a2
ENSMUSG00000031613.8	0.0415149	-0.766409	-1.75469	-2.12782	0	0	0	0	0	0	0	0	Hpgd
ENSMUSG00000031662.7	-2.64689	0	1.19441	5.62606	0	0	5.19827	4.31237	1.40934	0.437913	1.82074	1.71019	Snx20
ENSMUSG00000031709.15	0.188421	0.207888	0.470466	0.141349	-5.13701	-4.91295	-5.13701	-4.91295	0	3.78874	0	0	Tbc1d9
ENSMUSG00000031722.9	-0.232754	1.20667	-1.37395	-4.56847	-4.17744	0	-4.17744	0	0	0	0	0	Hp
ENSMUSG00000031734.12	0.486277	-3.62803	1.26666	1.99803	3.55492	0	3.68983	0	0	0	0	0	Irx3
ENSMUSG00000031736.10	0.254366	0.222892	-0.210525	-0.462349	-0.142375	0.371321	-0.914889	0.0915519	-0.575367	0	-0.110689	0	Crnde
ENSMUSG00000031748.15	-2.64689	0	-2.64689	0	-1.19096	0.385299	-0.758463	-3.42072	0	0	3.51307	0	Gnao1
ENSMUSG00000031767.13	-0.050578	-0.165375	0.509688	-0.257379	-1.51591	0.96879	0.204261	0.923865	0.717268	0.122328	-0.0742677	-2.64858	Nudt7
ENSMUSG00000031837.13	-1.27225	-2.74024	-0.621577	1.35813	-2.56145	-0.545717	-0.918097	0.923865	0	0	0	0	Necab2
ENSMUSG00000031842.13	0	-4.17356	3.8413	-4.17356	4.4922	-3.42072	0	-3.42072	0.156156	0.119137	-0.8508	-0.16798	Pde4c
ENSMUSG00000031847.7	0.0410962	4.4922	1.05451	5.05563	0.00906634	0.410543	0.947313	1.25904	-4.71789	0	0.293334	3.51307	1700030J22Rik
ENSMUSG00000031883.12	1.46248	1.83175	-2.64689	0.470341	0.29987	1.33278	0.434783	1.85488	0	0.114651	0	-3.67409	Car7
ENSMUSG00000031927.9	-0.200182	1.75196	0.337468	2.31539	0	0	0	0	0	0	0	0	1700012B09Rik
ENSMUSG00000031932.14	0	0	0	0	0	0	0	0	-0.574871	-0.851152	-0.279441	0.811302	Gpr83
ENSMUSG00000031963.7	0.195586	-0.746994	-0.799245	0.820298	-1.11033	-0.512166	-0.966665	-0.929103	-3.7717	0	-3.7717	0	Bmper
ENSMUSG00000032006.14	-0.050125	-0.797819	-0.0731098	0.180327	-1.18066	3.80602	0.867872	4.31237	0	0	0	0	Pdgfd
ENSMUSG00000032089.16	0	0	0	0	0	0	0	0	0.268168	4.73558	-0.0180755	0	Il10ra
ENSMUSG00000032091.14	0	-2.74024	0	-2.74024	0	0	0	0	-1.52438	-0.446086	0.298466	1.02616	Tmprss4
ENSMUSG00000032109.14	-0.174956	1.4276	-0.451844	-3.62803	-1.18066	0.734252	0.867872	2.03208	1.7041	-3.67409	0.293334	1.33714	Nlrx1
ENSMUSG00000032131.15	0	-4.17356	3.8413	-0.0751918	-3.25505	-3.42072	-3.25505	1.85488	0.415445	0.52658	1.19149	0.807021	Abcg4
ENSMUSG00000032186.14	0.421672	-0.148802	-0.298233	-0.299329	0.245939	-0.313639	-0.159101	-6.616	4.16584	1.06149	0	-3.67409	Tmod2
ENSMUSG00000032224.14	0.203323	-0.0731123	1.87697	0.470341	0.29987	0	-3.25505	4.31237	0.978308	0.114651	1.27079	-3.67409	Fam81a
ENSMUSG00000032238.17	2.01931	-2.74024	2.71066	-2.74024	-0.570219	5.32052	-0.106057	0	-0.253199	-0.0134107	0.0441771	-1.03825	Rora
ENSMUSG00000032318.12	0.766841	-0.2939	0.167772	0.27653	0.326333	1.39685	-2.23686	0.532129	-2.67869	1.06149	-1.11435	2.3146	Isl2
ENSMUSG00000032332.17	0.613834	0.864167	2.20378	0.470341	1.76119	3.10142	1.04147	2.42737	0	0	0	0	Col12a1
ENSMUSG00000032346.7	-0.353505	-0.0762766	0.327198	-4.56847	-1.18066	-5.31596	-4.73558	-1.00359	0.407192	0.685935	-0.269433	0.394787	Ooep
ENSMUSG00000032358.12	0.189774	-0.269114	0.514345	-0.488357	0	0	0	0	0	0	0	0	Fam83b
ENSMUSG00000032489.17	-1.58104	1.75196	0.585889	2.88582	-4.17744	-3.42072	1.74199	1.85488	-0.789348	2.03416	-0.755362	-3.67409	Kif9
ENSMUSG00000032502.8	0.073209	0	-0.243196	4.09837	0	0	0	0	0	0	0	0	Stac
ENSMUSG00000032511.17	0.119574	-0.514561	0.751956	-0.733804	0	0	0	0	0	0	0	0	Scn5a
ENSMUSG00000032561.14	0	0	3.8413	0	-0.153679	0.194645	1.25286	-0.832115	-0.302528	-3.67409	-1.06639	-3.67409	Acpp
ENSMUSG00000032572.7	0	0	0	0	-1.62417	0.986394	1.27309	-0.0403655	0	0	0	0	Col6a4
ENSMUSG00000032648.14	0.165216	-1.2761	-0.116301	-0.297953	6.03378	0.727011	5.91943	0.940891	0.675673	-1.03164	0.20128	-1.32484	Pygm
ENSMUSG00000032691.14	0	0	0	0	-3.25505	3.80602	1.94322	0	0	0.5877	0	-0.565086	Nlrp3
ENSMUSG00000032726.12	0	0	6.5597	7.19142	3.55492	0	3.68983	0	0	0	0	0	Bmp8a
ENSMUSG00000032750.13	0.110744	-4.17356	1.00542	-4.17356	-0.622522	3.80602	2.22059	5.84809	-0.422543	0.441878	-0.278483	0.405639	Gab3
ENSMUSG00000032769.4	0.604085	-0.156201	-0.621577	0.423835	0	0	0	0	0	0	0	0	Trpa1
ENSMUSG00000032773.9	-0.353505	0.318634	0.327198	1.4525	5.05563	0.407575	4.63282	0.36265	1.38637	-1.39292	0.697144	0.548523	Chrm1
ENSMUSG00000032827.15	-0.10901	0.911156	0.457554	0.965224	0.58306	0	0.468713	4.31237	0	0	3.51307	0	Ppp1r9a
ENSMUSG00000032841.15	-0.539817	0.0572822	0.547701	0.877971	1.80058	-5.31596	0.434783	-5.31596	0.978308	6.50372	-0.269433	5.41504	Prr5l
ENSMUSG00000032845.15	-1.346	-1.49649	-1.62288	1.03404	0.903138	-0.88949	0.880292	-0.0409916	0.0977176	0.791739	-0.276361	-0.487604	Alpk2
ENSMUSG00000032860.5	0.461166	0.430177	1.48161	1.5927	1.41729	0.541027	0.958024	0.0833528	-3.7717	0	0.676762	0	P2ry2
ENSMUSG00000032936.13	0	0	3.8413	0	0	0	0	0	-1.52438	0.362522	-0.275182	-0.0496503	Camkv
ENSMUSG00000032940.16	0.543737	-4.17356	-2.64689	0.882069	4.4922	0	5.91943	0	-3.7717	-4.61644	1.23953	-1.10337	Rbm11
ENSMUSG00000033082.10	0.543737	3.55492	-2.64689	0	-0.320108	0	-0.215355	0	-0.552049	4.73558	0.293334	0	Clec1a
ENSMUSG00000033152.13	0.543737	0	2.71066	0	1.23715	0	-3.25505	0	-0.569636	-3.67409	-0.277153	-3.67409	Podxl2
ENSMUSG00000033187.7	0.425963	-0.640828	1.1299	-0.0773931	0	3.80602	0	0	0	0	3.51307	0	BC016579
ENSMUSG00000033214.9	2.01931	-3.62803	1.19441	0.470341	-0.925489	0	0.476072	0	0	0	0	0	Slitrk5
ENSMUSG00000033268.8	-2.64689	0	-2.64689	0	-4.17744	1.33278	0.455381	4.72913	0	0	0	0	Duox1
ENSMUSG00000033316.14	0.152312	1.75196	-0.970334	-2.74024	0	0	0	0	0	0	0	0	Galnt9
ENSMUSG00000033361.13	1.46248	-4.56847	-2.64689	-4.56847	0.314757	1.33278	-0.487609	2.42737	0.407192	-1.16706	-0.269433	-2.38957	Prrg3
ENSMUSG00000033383.6	0	0	0	0	0	0	0	0	0.518219	1.06149	-0.279441	-3.67409	Rtp1
ENSMUSG00000033419.15	-2.64689	-1.01356	2.71066	-4.56847	3.55492	0.385299	5.91943	-3.42072	5.12509	-0.827701	0	-1.10337	Snap91
ENSMUSG00000033453.7	-0.643672	0.864167	-1.70935	-3.62803	4.4922	0	0	0	-3.7717	0	-0.258629	0	Adamts15
ENSMUSG00000033520.2	3.19063	-2.74024	4.79008	-2.74024	0	0	3.68983	0	-3.7717	-1.16706	-0.258629	0.305187	Idi2
ENSMUSG00000033634.7	-2.64689	3.55492	-2.64689	0	0	0	0	0	1.39776	0.601083	1.56832	-0.891414	Cml2
ENSMUSG00000033676.13	3.19063	3.55492	5.35755	0	3.55492	3.80602	3.68983	0	0.594982	1.06149	0.436089	0.774372	Gabrb3
ENSMUSG00000033715.14	0.91738	-0.398957	-0.621577	-0.230265	-0.533091	-0.664678	-0.227292	-0.52941	0	0	0	0	Akr1c14
ENSMUSG00000033717.5	-0.0495335	-0.244434	-1.58849	-0.648586	-4.73558	0.401766	0.867872	2.22327	-4.71789	-3.67409	-1.20482	0.774372	Adra2a
ENSMUSG00000033730.3	0.596717	2.71954	-0.228183	1.35813	0.00920624	0.813558	0.0303541	2.50331	0	0	4.44846	4.44846	Egr3
ENSMUSG00000033739.8	0.617824	-0.156201	0.814685	0.255143	2.52009	-0.162297	2.66438	1.52746	-0.565134	0.114651	1.02631	2.0561	Fkbpl
ENSMUSG00000033740.17	0	0.864167	4.79008	-3.62803	0	-4.91295	5.60345	1.34391	1.38637	0.362522	1.99864	1.67928	St18
ENSMUSG00000033768.16	-0.359666	1.4653	0.737898	-4.56847	-0.622522	0	0.455381	0	0	3.78874	0	3.51307	Nrxn2
ENSMUSG00000033961.15	0.376107	-0.733804	0.260652	0.255143	-0.082588	0.0968217	0.927507	-0.359142	0.198049	-0.197425	0.133377	0.0170324	Zfp446
ENSMUSG00000033981.14	0.543737	0.814678	-2.64689	3.29354	0.29987	0	0.434783	4.31237	-0.709766	3.78874	0.0662764	3.51307	Gria2
ENSMUSG00000034040.16	-0.878857	-2.74024	1.69428	1.35813	0.992582	5.32052	0.468713	6.25685	0	1.06149	5.01123	0.774372	Wbscr17
ENSMUSG00000034063.8	0.0410962	0.330979	0.737898	1.36681	0.516611	0.407575	-2.23686	-0.600578	-1.15448	-0.196744	-1.17844	-0.618647	4930590J08Rik
ENSMUSG00000034071.14	-0.0438395	-0.318322	0.0843352	-0.1938	-1.455	1.95062	-0.51675	1.49636	1.13753	0	1.28159	0	Zfp551
ENSMUSG00000034112.8	-0.875476	-1.01356	-0.693908	1.05759	3.55492	0	3.68983	4.31237	0	0	0	0	Atp2c2
ENSMUSG00000034334.7	0.620964	-1.5175	0.238717	-0.943502	0.314757	0.385299	-0.487609	2.42737	0.411736	-1.39292	-0.273238	-1.66859	Fam151b
ENSMUSG00000034413.14	0.415447	0.240114	-0.532736	-0.7439	-0.887084	0.998505	-1.64098	0.179524	-5.69022	-0.455901	-2.17715	-0.532052	Neurl1b
ENSMUSG00000034607.6	0.242599	1.56511	0.752366	2.31323	0	0	0	0	0	0	0	0	Pof1b
ENSMUSG00000034648.9	-0.894095	1.20667	-0.356445	1.05759	0	0	0	0	0	0	0	0	Lrrn1
ENSMUSG00000034706.16	2.42007	0	-2.64689	0	0.320055	0.96879	-0.102756	0.923865	0	0	0	0	Dnaic2
ENSMUSG00000034853.16	0.608595	-0.0762766	1.56819	1.05759	-0.466905	1.95062	-0.728419	2.22327	0.0059823	0.122001	1.16257	-0.172454	Acot11
ENSMUSG00000034910.5	4.10937	0	0	0	0	0.385299	0	2.42737	-1.52438	-0.0679173	-0.275182	0.626395	Pygo1
ENSMUSG00000034936.2	-0.00995326	0.684246	0.117119	-0.2939	0.638128	1.37477	-1.44718	1.49636	4.16584	3.78874	4.44846	0	Arl4d
ENSMUSG00000034949.18	-0.105461	-0.857335	1.97876	0.27653	-1.8958	-1.1353	1.45675	0.686202	-0.365627	-4.61644	0.224913	0.798597	Zfr2
ENSMUSG00000034959.7	-1.0327	0.89131	-0.649194	-4.56847	-4.73558	0	-4.73558	0	0	-3.67409	3.51307	-3.67409	5031414D18Rik
ENSMUSG00000034990.15	-0.737043	-0.33718	-2.276	-0.0785428	-0.082588	0.891506	-1.48354	0.944375	-0.15938	-0.0679173	0.704219	0.520235	Otoa
ENSMUSG00000035033.15	1.13934	0.864167	0.314443	1.4276	0.878191	1.95062	0.455381	2.22327	-0.310347	-1.00229	-0.591511	-1.03825	Tbr1
ENSMUSG00000035095.11	0.57871	1.47836	0.796838	1.21827	-3.25505	3.80602	-3.25505	4.31237	-0.240738	3.78874	-0.717881	0	Fam167a
ENSMUSG00000035179.3	0.997479	0.814678	-4.06949	2.88582	0.29987	-3.42072	1.37777	-3.42072	0	0	5.01123	3.51307	Ppp1r32
ENSMUSG00000035184.15	0	0	5.35755	0	0	0	6.17849	4.31237	1.52428	0	2.44037	0	Fam124a
ENSMUSG00000035189.16	-0.362828	0.110252	-0.0722401	-1.25116	1.80058	-4.35173	2.92344	2.70437	1.13753	-0.851152	-0.836005	-0.171692	Ano4
ENSMUSG00000035226.5	0	-2.74024	3.8413	-2.74024	0	3.80602	4.63282	5.2756	-0.468579	4.73558	-1.95615	0	Rims4
ENSMUSG00000035262.4	3.19063	-1.32327	3.8413	-0.779819	-0.622522	-2.3017	0.455381	-1.79534	-0.881463	0.842979	0.20128	1.02616	Amh
ENSMUSG00000035270.15	0.482768	1.62888	1.86365	1.47836	0.903138	2.88164	1.19922	3.63538	0.555006	-0.137008	0.563137	-0.172966	Impg2
ENSMUSG00000035305.5	-1.13255	-0.605144	-0.451844	-0.1938	-3.25505	0	-3.25505	0	4.16584	0	3.51307	0	Ror1
ENSMUSG00000035407.8	0	0	0	0	0	0	0	0	-1.47221	0	-1.36864	0	Kank4
ENSMUSG00000035509.17	-0.590096	1.47836	-0.00683986	-0.0773931	-0.395085	-4.35173	1.59316	0.923865	5.12509	-3.67409	5.41504	-3.67409	Fbxl21
ENSMUSG00000035576.13	3.19063	-3.62803	0	-3.62803	3.55492	0.727011	3.68983	-5.31596	-0.552049	1.88728	-1.20482	1.59139	L3mbtl1
ENSMUSG00000035615.12	0	-3.62803	3.8413	-3.62803	0	0	0	0	0.227972	0	-0.326082	0	Frmpd1
ENSMUSG00000035686.8	-0.336232	-4.17356	1.26322	-0.0751918	4.4922	0.385299	3.68983	1.85488	-3.7717	1.06149	-0.258629	-3.67409	Thrsp
ENSMUSG00000035818.13	5.06696	-0.482116	5.35755	0.49603	0	-3.42072	0	0.891653	-5.28447	0	-1.7714	0	Plekhs1
ENSMUSG00000035829.13	-0.515696	-4.56847	-1.27857	-0.470103	-0.95852	0	-5.45072	0	-4.71789	5.30238	-4.71789	0	Ppp1r26
ENSMUSG00000035849.14	-0.336232	-0.0731123	1.83069	0.470341	1.23715	-4.35173	-3.25505	-4.35173	1.35339	0.52658	-0.258629	-1.66859	Krt222
ENSMUSG00000035875.14	-1.13255	1.75196	-0.451844	-2.74024	0.29987	-3.42072	-3.25505	-3.42072	-0.552049	0.121514	-0.269433	0.143458	AI182371
ENSMUSG00000035878.13	0.165216	0.715274	-0.522515	0.49603	-0.181108	0.736699	0.154407	0.179524	-0.0635556	3.78874	-0.087518	3.51307	Hykk
ENSMUSG00000035916.7	0	0	0	0	-0.871056	-0.0494832	-1.29387	0.371744	0	0	0	0	Ptprq
ENSMUSG00000035934.15	4.10937	0	3.8413	0	-0.441359	-1.02742	-1.49611	-0.797305	0	0	0	0	Pknox2
ENSMUSG00000035948.12	1.27362	-0.0731123	0.992102	3.20363	0.322771	-0.159448	0.466437	0.935144	-0.15938	0.122001	0.923362	-2.38957	Acss3
ENSMUSG00000035984.14	3.19063	3.55492	3.8413	4.09837	-0.24338	3.80602	1.66245	0	0	0	0	0	Nme5
ENSMUSG00000036192.15	0.229799	-0.213071	0.600344	0.410113	-0.761452	0.861114	-0.122028	0.815257	-5.28447	0	-0.836005	4.44846	Rorb
ENSMUSG00000036196.15	-2.64689	-3.62803	2.14319	-3.62803	-3.25505	0.385299	-3.25505	-3.42072	0.415445	1.0918	-0.591511	-0.16798	Slc26a8
ENSMUSG00000036198.12	0	0	0	0	0	-0.313639	0	-1.3404	0	0	0	0	Arhgap36
ENSMUSG00000036264.9	0	0	0	0	-3.25505	0	1.37777	0	-0.740271	-4.61644	-1.11435	-1.10337	Fstl4
ENSMUSG00000036304.13	-0.0495335	-4.17356	-1.58849	0.882069	1.80058	0	0.434783	4.31237	-4.71789	-2.7829	-0.269433	-3.05857	Zdhhc23
ENSMUSG00000036306.11	0.582515	3.55492	0.314443	5.05563	1.28234	-4.35173	1.42601	-4.35173	-0.744504	0.601083	-0.448794	1.29539	Lzts1
ENSMUSG00000036437.5	-0.678047	0	0.335363	0	0	0	0	0	4.16584	-3.67409	0	-3.67409	Npy1r
ENSMUSG00000036528.15	-0.662289	-0.514561	-4.77166	-0.156201	-3.25505	0	-3.25505	0	0	-3.67409	0	-3.67409	Ppfibp2
ENSMUSG00000036557.8	3.19063	3.55492	3.8413	4.09837	1.23715	-3.42072	0.434783	1.85488	0.394145	-4.61644	-0.258629	-1.10337	1700011E24Rik
ENSMUSG00000036634.15	-3.52686	0.882069	2.23691	-0.0751918	-4.17744	0.401766	-4.17744	-0.0393633	-3.7717	-4.61644	-0.258629	-0.16798	Mag
ENSMUSG00000036749.15	-0.336232	3.55492	0.314443	4.09837	1.23715	-3.42072	-3.25505	0.891653	5.6962	-3.67409	5.01123	-0.161019	Pramel5
ENSMUSG00000036800.7	3.19063	-2.74024	0	-2.74024	-0.622522	-0.0647382	1.02083	0.727802	0	0	0	0	Fam135b
ENSMUSG00000036813.11	-2.55438	-1.17056	-0.954934	0.385189	0	0	0	0	0	0	3.51307	0	Entpd8
ENSMUSG00000036856.4	-1.89418	-1.98283	0.556141	-0.482116	0.314757	-0.545717	-0.487609	0.923865	0.0977176	-5.18166	-2.49348	0.233374	Wnt4
ENSMUSG00000036872.16	-0.353505	0.864167	-4.46288	-3.62803	0.47793	1.22177	0.472816	1.34528	0	0	0	0	Abcc12
ENSMUSG00000036892.12	-0.353505	0.864167	-0.621577	1.4276	3.55492	0.385299	0	-3.42072	0	3.78874	4.44846	0	Prodh2
ENSMUSG00000036904.5	0.244477	0.457707	0.372753	0.214138	0.233361	-0.0109022	-0.794888	0.133455	0	0	0	0	Fzd8
ENSMUSG00000036912.17	0.582515	4.4922	0.314443	5.05563	-1.18066	-5.31596	1.85296	-0.0403655	-3.7717	0.437913	1.23953	-0.575502	Piwil4
ENSMUSG00000037139.15	1.56802	0.487158	2.68094	1.4653	0	3.80602	0	4.31237	0	0	3.51307	0	Myom3
ENSMUSG00000037166.5	-0.353505	-5.53775	-0.621577	-5.53775	0.29987	-4.35173	-3.25505	-4.35173	4.16584	0.114651	5.01123	-3.67409	Ppp1r14a
ENSMUSG00000037202.5	-2.64689	-2.74024	2.14319	-2.74024	0	0	0	0	-0.891019	-5.58673	-0.27875	-0.171692	Prf1
ENSMUSG00000037336.14	0.110744	0.896951	0.0187548	1.47311	-0.622522	0.813558	0.455381	0.935144	0.196672	-0.606554	-0.087518	-0.173999	Mfsd2b
ENSMUSG00000037347.7	0.262242	-1.05669	0.488671	-0.486259	-4.17744	0	-0.487609	0	0	0	0	0	Chst7
ENSMUSG00000037437.18	0.0398891	-1.79461	1.69428	-1.25116	0	3.80602	0	4.31237	4.16584	3.78874	0	3.51307	Adam32
ENSMUSG00000037577.12	0.203323	0.89131	0.327198	-4.56847	0.724206	-4.91295	-1.04575	0.935144	0.0977176	-2.37291	0.559506	-0.746613	Ephx3
ENSMUSG00000037593.11	-0.366977	0.182103	1.3293	0.0310876	-0.0468768	1.66256	0.235088	1.20488	-0.85355	-0.358961	-0.558119	-0.519691	BC030499
ENSMUSG00000037600.16	0.514564	0.177442	0.336964	0.747872	0	0	0	0	0	0	0	0	Kdf1
ENSMUSG00000037649.9	-0.878857	0.864167	0.720592	-3.62803	0.314757	-4.91295	2.00105	1.34391	0.0580681	5.30238	-0.855852	4.44846	H2-DMa
ENSMUSG00000037653.7	0.0857841	0	-1.05541	0	0	0	0	0	0	0	0	0	Kctd8
ENSMUSG00000037661.14	-0.359666	-0.385992	0.737898	0.747872	0	0	0	0	-0.552049	0.791739	-1.20482	0.0860436	Gpr160
ENSMUSG00000037705.13	0	0	0	0	0.00906634	-4.35173	0.468713	-4.35173	0.411736	0	0.130572	4.44846	Tecta
ENSMUSG00000037708.16	3.19063	0.814678	4.79008	1.35813	-1.58209	-3.42072	0.0612566	0.891653	1.38637	-0.827701	-0.269433	-0.16798	Spag6
ENSMUSG00000037709.13	0.582515	-0.0773931	0.314443	0.900753	0.320055	-3.42072	2.3083	1.85488	0	0	0	0	Fam13a
ENSMUSG00000037759.5	0	0	0	0	0.29987	0.154172	1.94322	0.946712	0	0	0	0	Ptger2
ENSMUSG00000037813.13	0.449289	-0.597612	-0.805917	-0.0181866	3.55492	-3.42072	0	-3.42072	0	3.78874	0	3.51307	D630003M21Rik
ENSMUSG00000037849.7	-2.64689	0	-2.64689	0	-1.58209	-0.945078	2.90138	0.757315	4.16584	0	3.51307	0	Gm4955
ENSMUSG00000037868.15	-1.32042	-0.618645	-5.42979	-0.0751918	1.70772	-0.159448	-1.04575	-4.91295	-3.7717	-3.67409	-3.7717	-0.161019	Egr2
ENSMUSG00000037942.5	0	1.75196	3.8413	-2.74024	0.314757	3.80602	-0.487609	0	4.16584	0.119137	0	-1.10337	Crp
ENSMUSG00000037953.7	0	0	0	0	-0.24338	-1.50995	0.867872	-0.0403655	0	0	0	0	A4gnt
ENSMUSG00000037990.18	0	-4.17356	3.8413	-0.0751918	-0.151548	3.80602	1.35651	5.2756	1.35339	1.0918	1.23953	-1.10337	Sh3rf3
ENSMUSG00000038007.14	0.185033	0.622697	0.411462	1.20273	-0.871056	-0.310107	-0.00725791	-0.355032	-0.0380172	0.122563	-0.154479	0.710715	Acer2
ENSMUSG00000038011.15	3.19063	0	3.8413	0	0.314757	-4.91295	0.455381	-4.91295	0.0977176	0.685935	0.391483	1.59139	Dnah10
ENSMUSG00000038020.5	0.829887	-0.192415	1.893	0.385189	1.11601	2.94146	-0.504191	2.22327	-0.161572	2.07794	-0.277153	0.798597	Rapgefl1
ENSMUSG00000038058.14	-0.308415	-1.32327	-0.180932	-0.779819	0.325534	-4.35173	0.880292	1.90512	-1.14834	-1.64558	-0.278483	0.184893	Nod1
ENSMUSG00000038065.13	0.0105826	1.4653	0.399557	1.05759	0.324423	0.605105	1.45675	0.727802	0.415445	-4.61644	-1.55809	1.11375	Mturn
ENSMUSG00000038112.15	0	0	0	0	-0.539778	-4.91295	0.105537	-0.600578	0	0	0	0	AW551984
ENSMUSG00000038143.14	0	0	6.33985	4.09837	0	-3.42072	6.90746	0.891653	0	0	0	0	Stox2
ENSMUSG00000038151.12	1.46248	0	-2.64689	0	-0.622522	0	-0.487609	0	5.12509	0.114651	5.73019	0.774372	Prdm1
ENSMUSG00000038180.11	0.505643	1.39008	-1.32722	-0.227389	-0.919239	-0.794857	-1.49611	-0.84036	-0.310347	0.120711	-0.276361	0.548523	Spag4
ENSMUSG00000038203.18	0	0	0	0	0.327403	-0.027554	0.114052	-0.939193	0.978308	0.344214	1.48993	0.558119	Hoxa13
ENSMUSG00000038233.8	0.543737	-3.62803	-2.64689	-3.62803	1.03956	-0.87713	1.18385	0.626225	-0.574871	0.114651	-0.624687	-3.67409	Fam198a
ENSMUSG00000038248.8	4.6662	3.55492	3.8413	4.09837	0	0	0	0	-0.789348	-0.446086	0.230985	-0.170437	Sobp
ENSMUSG00000038276.12	-2.64689	0	-2.64689	0	-3.25505	4.7535	-3.25505	0	-1.11862	5.70824	0.445722	5.73019	Asic3
ENSMUSG00000038292.13	0	0	0	0	0	3.80602	0	0	-0.565134	1.62829	-0.275182	1.33714	Ccdc155
ENSMUSG00000038473.14	0.0415149	1.41238	0.167772	1.26185	0	0	0	4.31237	0	0	3.51307	3.51307	Nos1ap
ENSMUSG00000038486.9	-4.06949	-0.970288	-4.06949	-2.3317	-0.25108	0.154172	-0.515893	-0.613205	0.731774	-0.762512	0.039968	0.123217	Sv2a
ENSMUSG00000038528.14	-2.64689	-0.618645	2.14319	0.882069	-1.21605	5.32052	0.211187	5.84809	-0.552049	-6.16165	0.293334	-6.16165	BC021785
ENSMUSG00000038552.14	-0.0355041	-0.0125077	-1.48319	-2.81234	-0.936484	0.824015	-1.05175	-0.613205	0	-0.672917	0	-1.36993	Fndc4
ENSMUSG00000038555.7	-4.46288	3.29354	1.30089	2.31539	-0.622522	4.7535	-4.17744	5.2756	-3.7717	0	0.676762	5.01123	Reep2
ENSMUSG00000038560.7	0.91738	0.814678	2.60679	1.35813	3.55492	0	6.39803	5.2756	-0.565134	4.73558	-1.24176	5.73019	Sp6
ENSMUSG00000038630.8	0.245533	-0.244434	-0.353536	-5.70422	5.05563	0	3.68983	5.2756	1.35339	0	0.676762	0	Zkscan16
ENSMUSG00000038692.8	3.19063	0	0	0	-3.25505	0	-3.25505	0	-2.2461	0.791739	0.105225	0.813893	Hoxb4
ENSMUSG00000038702.6	0.00617282	-0.248988	-0.0922904	-0.271641	0.330486	-0.127413	0.214527	-0.119086	1.41606	-0.0227897	0.552731	0.0794735	Dsel
ENSMUSG00000038751.5	-0.662289	-1.32327	0.0184137	1.15559	0.724206	-3.42072	0.867872	2.83614	-5.28447	-1.79799	-0.273238	-1.13827	Ptk6
ENSMUSG00000038754.4	0	0	0	0	0	0	0	0	-1.71945	0	-0.855852	0	Elovl3
ENSMUSG00000038763.12	0	0	0	0	0	-3.42072	0	0.891653	-4.71789	0.247762	-0.269433	-0.819102	Alpk3
ENSMUSG00000038777.19	-0.215735	0.89131	0.963702	1.05759	-2.31659	0.96879	0.359708	2.70437	1.35339	3.78874	-0.258629	0	Sema6c
ENSMUSG00000038916.6	1.13934	-0.0731123	1.26322	0.470341	0	0.736699	3.68983	1.45324	0	0	0	0	Soga3
ENSMUSG00000038917.4	-0.105461	-1.06235	-0.930361	-1.4665	-0.622522	1.89981	-0.487609	-3.42072	-0.552049	-0.446086	-0.269433	-1.66859	3930402G23Rik
ENSMUSG00000038984.3	1.13934	0	1.26322	0	-0.656582	0.414423	0.281665	1.13968	0	0	0	0	Tspyl5
ENSMUSG00000039070.5	-0.174956	0.581594	2.40913	2.14454	0	0	0	0	0	0	0	0	Cpa4
ENSMUSG00000039110.14	-0.244822	0.684246	-1.51021	-0.2939	0	0	0	0	0	0	0	0	Mycbpap
ENSMUSG00000039146.5	0	0	0	0	0	-0.88949	6.90746	-0.767904	0	0	0	0	Ifi44l
ENSMUSG00000039154.6	3.19063	0	0	0	3.55492	0	0	0	-0.565134	-1.39292	-0.678992	-1.66859	Shd
ENSMUSG00000039193.7	-0.943494	-4.87819	0.488671	-4.87819	0.314757	0	-4.17744	0	0.407192	0.685935	0.697144	-0.16798	Nlrc4
ENSMUSG00000039200.15	0.582515	-0.618645	-3.52686	-4.17356	1.28234	0.401766	-0.487609	-4.35173	4.16584	0	0	0	Atf7ip2
ENSMUSG00000039239.14	-0.0720189	0.535715	0.801562	1.4927	-0.395085	0.00461714	0.152732	-1.98537	0	-0.446086	5.01123	-0.733203	Tgfb2
ENSMUSG00000039252.11	3.19063	-2.74024	0	-2.74024	0.735056	-3.42072	0.880292	0.891653	4.16584	0	3.51307	3.51307	Lgi2
ENSMUSG00000039313.14	-2.64689	-3.62803	2.14319	0.470341	-4.73558	-0.545717	-4.73558	1.49636	4.16584	-0.284354	0	-0.575502	AF529169
ENSMUSG00000039328.9	0.203323	2.71954	0.327198	-2.74024	-0.126815	-0.73912	1.25764	0.950634	1.35339	-0.827701	0.676762	-0.16798	Rnf122
ENSMUSG00000039358.3	0	0	0	0	0	0	0	0	0.415445	0	-0.995321	4.44846	Drd5
ENSMUSG00000039376.13	2.01931	1.75196	-2.64689	2.88582	1.23715	-5.31596	-3.25505	-1.00359	-0.381284	0.114651	0.0805049	1.33714	Synpo2l
ENSMUSG00000039385.4	-0.000686284	-3.62803	0.499146	-3.62803	0	0	0	0	0	0	0	0	Cdh6
ENSMUSG00000039395.8	0.622978	0.32956	0.684262	-0.648586	-0.288414	-0.701932	0.545781	1.27688	0	0	0	0	Mreg
ENSMUSG00000039438.6	0.177765	0.535715	0.429449	0.125102	-4.17744	4.7535	-0.487609	4.31237	0.394145	5.70824	0.676762	4.44846	Ttc36
ENSMUSG00000039481.5	-4.46288	-1.57811	-4.46288	-5.13303	-3.25505	-3.42072	-3.25505	-3.42072	0.415445	0.120711	-0.276361	-0.170437	Nrtn
ENSMUSG00000039488.15	-1.32042	0.634857	-1.58849	0.00270697	0	0	0	0	0	0	0	0	Cntn5
ENSMUSG00000039529.8	0.140103	-0.397621	0.983469	0.638207	0.29987	0	0.434783	0	0	0	0	0	Atp8b1
ENSMUSG00000039601.15	1.13934	1.12	2.55351	-1.03465	0.325534	1.33278	1.04855	-3.42072	-4.71789	-4.61644	0.293334	-0.16798	Rcan2
ENSMUSG00000039717.15	0	3.55492	0	0	0.29987	-1.35421	1.37777	-0.832115	0	0	0	0	Ralyl
ENSMUSG00000039742.15	-0.364752	-0.648586	0.814685	1.31851	-0.581396	1.07618	-1.27335	0.179524	0	0	0	0	Fam71f1
ENSMUSG00000039838.11	3.19063	1.75196	5.35755	1.35813	-3.25505	-4.91295	1.37777	-4.91295	1.9245	3.78874	-3.7717	4.44846	Slc45a1
ENSMUSG00000039865.8	0.326913	-0.0792789	0.198468	0.590037	0	0	0	4.31237	4.16584	0.114651	4.44846	-3.67409	Slc44a3
ENSMUSG00000039891.6	1.46248	0	-2.64689	4.09837	-4.17744	0	1.02083	0	0.8198	-3.67409	0.130572	-0.161019	Txlnb
ENSMUSG00000039958.17	-0.13779	-0.138111	-0.423123	-0.812845	0.414817	-0.386012	-0.173376	-0.675676	-1.14075	0	-0.8508	0	Mettl20
ENSMUSG00000039963.18	1.5401	-1.01356	1.83069	0.487158	3.55492	3.80602	3.68983	5.2756	-3.7717	-0.284354	-0.258629	0.143458	Ccdc40
ENSMUSG00000040009.5	1.9758	-4.17356	0.720592	0.882069	1.85634	2.30579	0.455381	1.85488	4.16584	-0.446086	0	-5.18166	Gnaz
ENSMUSG00000040037.13	0	0	3.8413	0	-0.508838	0	0.759895	4.31237	0	0	0	0	Negr1
ENSMUSG00000040270.16	-0.575718	1.75196	0.115632	1.35813	-1.60352	0.561584	-0.812672	0.954799	0.731774	0	-2.17715	0	Bach2
ENSMUSG00000040283.14	-0.575718	-1.32327	0.521845	0.177442	0.324423	-1.10693	-1.76089	1.92257	1.38637	0.685935	1.48993	-1.10337	Btnl9
ENSMUSG00000040287.9	0.0398891	0.864167	0.720592	-3.62803	-0.0813807	-0.545717	1.04147	0.923865	0.415445	0.122328	0.20128	-1.15042	Stac3
ENSMUSG00000040329.14	1.46248	0	1.19441	5.05563	-0.0813807	-1.2646	2.53103	0.953064	-3.7717	-3.67409	0.676762	-3.67409	Il7
ENSMUSG00000040412.16	-0.499808	0.00952238	-0.522515	-1.72121	0	0	3.68983	0	0	0	0	0	5330417C22Rik
ENSMUSG00000040424.15	0.613834	0.318634	0.521845	1.86021	-0.24338	0.96879	0.867872	2.22327	-2.00667	-5.18166	-1.40157	-0.170437	Hipk4
ENSMUSG00000040432.4	0	0	5.35755	4.09837	3.55492	0	5.60345	4.31237	0	3.78874	5.01123	4.44846	Ltb4r2
ENSMUSG00000040456.2	-0.916494	0.318634	0.331684	1.86021	3.55492	0	0	0	0	0	0	0	Hypm
ENSMUSG00000040495.4	-2.64689	-2.74024	1.19441	-2.74024	3.55492	0	0	0	-0.822175	0.114651	-0.136198	-0.161019	Chrm4
ENSMUSG00000040498.7	-0.878857	1.60158	1.28807	-0.0751918	-3.25505	0	1.37777	0	-0.15938	-2.1139	0.704219	0.305187	Igsf23
ENSMUSG00000040536.15	0.997479	0.318634	2.01089	-4.17356	0.314757	-0.159448	-4.17744	-0.600578	1.9245	1.62829	1.23953	0.774372	Necab1
ENSMUSG00000040552.8	0.335253	0.0897195	1.04512	0.672208	-0.622522	0.385299	2.00105	1.85488	0	-3.67409	0	-3.67409	C3ar1
ENSMUSG00000040554.10	-0.174956	0.177442	1.50851	0.177442	5.77514	-0.159448	5.60345	0.36265	5.6962	-0.851152	5.01123	-0.575502	Aipl1
ENSMUSG00000040606.13	0.449289	-0.397621	1.32287	0.181805	0.878191	-0.562464	-0.487609	-0.0403655	-0.569636	-1.79799	-1.81738	-1.13827	Kazn
ENSMUSG00000040616.3	-1.43246	0.896951	0.0602694	-0.779819	0	0	0	0	0	0	0	0	Tmem51
ENSMUSG00000040653.5	0.381442	0.177442	0.801562	1.15559	-1.22835	1.2403	0.884514	1.10179	4.16584	1.06149	0	-3.67409	Ppp1r14c
ENSMUSG00000040705.2	0.582515	-0.0762766	1.26322	1.05759	3.55492	0	0	0	-4.71789	0.114651	1.01229	0.774372	A930016O22Rik
ENSMUSG00000040717.5	-0.370298	0.32956	0.834998	1.31851	-0.352255	-0.619826	0.685216	0.914768	0.464552	-0.410671	0.332795	-0.0334534	Il17rd
ENSMUSG00000040724.5	-0.336232	0.814678	1.83069	2.88582	-0.622522	2.30579	1.42601	0.891653	0.608193	0.768846	-0.755362	1.09525	Kcna2
ENSMUSG00000040729.6	0.733741	-0.482116	0.915308	1.48498	-3.25505	0	0.434783	0	0	0	0	0	Cep126
ENSMUSG00000040797.16	1.46248	0	2.14319	4.09837	0.314757	0.385299	-0.487609	0.891653	-3.7717	4.73558	-3.7717	0	Iqsec3
ENSMUSG00000040828.9	-1.27225	0.814678	0.327198	1.35813	-0.24338	4.7535	-0.102756	4.31237	-4.71789	0	-1.20482	3.51307	Catsperd
ENSMUSG00000040866.13	0.582515	-1.01356	0.314443	-0.470103	5.45978	4.7535	0	5.2756	4.16584	4.73558	3.51307	0	Rsph6a
ENSMUSG00000040891.6	-0.936591	-0.0773931	-0.239789	-1.03465	0	0	0	0	0	0	0	3.51307	Foxa3
ENSMUSG00000040907.15	2.01931	-3.62803	-2.64689	1.4276	-3.25505	3.80602	-3.25505	4.31237	4.16584	-1.39292	3.51307	-0.733203	Atp1a3
ENSMUSG00000040978.4	-0.878857	1.75196	0.720592	1.35813	0.320055	-4.35173	0.867872	1.49636	0	0	0	0	Gm11992
ENSMUSG00000041000.8	1.46248	-2.74024	-2.64689	-2.74024	-4.73558	0	-1.04575	0	0.731774	-0.236156	1.02631	-3.22681	Trim62
ENSMUSG00000041012.3	-0.68347	-2.29853	-0.240605	-1.75508	0	-3.42072	0	0.891653	-1.11862	0	-5.28447	0	Cmtm8
ENSMUSG00000041014.17	-4.06949	1.75196	-0.228183	2.31539	-3.25505	0	1.37777	0	-0.552049	-4.61644	-4.71789	-4.61644	Nrg3
ENSMUSG00000041078.6	-0.878857	0	2.01089	0	0	-0.545717	5.60345	-0.0393633	0.407192	0.114651	0.293334	-0.161019	Grid1
ENSMUSG00000041117.8	1.5401	0.581594	1.26322	-0.779819	-1.8958	0.407575	-0.252448	1.66206	2.91052	1.62829	2.21699	2.3146	Ccdc8
ENSMUSG00000041119.11	-0.669687	0.733758	-1.64978	-6.60867	0	0	0	0	0	0	0	0	Pde9a
ENSMUSG00000041268.16	-0.0344277	0.0196856	0.340493	-0.300022	-0.546808	0.681506	-0.651103	0.221145	-3.7717	0.114651	0.676762	-3.67409	Dmxl2
ENSMUSG00000041301.15	-2.05129	-4.87819	0.521845	-0.779819	0.724206	0	-0.102756	0	0	0	0	0	Cftr
ENSMUSG00000041423.16	-0.76359	0.318634	-1.58849	1.86021	0.29987	-1.1451	1.94322	-2.15326	-1.52438	0.52658	-1.24176	0.548523	Paqr6
ENSMUSG00000041482.16	0.582515	-2.74024	0.314443	-2.74024	-0.250201	0.129052	-0.680529	-1.47656	-3.7717	0	-0.258629	0	Piezo2
ENSMUSG00000041592.16	2.11065	-0.0779637	2.55351	0.49603	1.2982	1.37477	-0.102756	0.923865	0.8198	-0.446086	0.445722	-0.733203	Sdk2
ENSMUSG00000041608.7	0.624335	-0.0789337	1.03709	0.501102	0	0	0	0	0	0	0	0	Entpd3
ENSMUSG00000041624.9	-0.319353	0.0174988	0.953747	0.247963	0	0	0	0	0	0	0	0	Gucy1a2
ENSMUSG00000041649.13	0.0410962	-0.618645	0.737898	-4.17356	0.314757	-4.35173	-0.487609	-4.35173	-1.29908	0.52658	-0.787456	1.21637	Klf8
ENSMUSG00000041695.2	-2.64689	-2.74024	-2.64689	-2.74024	-0.294574	-0.380147	0.196675	0.11038	0	-3.67409	0	-3.67409	Kcnj2
ENSMUSG00000041696.13	-0.336232	-3.62803	1.83069	1.4276	1.80058	-0.159448	1.94322	-4.91295	5.12509	1.06149	5.01123	-0.161019	Rasl12
ENSMUSG00000041700.9	0	0	3.8413	0	0	0	4.63282	0	5.12509	1.51272	3.51307	1.02616	Lhfpl1
ENSMUSG00000041703.7	-0.353505	-3.62803	0.327198	-3.62803	0.324423	0	0.152732	0	-3.7717	0	1.95849	4.44846	Zic5
ENSMUSG00000041741.10	0.604085	-1.01356	0.327198	0.487158	1.23715	-0.545717	0.434783	0.923865	4.16584	5.70824	5.41504	0	Pde3a
ENSMUSG00000041762.16	-0.245969	0.102666	-1.11115	-1.11127	0.786212	-0.270703	-0.7079	0.02557	-0.254187	0.0596425	-1.26114	-0.449257	Gpr155
ENSMUSG00000041923.15	-0.20145	0.908457	0.246582	1.48898	0.00925818	0.281811	-1.29882	0.468151	0	-3.67409	0	-0.161019	Nol4
ENSMUSG00000042129.8	1.13934	-1.21202	1.26322	-0.648586	-3.25505	0	1.94322	0	5.12509	0.119137	5.41504	-0.16798	Rassf4
ENSMUSG00000042155.3	-0.133816	1.47836	-0.482142	-0.0773931	-0.367976	0.0492514	-0.804122	-0.520195	-1.11862	-4.61644	0.130572	-4.61644	Klhl23
ENSMUSG00000042216.13	-0.113103	-3.62803	0.179044	-3.62803	-0.622522	-3.42072	-0.487609	-3.42072	4.16584	1.62829	4.44846	0.774372	Sgsm1
ENSMUSG00000042246.5	0.543737	0.814678	4.27197	2.88582	0	0	0	0	0.121004	-0.194397	-0.691829	0.0860436	Tmc7
ENSMUSG00000042251.12	-0.215735	1.20667	-0.238442	1.78282	-4.73558	2.30579	0.867872	-3.42072	-0.15938	-0.284354	-0.836005	-5.58673	Pm20d1
ENSMUSG00000042258.13	0	0	0	0	-0.662631	0.986394	-0.927444	1.51955	0	0	0	0	Isl1
ENSMUSG00000042268.10	0.61549	-0.833534	1.1299	-0.257379	-3.25505	-3.42072	-3.25505	0.891653	-3.7717	3.78874	-3.7717	4.44846	Slc26a9
ENSMUSG00000042386.7	0.997479	1.4276	1.28807	-3.62803	-1.18066	1.89981	-4.73558	0.891653	0.407192	-1.39292	0.293334	-0.733203	Tex13
ENSMUSG00000042453.14	2.42926	-0.385992	2.68094	1.47311	-3.25505	-0.159448	1.94322	0.36265	0	0.120711	5.73019	0.548523	Reln
ENSMUSG00000042485.6	0.543737	-2.74024	2.14319	2.88582	-1.58209	0.96879	-5.13701	-0.0393633	0.8198	0.697249	-0.273238	-2.07366	Mustn1
ENSMUSG00000042498.16	1.01941	0.326759	-0.235791	-5.13303	0.00917086	0.96879	-1.80131	-0.0393633	0	0	0	0	D330045A20Rik
ENSMUSG00000042500.11	0.203323	-3.62803	0.327198	-3.62803	0.878191	-0.545717	1.02083	-4.35173	-3.7717	-3.67409	0.676762	0.774372	Ago4
ENSMUSG00000042510.7	0.248353	0.175062	0.417448	0.758818	-2.15332	0	-1.07542	5.2756	1.35339	0.313219	2.43613	-1.36993	AA986860
ENSMUSG00000042564.12	-0.0603113	0.566472	0.649558	1.0107	-0.294574	-0.833603	0.708664	0.827653	0.555006	-0.196152	0.714374	-0.173999	Fam227a
ENSMUSG00000042567.19	0.207716	-0.640828	1.77641	0.493037	2.20474	0.407575	2.92344	0.36265	-0.565134	0.114651	0.875835	-3.67409	Nek10
ENSMUSG00000042671.12	0	0	0	0	1.80058	3.80602	0.434783	4.31237	0.415445	-1.39292	-0.591511	-5.18166	Rgs8
ENSMUSG00000042678.16	-0.662289	0.318634	-0.930361	0.882069	-0.622522	-1.10693	-4.17744	-4.91295	0.411736	-0.446086	-0.273238	-1.66859	Myo15
ENSMUSG00000042684.8	-0.878857	-1.79461	0.720592	-5.34953	0.320055	6.04297	-0.102756	4.31237	-0.552049	-4.61644	0.293334	0.394787	Npl
ENSMUSG00000042686.5	-0.116	0.289528	-0.505362	-0.257379	-1.18066	0	-1.04575	4.31237	0	3.78874	0	0	Jph1
ENSMUSG00000042734.5	-0.389531	-0.724259	0.585022	0.214138	0.416028	0	0.644178	0	0	0	0	0	Ttc9
ENSMUSG00000042761.14	-0.336232	-3.62803	1.83069	0.470341	1.23715	0.385299	0.434783	-3.42072	-0.552049	-3.67409	-1.20482	-3.67409	Mrap2
ENSMUSG00000042807.15	0.596717	0.864167	0.720592	1.99803	1.03956	1.89981	2.02122	2.83614	0.394145	0.122328	-0.258629	-0.431464	Hecw2
ENSMUSG00000042810.14	0.498477	0.49603	0.658784	0.49603	-0.082588	0	1.92203	0	-0.30883	0	-0.398108	0	Krba1
ENSMUSG00000042817.15	-0.0495335	0.882069	-1.58849	0.882069	2.77873	3.80602	1.37777	4.31237	-1.36046	-0.137008	-0.496864	-0.746613	Flt3
ENSMUSG00000042961.13	-1.58104	0	-0.930361	0	-5.70824	1.69124	-2.01841	-4.35173	0	0	3.51307	0	Egflam
ENSMUSG00000043003.13	-0.0748263	-2.29853	-0.718519	-0.797819	0	0	0	0	0	0	0	0	Rasef
ENSMUSG00000043004.13	-3.52686	-0.618645	0.314443	0.882069	-0.0623467	-0.199474	0.519721	-0.245518	-3.7717	0	-0.258629	0	Gng2
ENSMUSG00000043029.2	1.46248	1.75196	1.19441	1.35813	0.314757	-1.82461	2.22059	0.217462	4.16584	0	0	3.51307	Trpv3
ENSMUSG00000043036.13	0.425963	0.499061	-0.0722401	-1.05669	-1.03364	-0.709187	-0.630298	0.0833528	-0.293949	-0.196152	-0.480854	-0.037743	Ccdc63
ENSMUSG00000043051.17	1.8534	1.4276	1.26322	1.4276	4.4922	-0.159448	4.63282	-4.91295	0.394145	0.121514	1.95849	-5.58673	Disc1
ENSMUSG00000043089.5	0	0	0	0	2.20474	-0.159448	3.78882	-4.91295	0	0	0	0	Mmp1a
ENSMUSG00000043153.5	0.245533	-0.2939	0.442394	-1.25116	-0.441359	-0.545717	-0.105844	0.923865	0	0	0	0	Ispd
ENSMUSG00000043259.14	0	0	0	0	-0.0813807	0	0.466437	0	-0.313979	0	0.510106	0	Fam13c
ENSMUSG00000043286.11	-2.64689	-4.17356	1.19441	-0.0751918	4.4922	3.80602	0	0	0.407192	2.07794	-0.269433	0.798597	Pnpla1
ENSMUSG00000043372.12	-0.0503253	0.305434	-0.432572	0.262603	-0.824195	1.40818	0.114052	0.277264	-0.205865	-1.03873	0.274052	0.297092	Hexim2
ENSMUSG00000043391.9	0	0	0	0	1.80058	0	2.66438	0	-1.00755	-1.62641	-1.03165	0.379156	2510009E07Rik
ENSMUSG00000043398.4	3.19063	-3.62803	0	0.470341	-0.622522	-5.31596	-0.487609	1.25904	0	0	0	0	Gpr135
ENSMUSG00000043419.10	-0.409752	-1.05669	-0.406571	-1.05669	-0.0813807	0	0.466437	0	-1.71945	3.78874	0.00825263	0	Chd3os
ENSMUSG00000043498.3	-0.366046	0	0.0768185	0	-1.18066	0	-0.102756	0	0	3.78874	0	0	9330132A10Rik
ENSMUSG00000043557.15	-0.105461	1.4276	0.585889	0.470341	-3.25505	0	0.434783	5.2756	4.16584	0.114651	4.44846	0.774372	Mdga1
ENSMUSG00000043602.5	-0.337809	0.0354929	-0.0848417	0.822573	1.21066	0.385299	1.46276	0.891653	-0.94919	-0.523206	-1.3825	-0.628899	Zfp3
ENSMUSG00000043635.12	0	0	0	0	-0.466905	0	-0.323239	0	-3.7717	0	0.676762	0	Adamts3
ENSMUSG00000043664.6	-0.359666	-2.74024	-0.235791	-2.74024	0.29987	-3.42072	2.3484	-3.42072	0.992002	0	0.517609	0	Tmem221
ENSMUSG00000043740.14	-0.916494	0.642116	1.05451	1.8897	1.03956	0.96879	1.18385	2.22327	0.0059823	-1.4433	0.298466	-0.298749	B430306N03Rik
ENSMUSG00000043753.2	0.608595	-0.618645	-4.77166	-4.17356	-0.24338	3.80602	0.867872	4.31237	1.35339	-4.61644	1.23953	-1.10337	Dmrta1
ENSMUSG00000043833.6	0	0	3.8413	0	-3.25505	3.80602	-3.25505	4.31237	-0.740271	0.114651	-0.855852	-3.67409	2900005J15Rik
ENSMUSG00000043850.15	1.13934	0.864167	0.314443	1.99803	0.29987	0	0.434783	4.31237	5.12509	-1.16706	5.41504	-2.38957	Clrn1
ENSMUSG00000043881.8	-0.485485	0.284163	-0.276653	-0.130078	-0.599607	-0.217285	0.57626	-0.939447	0.23252	0.102491	-0.00107297	0.196168	Kbtbd7
ENSMUSG00000043929.16	-0.240437	0.130276	-0.111943	-0.166885	-0.308019	0.5955	-0.728405	0.135169	0.700463	-0.301014	0.303395	-0.407806	Klhl15
ENSMUSG00000043939.14	0.596717	0.882069	0.720592	0.882069	5.05563	-0.159448	0	1.34391	0.411736	-2.37291	-0.273238	-2.64858	A530064D06Rik
ENSMUSG00000043953.12	0	0	0	0	0.29987	-4.91295	2.66438	-0.600578	0	0.685935	3.51307	0.394787	Ccrl2
ENSMUSG00000044034.11	0.543737	0	1.19441	0	0	1.33278	0	0.891653	0	0.842979	3.51307	-0.170437	Npb
ENSMUSG00000044055.5	-2.64689	0	-2.64689	0	0	0	3.68983	0	0.675673	-0.647815	-2.49348	-0.753508	Otos
ENSMUSG00000044083.11	-0.275696	0.110252	1.12473	1.00176	0.29987	1.37477	1.94322	1.49636	0.394145	0.114651	-0.258629	1.33714	Efcab8
ENSMUSG00000044122.14	0.543737	1.75196	1.19441	-2.74024	-0.644815	0.401766	-1.44718	1.49636	0	0	0	0	Proca1
ENSMUSG00000044162.11	0.383872	1.4276	2.6978	4.19729	2.20474	3.80602	2.3484	6.575	0.407192	-0.446086	0.293334	-1.66859	Tnip3
ENSMUSG00000044286.5	1.8534	-2.74024	1.83069	2.31539	4.4922	0.385299	5.60345	2.42737	-4.71789	-5.58673	0.293334	-5.58673	Olfr221
ENSMUSG00000044288.6	0	0	0	0	-0.95852	-3.42072	1.59316	-3.42072	0	0	0	0	Cnr1
ENSMUSG00000044338.9	1.46248	2.14711	-2.64689	2.98335	0	0	0	0	0	0	0	0	Aplnr
ENSMUSG00000044349.15	0.471522	0.67201	0.338176	1.25294	0.325534	0.870753	1.19922	0.758361	0.249205	-1.28006	0.353499	-0.711248	Snhg11
ENSMUSG00000044359.1	0.0398891	-0.618645	-0.228183	-4.17356	3.55492	3.80602	4.63282	0	1.9245	0	1.23953	0	P2ry4
ENSMUSG00000044361.15	-0.878857	-4.17356	1.28807	-0.0751918	-3.25505	-1.50995	2.66438	-5.31596	1.9245	0.685935	-3.7717	1.11375	BC024139
ENSMUSG00000044453.5	0.543737	-0.618645	2.71066	0.882069	0	0.385299	0	-3.42072	0.394145	1.06149	-3.7717	-0.161019	Ffar1
ENSMUSG00000044468.14	0.295301	-0.0731123	-0.930361	0.470341	0.314757	3.80602	0.455381	4.31237	-0.365627	1.62829	0.0556264	0.774372	Fam46c
ENSMUSG00000044499.11	0.430285	-4.56847	-1.62288	-4.56847	0.107089	0.808054	0.980774	1.20127	0	3.78874	0	0	Hs3st5
ENSMUSG00000044522.8	-0.362828	0.0268282	0.333974	-0.192415	0	0	0	0	0	0	0	0	A730020M07Rik
ENSMUSG00000044583.13	-0.662289	0.864167	0.585889	1.99803	-5.13701	0.813558	-0.504191	2.14315	5.12509	0.121514	0	0.401955	Tlr7
ENSMUSG00000044626.12	-4.46288	3.55492	-0.621577	0	-3.25505	0.385299	1.37777	0.891653	0.394145	1.0918	1.64334	-1.10337	Liph
ENSMUSG00000044667.12	0.495189	-0.213543	-0.646003	-1.89031	-3.25505	3.80602	-3.25505	0	4.16584	0	4.44846	0	Plppr4
ENSMUSG00000044676.9	-1.07881	-1.57811	0.335363	-1.03465	0	0	0	0	0	0	0	0	Zfp612
ENSMUSG00000044707.7	-2.64689	3.55492	-2.64689	0	0	0	0	0	-0.766504	0.395782	-0.691829	0.485933	Ccnjl
ENSMUSG00000044708.5	0.543737	-4.17356	-2.64689	-0.0751918	-3.25505	-1.10693	1.37777	-4.91295	0	5.30238	4.44846	4.44846	Kcnj10
ENSMUSG00000044716.12	-0.631506	-1.734	-1.01375	0.125102	0	0	0	0	0	0	0	0	Dok7
ENSMUSG00000044726.7	1.13934	-0.640828	0.314443	-0.0773931	3.55492	3.80602	4.63282	5.84809	1.9245	-3.67409	-0.258629	-0.161019	Erich5
ENSMUSG00000044734.15	-0.234349	0.17243	-1.10118	-2.44027	3.55492	0	0	0	0	0	0	0	Serpinb1a
ENSMUSG00000044819.5	0	0	0	0	0	0	0	0	0.414047	1.0918	-0.275182	-1.10337	Oxgr1
ENSMUSG00000044912.9	-1.21386	0.0450935	-0.522515	-1.89031	0	0	0	0	-0.162316	0	-1.4295	0	Syt16
ENSMUSG00000044921.4	-0.94072	-2.1493	-0.557213	0.647077	0	0	0	0	0	0	0	0	Rassf9
ENSMUSG00000044937.14	-0.529029	-0.297953	1.95604	-2.23336	1.47437	0.194645	2.14619	0.467292	0.608193	0.342073	1.54466	0.554883	Ttc41
ENSMUSG00000044951.13	2.51842	-0.0731123	3.03284	1.99803	-0.24338	1.37477	-1.04575	2.48378	0	0.121514	4.44846	-1.13827	Mylk4
ENSMUSG00000044976.16	-0.423637	-1.23053	-1.08056	-1.63468	-3.25505	-3.42072	1.94322	-3.42072	0	-3.67409	0	-3.67409	Wdr72
ENSMUSG00000045010.13	4.6662	-0.0762766	0	-4.56847	-0.95852	0	-1.76089	4.31237	-1.52438	0.114651	-1.24176	-3.67409	Gm4779
ENSMUSG00000045053.1	0	0	0	0	0	0	0	0	0.226425	0	-0.278149	0	Kcng3
ENSMUSG00000045094.7	0.543737	0	-2.64689	0	-0.0468768	-0.73912	-0.889355	-0.617534	0	0	0	0	Arhgef37
ENSMUSG00000045103.17	-0.174956	-0.0791761	-1.40062	1.04769	-0.95852	-3.42072	-0.252448	-3.42072	0.992002	0	0.298466	4.44846	Dmd
ENSMUSG00000045215.16	-4.06949	0	0.720592	5.05563	-0.451065	0.889466	0.277785	0.542484	0.394145	0.114651	-3.7717	0.774372	Asxl3
ENSMUSG00000045275.15	0.543737	0.864167	2.14319	0.470341	0.320055	0	0.867872	5.84809	-1.11862	3.78874	-5.28447	4.44846	Lca5l
ENSMUSG00000045287.6	-0.105461	0.454611	0.585889	-0.643197	-0.0813807	3.80602	-0.504191	0	-0.489958	0.327805	-0.373239	0.300366	Rtn4rl1
ENSMUSG00000045441.5	0.047848	-0.0421534	-0.096223	0.840795	0.324423	0	1.71778	4.31237	0	0	0	0	Gprin3
ENSMUSG00000045515.3	1.46248	3.55492	2.71066	5.05563	0.29987	-0.159448	0.434783	-0.600578	0	-1.39292	3.51307	-0.733203	Pou3f3
ENSMUSG00000045518.8	-0.0100206	-0.560839	-0.143367	-1.28897	0.29987	3.80602	0.434783	5.84809	-0.15938	-0.284354	-1.7714	0.143458	Onecut3
ENSMUSG00000045545.8	-1.32042	5.05563	0.910058	4.09837	0	0	0	0	0	0	0	0	Krt14
ENSMUSG00000045731.5	-2.64689	-3.62803	2.14319	1.99803	0	-3.42072	0	-3.42072	-2.09999	-0.827701	-1.81738	-4.61644	Pnoc
ENSMUSG00000045790.9	0.133663	-0.618645	0.0926607	1.4525	0	0	0	0	-0.624176	-4.61644	-0.190465	-4.61644	Ccdc149
ENSMUSG00000045813.7	-0.367677	-0.482116	0.337468	0.813548	-0.622522	-0.571234	-4.17744	-1.02214	4.16584	0	0	0	Gm9801
ENSMUSG00000045877.2	3.19063	-3.62803	0	-3.62803	0	0	0	4.31237	-0.569636	0.121514	-0.8508	-0.575502	4933415A04Rik
ENSMUSG00000045912.8	0.543737	1.28622	2.14319	-4.17356	-0.622522	0.385299	-4.17744	-3.42072	4.16584	-3.67409	3.51307	-0.161019	C2cd4c
ENSMUSG00000045928.2	0.209985	-0.618645	-0.332586	1.86021	-3.25505	-3.42072	-3.25505	-3.42072	0	0	0	0	4933440M02Rik
ENSMUSG00000046031.6	0	0	0	0	0	0	0	0	0.8198	0	0.923362	3.51307	Fam26f
ENSMUSG00000046182.8	4.10937	3.55492	3.8413	4.09837	3.55492	4.7535	3.68983	5.2756	-3.7717	-0.827701	0.676762	-0.16798	Gsg1l
ENSMUSG00000046269.16	0.341199	-0.0323256	0.447016	0.121565	0.436427	0.418675	1.29732	1.14395	-0.449538	0.114651	-0.923932	-3.67409	Usp27x
ENSMUSG00000046312.4	-0.264682	0.0532426	0.339931	0.548451	0.327403	-0.343469	1.10547	-0.800457	4.16584	-0.827701	0	-4.61644	AI464131
ENSMUSG00000046408.13	0.91738	-0.0783101	-0.621577	-1.75508	-0.0813807	-1.10693	-0.504191	-4.91295	-1.14075	-3.67409	-1.25461	-0.161019	1700067K01Rik
ENSMUSG00000046410.10	-0.76359	0.715274	0.910058	0.0883144	-0.151548	2.88164	0.471342	2.83614	1.9245	0.52658	3.08109	-0.170437	Kcnk6
ENSMUSG00000046449.15	0.230603	0.297995	0.450598	-0.00931047	0.724206	0	-0.102756	0	0.407192	0	1.48993	3.51307	C77370
ENSMUSG00000046532.7	-0.506663	-1.23053	0.541971	1.02858	-0.138902	0.572346	0.409291	1.10245	0.179106	0	0.187237	0	Ar
ENSMUSG00000046589.7	-1.10175	-0.488357	-0.518493	-0.488357	-0.345438	-0.220281	-0.817486	-0.860162	-0.789348	-0.284354	-2.97248	-1.13827	Lrrc8e
ENSMUSG00000046618.7	3.19063	0.318634	0	-4.17356	0.29987	3.80602	-3.25505	4.31237	-4.71789	-0.827701	-1.20482	-0.16798	Olfml2a
ENSMUSG00000046623.8	0.419998	-0.0602259	0.354955	0.772139	-0.4967	1.13003	0.0627852	0.36265	0	0	0	0	Gjb4
ENSMUSG00000046743.6	1.46248	0	1.19441	4.09837	-0.195541	-0.453756	0.643458	1.17572	0.0988323	-1.39292	-0.279961	-1.66859	Fat4
ENSMUSG00000046750.17	-0.878857	5.05563	-0.228183	6.03378	0.29987	3.80602	-3.25505	7.0561	4.16584	1.0918	0	-0.16798	BC089491
ENSMUSG00000046764.8	-4.06949	0.864167	0.720592	-3.62803	3.55492	1.33278	5.19827	-3.42072	-0.552049	0.114651	-1.20482	1.33714	A530053G22Rik
ENSMUSG00000046805.9	0	3.55492	0	5.05563	-1.18066	0.00455928	0.462692	-0.0403655	0	0	0	0	Mpeg1
ENSMUSG00000046818.7	1.27695	0.487158	3.61789	2.45425	-4.17744	0	3.31097	4.31237	0	3.78874	3.51307	3.51307	Ddit4l
ENSMUSG00000046826.7	-0.886077	0.33241	1.39507	1.41399	3.55492	-3.42072	4.63282	-3.42072	0	0.114651	3.51307	-3.67409	Fam187b
ENSMUSG00000046854.16	-4.06949	-1.01356	2.01089	-0.470103	-1.18066	2.30579	-0.102756	-3.42072	2.33257	0.119137	2.43613	0.394787	Pip5kl1
ENSMUSG00000047061.6	1.46248	-4.87819	2.14319	-4.87819	0.314757	-0.545717	0.455381	-4.35173	-1.11862	0	-0.273238	3.51307	Gm9817
ENSMUSG00000047143.3	0.543737	-4.17356	2.71066	-0.0751918	3.55492	3.80602	0	5.84809	0.416383	1.06149	0.932198	-0.161019	Dmrta2
ENSMUSG00000047227.4	-0.194064	-0.300022	0.138314	0.0196856	0.724206	-0.422652	2.17189	-0.208772	-1.11862	3.78874	-0.836005	4.44846	Gm527
ENSMUSG00000047238.4	-3.52686	0.814678	-3.52686	-2.74024	-3.25505	0	-3.25505	0	0.415445	0	-1.55809	0	Mageh1
ENSMUSG00000047242.14	-0.050125	1.75196	-1.05541	-2.74024	-0.395085	0	-1.76089	0	-0.125803	0	-0.279897	0	Taf9b
ENSMUSG00000047253.4	-0.107502	2.71954	1.00542	2.88582	-4.17744	4.7535	-0.487609	4.31237	0	0	0	0	Krtap1-5
ENSMUSG00000047363.4	-0.336232	3.55492	0.314443	0	0.314757	0.385299	1.02083	2.42737	0	-4.61644	0	-1.10337	Cstad
ENSMUSG00000047419.5	-0.336232	-2.74024	-3.52686	-2.74024	-3.25505	-3.42072	0.434783	-3.42072	-0.85355	-0.196152	-0.279746	-0.324478	Cmya5
ENSMUSG00000047496.6	0.613834	-0.618645	0.838453	-0.0751918	-0.95852	3.80602	-0.817896	0	0.411736	-1.79799	-0.273238	-0.575502	Rnf152
ENSMUSG00000047497.9	1.46248	0	1.19441	0	-1.43449	-4.35173	-0.728419	0.923865	0	0	0	0	Adamts12
ENSMUSG00000047518.3	0	-0.618645	0	-4.17356	1.23715	4.7535	1.37777	6.25685	2.33257	1.06149	1.64334	-0.161019	Slfnl1
ENSMUSG00000047631.2	4.10937	-4.17356	4.79008	-0.0751918	-4.17744	-5.31596	-4.17744	-5.31596	4.16584	3.78874	3.51307	4.44846	Apof
ENSMUSG00000047747.9	2.01931	0.864167	2.14319	0.470341	-0.749477	1.33278	-1.27335	-3.42072	4.16584	4.73558	5.41504	3.51307	Rnf150
ENSMUSG00000047797.14	-0.244822	-0.0787098	-0.787393	0.279651	0	0	0	0	0	0	0	0	Gjb1
ENSMUSG00000047842.6	0.300272	0	-0.387459	4.09837	-4.17744	0.385299	0.455381	0.891653	0.394145	-0.827701	-0.258629	-0.16798	Diras2
ENSMUSG00000047953.6	-1.27225	-0.0773931	-4.46288	-0.0773931	0	2.30579	5.19827	0.891653	0.414047	-0.600266	-0.678992	-0.891414	Gp5
ENSMUSG00000048029.10	-5.02587	-3.62803	-1.18457	0.470341	1.23715	0.96879	0.434783	-4.35173	0	0	3.51307	0	Eno4
ENSMUSG00000048038.6	0	0	0	0	0	0	0	0	-0.552049	0.122987	0.293334	0.585876	Ccdc187
ENSMUSG00000048070.4	-3.52686	0.318634	-3.52686	-0.0751918	2.52009	4.7535	0.434783	4.31237	0	1.06149	4.44846	-0.161019	Pirt
ENSMUSG00000048106.5	0.153134	0.186961	0.188698	-0.0109986	-0.359487	-0.36626	-0.543072	-0.625214	0.447048	-0.113952	0.28548	0.657443	4632415L05Rik
ENSMUSG00000048142.9	2.42007	3.55492	3.69296	5.05563	0	0	0	0	-4.71789	-4.61644	0.293334	-0.16798	Nat8l
ENSMUSG00000048186.14	0.203323	0	1.30089	0	-0.775007	1.60919	-3.11895	0.935144	0	0	0	0	Bend7
ENSMUSG00000048230.5	-0.174956	2.40575	0.838453	2.40575	-1.8958	-2.3017	-0.817896	-0.832115	0.157822	1.66754	0.0812397	1.37224	Fbxo43
ENSMUSG00000048240.14	-0.479793	-0.00567395	0.633127	-0.156201	-0.126815	0.129052	0.819337	-0.495307	-0.400399	0.685935	-0.280119	-1.10337	Gng7
ENSMUSG00000048376.5	0.33526	0.355832	0.38574	0.768139	-0.232654	0.0739869	-0.450899	0.0641766	0.4197	-0.0134107	-0.353599	0.0649459	F2r
ENSMUSG00000048406.5	-0.295377	0.499061	-0.577838	-1.05669	0.00917086	-0.57422	0.322665	-1.02849	-0.789348	0.893531	-0.755362	0.596119	B330016D10Rik
ENSMUSG00000048416.15	0.24717	0.864167	-1.0265	0.470341	2.20474	3.80602	-3.25505	0	0	0	0	0	Mlf1
ENSMUSG00000048450.10	0.543737	0	-2.64689	0	-0.341225	3.80602	-0.196935	0	0	0	0	0	Msx1
ENSMUSG00000048485.12	1.5401	-4.17356	2.23691	-4.17356	0	0	5.60345	4.31237	-0.552049	1.06149	-1.20482	-0.161019	Zbtb8b
ENSMUSG00000048489.12	-0.174956	1.12	-5.24192	-5.13303	1.23715	0	-3.25505	0	4.16584	-3.67409	3.51307	-3.67409	8430408G22Rik
ENSMUSG00000048503.6	-1.48662	0.237393	0.167772	1.07363	-0.24338	0.671728	0.462692	0.217462	0.205892	-0.851152	0.0183564	-1.13827	Tmem136
ENSMUSG00000048655.17	-0.76359	-0.0779637	-0.639715	0.0883144	0.878191	0.727011	-0.487609	0.532129	-0.552049	-4.61644	-0.269433	-4.61644	Ccdc169
ENSMUSG00000048775.10	-4.46288	-0.0731123	-0.621577	0.470341	0.29987	1.33278	-3.25505	2.83614	0	-5.18166	3.51307	-5.18166	Serpinb13
ENSMUSG00000048814.10	3.19063	0	3.8413	0	-3.25505	0	0.434783	5.84809	-1.11862	-3.67409	0.445722	-0.161019	Lonrf2
ENSMUSG00000048826.6	2.01931	3.55492	1.19441	0	1.23715	-0.545717	2.66438	-0.0393633	0	0	0	0	Dact2
ENSMUSG00000048938.12	-0.359666	-0.618645	0.737898	-4.17356	-2.56145	-4.91295	-0.918097	-4.91295	1.35339	0.114651	2.21699	1.74095	Nr1h5
ENSMUSG00000049001.5	-1.0327	0.499061	0.656714	-0.0785428	-1.51448	1.13003	-0.172084	0.36265	-0.573291	-0.457159	-0.42923	-1.42135	Ndnf
ENSMUSG00000049086.8	-3.52686	-2.74024	-3.52686	-2.74024	0	0	0	0	-0.569636	0	0.132194	3.51307	Bmyc
ENSMUSG00000049100.15	-3.52686	-0.618645	1.26322	0.882069	0.314757	0.407575	-0.487609	0.36265	1.13753	1.06149	-0.273238	0.774372	Pcdh10
ENSMUSG00000049103.13	0.582515	0.864167	0.314443	1.99803	-5.13701	0.385299	-0.504191	0.891653	-5.28447	-0.606554	-1.7714	-1.4755	Ccr2
ENSMUSG00000049134.15	0	0	0	0	3.55492	0	0	4.31237	0.8198	0.119137	0.704219	-0.16798	Nrap
ENSMUSG00000049191.12	-3.52686	-3.62803	0.314443	-3.62803	0.29987	0	1.94322	4.31237	-0.15938	-3.67409	-0.273238	-0.161019	Rgag4
ENSMUSG00000049249.2	-0.623296	0.49603	0.336295	0.813548	2.07558	-1.50995	1.02083	0.940891	-0.15938	0.437913	1.56832	-2.07366	Gm5316
ENSMUSG00000049265.7	-2.64689	0	1.19441	0	0.322771	0	1.90686	0	4.16584	0	3.51307	0	Kcnk3
ENSMUSG00000049281.15	0.543737	3.55492	3.91281	4.09837	-4.17744	3.80602	-0.487609	5.2756	0	-0.827701	0	-4.61644	Scn3b
ENSMUSG00000049307.5	0.239087	-0.385992	0.499146	-0.779819	1.23715	-3.42072	1.94322	1.85488	1.9245	-3.67409	1.64334	-3.67409	Fut4
ENSMUSG00000049321.17	-0.371112	-0.570513	-0.0373365	0.135269	-3.25505	0	1.94322	0	0	0	3.51307	0	Zfp2
ENSMUSG00000049409.9	0.0420867	-0.574636	-3.31963	-3.99822	-0.389673	-0.356159	-4.45509	-1.29542	0	0	0	0	Prokr1
ENSMUSG00000049511.5	1.1265	-0.467411	0.0922164	-1.85508	0.211955	-0.493319	-0.309386	-0.0710143	-0.552049	-1.39292	0.293334	-0.170437	Htr1b
ENSMUSG00000049551.2	-0.353505	0	-0.621577	4.09837	1.28234	0	-0.487609	0	-4.71789	0.114651	-1.20482	-0.161019	Fzd9
ENSMUSG00000049556.4	0	0	0	0	2.43394	-0.87713	1.02083	-0.355032	0	0	0	0	Lingo1
ENSMUSG00000049699.4	-0.336232	-2.74024	1.26322	1.35813	0.320055	0	-1.04575	5.2756	-3.7717	0	-0.258629	0	Ucn2
ENSMUSG00000049804.9	0	0	0	0	0.107089	3.80602	-0.323239	4.31237	0	-3.67409	3.51307	-3.67409	Armcx4
ENSMUSG00000049811.16	-0.108201	-0.393667	0.885222	-0.797819	-0.0813807	0.154172	1.61978	-0.613205	-5.28447	1.06149	-1.7714	-0.161019	Fam161a
ENSMUSG00000049872.7	-1.58104	-2.74024	-4.77166	2.88582	-1.62417	0.410543	0.791097	1.25904	0	0	0	0	Fam26e
ENSMUSG00000049929.7	1.13934	0.177442	-3.52686	-0.779819	-0.802486	-0.670645	-0.563898	-0.716502	-3.7717	0	0.676762	0	Lpar4
ENSMUSG00000050014.7	0	0	0	0	3.55492	1.20617	5.60345	2.1003	0	5.30238	3.51307	6.20783	Apol10b
ENSMUSG00000050071.8	0	-4.56847	0	-0.470103	0	0	0	0	0.776944	3.78874	-0.087518	4.44846	Bex1
ENSMUSG00000050108.12	0.61164	-1.49649	1.53383	0.84298	1.28234	0.96879	2.4111	1.90512	-0.565134	-0.0971825	-5.69022	-0.966124	Bpifc
ENSMUSG00000050132.13	1.46248	0.814678	3.91281	2.31539	-4.17744	5.32052	2.4111	7.0561	0.394145	0	-3.7717	3.51307	Sarm1
ENSMUSG00000050150.16	-4.06949	0.814678	-0.228183	1.35813	0.320055	0.407575	0.462692	0.36265	1.9245	0	1.64334	0	Slc9b1
ENSMUSG00000050241.8	0.582515	4.4922	0.314443	0	-0.622522	0	-0.487609	5.2756	5.12509	0	4.44846	0	Klre1
ENSMUSG00000050270.12	1.06188	-1.83953	-0.116301	-0.705669	3.55492	1.39685	6.39803	0.532129	0	0	0	0	Tmem220
ENSMUSG00000050295.3	0.957396	0.75793	-0.0985157	0.75793	-0.298248	-0.299769	-0.787546	-0.57489	0	0	0	0	Foxc1
ENSMUSG00000050296.14	-1.83524	0.581594	0.737898	-0.779819	4.4922	3.80602	5.91943	5.2756	-3.7717	3.78874	1.64334	4.44846	Abca12
ENSMUSG00000050315.13	-0.353505	-0.0731123	0.327198	-3.62803	-1.8958	-0.56828	-0.252448	-0.0407109	4.16584	-0.194397	5.01123	-0.891414	Synpo2
ENSMUSG00000050334.12	-2.64689	0.814678	1.19441	-2.74024	-0.275367	0.566366	-1.19322	-0.617534	0	0	3.51307	0	C130071C03Rik
ENSMUSG00000050447.15	3.19063	0.484633	0	-7.27061	0	0	0	0	0	0	0	0	Lypd6
ENSMUSG00000050473.4	-2.64689	0	-2.64689	0	-3.25505	0	-3.25505	0	-1.5511	-0.827701	-0.468352	-0.16798	Slc35d3
ENSMUSG00000050538.7	0.354391	-0.385992	1.05451	1.47311	-0.170052	0.0272641	0.634981	0.81115	-0.552049	-3.67409	-4.71789	1.33714	B230217C12Rik
ENSMUSG00000050541.14	3.19063	4.4922	0	4.09837	0.136655	-0.0943569	-0.512916	-0.552522	-4.71789	0	-0.269433	0	Adra1b
ENSMUSG00000050556.9	1.46248	-3.62803	-2.64689	0.470341	-3.25505	0	1.37777	0	-3.7717	-4.61644	1.23953	0.394787	Kcnb1
ENSMUSG00000050558.13	-5.02587	0.487158	1.53383	1.4653	-3.25505	-0.562464	1.37777	-1.00359	0	0.119137	5.73019	0.394787	Prokr2
ENSMUSG00000050612.5	2.01931	-0.0731123	3.11688	1.4276	5.05563	2.36108	4.63282	1.49636	0	0	0	0	Txndc2
ENSMUSG00000050677.2	0.295301	0.581594	0.992102	0.177442	0.320055	0.385299	0.867872	2.42737	0	0.114651	3.51307	-3.67409	Ccdc96
ENSMUSG00000050747.14	0.0410962	0	2.41984	0	0	0	0	0	0	0	0	0	Trim15
ENSMUSG00000050854.9	-0.00068249	-0.588444	0.0602694	-0.864562	0	0	0	0	-4.71789	-3.67409	1.01229	-3.67409	Tmem125
ENSMUSG00000050855.16	-0.267624	-0.115987	-0.456055	0.504299	-0.208542	-0.724	0.232151	-0.0884226	0.108963	0.230208	0.478737	0.514891	Zfp940
ENSMUSG00000050866.7	1.06895	0.274657	-0.639715	-3.06196	0	0	0	0	0	0	0	0	Clrn3
ENSMUSG00000050947.9	-0.14721	-0.0988524	-0.0675978	-0.814123	-0.66331	-1.29547	-1.67124	-1.3404	1.13753	5.30238	0.130572	5.01123	Amigo1
ENSMUSG00000050967.5	-0.662289	-3.62803	-4.77166	1.4276	-4.73558	-1.10693	-1.04575	-0.600578	0.407192	-3.67409	-0.269433	-3.67409	Creg2
ENSMUSG00000051037.15	0.0415149	-1.21202	0.48438	-0.648586	0.314757	-0.562464	0.455381	1.93143	-1.36046	-0.827701	-2.03709	1.37224	Zfp455
ENSMUSG00000051043.16	0.803362	1.28622	1.09793	1.4525	-0.622522	0	1.02083	4.31237	-3.7717	-0.827701	-0.258629	-0.16798	Gprc5c
ENSMUSG00000051225.9	-2.64689	-3.62803	2.14319	0.470341	-1.18066	0.385299	-1.04575	-3.42072	0.0977176	-0.827701	-0.591511	-1.10337	Fam83a
ENSMUSG00000051228.5	-3.52686	-1.01356	0.314443	0.487158	-1.18066	4.7535	0.462692	6.25685	1.57227	-0.236156	-0.678992	-2.29142	Nyx
ENSMUSG00000051279.2	0.543737	-0.0789337	-2.64689	-2.59194	0	0	0	0	0	0	0	0	Gdf6
ENSMUSG00000051295.7	4.10937	0	0	5.05563	0	-4.35173	3.68983	-0.0393633	-1.11862	1.06149	0.130572	-3.67409	9630028B13Rik
ENSMUSG00000051498.6	-0.336232	0	1.26322	0	-5.13701	3.80602	0.0612566	4.31237	-0.15938	0.601083	-5.28447	1.57377	Tlr6
ENSMUSG00000051499.7	0.782986	-0.656537	0.910058	-0.33902	-0.0813807	-4.35173	0.782418	1.49636	0.41893	0.829615	-0.0742677	-0.174141	Zfp786
ENSMUSG00000051504.18	-0.336232	4.4922	0.314443	0	-3.25505	-3.42072	1.37777	0.891653	0	-0.827701	4.44846	-1.10337	Siglech
ENSMUSG00000051590.9	0	0	0	0	-3.25505	3.80602	1.94322	5.2756	-1.15913	-0.56941	-0.726153	-0.30798	Map3k19
ENSMUSG00000051652.4	0.997479	-0.618645	1.69428	-0.0751918	0.29987	2.30579	-3.25505	0.891653	-1.52438	-0.446086	-2.17715	-1.66859	Lrrc3
ENSMUSG00000051703.14	0.482768	-1.32327	-1.08999	1.73319	1.23715	0.96879	2.66438	1.49636	0	3.78874	0	3.51307	Tmem198
ENSMUSG00000051716.5	-2.64689	0.814678	-2.64689	1.35813	3.55492	0	0	0	-0.552049	-0.827701	-0.269433	0.798597	Apon
ENSMUSG00000051727.14	-1.83524	-0.797819	-5.02587	0.180327	-4.17744	-4.35173	-4.17744	-4.35173	-4.71789	4.73558	0.293334	0	Kctd14
ENSMUSG00000051747.14	0.543737	3.55492	1.19441	0	1.03956	-4.35173	1.85296	0.923865	0.0527215	1.62829	0.176309	-0.161019	Ttn
ENSMUSG00000051811.14	0	3.55492	0	0	0	0	0	0	0.00608307	0	0.767766	5.01123	Cox6b2
ENSMUSG00000051910.13	0.543737	-0.0731123	1.19441	0.470341	0	0	0	0	-1.14834	0	0.00825263	0	Sox6
ENSMUSG00000051920.6	0	0	0	0	0.495016	-0.365305	-2.42653	-0.292291	0	0	0	0	Rspo2
ENSMUSG00000052013.14	0	0	0	0	0	0	0	5.2756	0.361235	0.27058	0.800942	0.688945	Btla
ENSMUSG00000052508.8	-0.105461	-4.87819	1.56819	0.177442	-0.24338	-4.35173	-1.04575	-0.0393633	-0.569636	0.119137	-1.25461	1.11375	Olfr536
ENSMUSG00000052516.17	0	0.814678	0	1.35813	0.325534	3.80602	0.211187	5.84809	0	0	0	0	Robo2
ENSMUSG00000052544.9	0	0	0	0	0	0	0	0	-0.199505	-1.09442	-0.431198	0.0525721	St6galnac3
ENSMUSG00000052631.14	-2.64689	-2.74024	-2.64689	-2.74024	-1.18066	-2.08279	-0.102756	-0.613205	0	0	3.51307	0	Sh2d6
ENSMUSG00000052749.8	-2.64689	-2.74024	-2.64689	1.35813	-3.25505	-5.8888	0.434783	-1.57643	5.12509	-4.61644	0	-1.10337	Trim30b
ENSMUSG00000052854.15	0.604085	-0.0773931	-0.621577	1.47836	-1.05049	-4.35173	-0.798386	0.923865	0.394145	0.114651	0.676762	-3.67409	Nrk
ENSMUSG00000052865.5	-0.878857	-0.0731123	0.720592	0.470341	-0.24338	-3.42072	-1.04575	0.891653	-3.7717	1.06149	-3.7717	-3.67409	Gm13619
ENSMUSG00000052957.7	-0.370911	0	-0.094658	4.09837	-0.384149	-0.374363	-1.02238	-0.706261	0	0	3.51307	0	Gas1
ENSMUSG00000053040.13	1.08409	-2.74024	-0.930361	2.31539	1.5977	0.813558	2.22059	0.36265	0.407192	-0.827701	0.697144	-0.16798	Aph1c
ENSMUSG00000053044.8	0	0	0	0	0	0	3.68983	0	0.0533026	-0.356519	0.124575	0.471628	Cd8b1
ENSMUSG00000053063.11	0.0398891	-0.0773931	-4.06949	-0.0773931	0.29987	1.33278	1.94322	0.891653	0.208935	0.443216	0.579602	-1.16285	Clec12a
ENSMUSG00000053093.15	0.582515	-0.0731123	0.314443	1.99803	0.878191	-4.35173	-0.487609	-4.35173	0.978308	-5.18166	0.293334	-5.18166	Myh7
ENSMUSG00000053141.16	-0.353505	-0.2939	0.894673	-0.2939	-3.25505	0	-3.25505	4.31237	4.16584	3.78874	0	0	Ptprt
ENSMUSG00000053228.12	3.19063	-2.74024	3.8413	-2.74024	3.55492	-3.42072	3.68983	1.85488	0.407192	2.03416	1.27079	1.33714	Ceacam3
ENSMUSG00000053251.5	1.5401	0.814678	-3.52686	1.35813	1.80058	-3.42072	0.434783	-3.42072	-3.7717	3.78874	-0.258629	5.01123	Olfr212
ENSMUSG00000053310.11	0	0	0	0	0	0	3.68983	0	-1.8407	-1.79799	-1.55809	-0.575502	Nrgn
ENSMUSG00000053338.9	1.13934	-0.0731123	0.314443	0.470341	3.55492	-0.545717	3.68983	-0.0393633	-3.7717	-3.67409	0.676762	0.774372	Tarm1
ENSMUSG00000053475.5	0.543737	0.814678	-2.64689	1.35813	-1.64615	-0.562464	-2.47311	-1.00359	-0.552049	0.114651	-1.20482	1.33714	Tnfaip6
ENSMUSG00000053550.13	0	0	0	0	0	0	0	0	-1.01221	0	-0.884722	0	Shisa7
ENSMUSG00000053559.12	0.713339	-0.0731123	-0.240605	-3.62803	3.55492	0	0	0	1.38637	0	0.697144	0	Smagp
ENSMUSG00000053626.4	2.42007	1.4276	1.19441	2.72326	0.29987	-0.562464	2.3484	-1.00359	4.16584	4.73558	3.51307	0	Tll1
ENSMUSG00000053914.9	-0.336232	1.75196	-3.52686	-2.74024	0	0	0	0	-0.881463	-1.39292	-0.0178633	-0.733203	Kdm4d
ENSMUSG00000053977.13	-0.878857	0.318634	-0.228183	0.882069	0.29987	0.407575	-3.25505	-4.91295	-3.7717	-0.863397	1.95849	-0.363813	Cd8a
ENSMUSG00000053980.4	0.276012	-1.06235	0.696132	0.669282	-0.622522	3.10142	1.02083	0.891653	5.12509	-1.39292	3.51307	-5.18166	Gm9930
ENSMUSG00000053985.10	-1.35476	0.911156	0.213933	0.125102	0.107089	-0.159448	0.471342	0.935144	0.00607029	-1.44679	-0.577233	0.308283	Zfp14
ENSMUSG00000054135.2	1.46248	-0.385992	1.19441	-4.87819	-0.24338	1.89981	-4.73558	2.42737	2.33257	0.119137	1.64334	-0.16798	A430110L20Rik
ENSMUSG00000054191.7	-4.46288	1.4276	-4.46288	0.470341	-4.17744	-3.42072	0.455381	-3.42072	-5.28447	0.119137	0.445722	0.798597	Klf1
ENSMUSG00000054252.17	-1.58104	-1.01356	-4.77166	-4.56847	0.724206	0.813558	0.462692	-0.600578	-4.71789	-0.600266	-0.269433	-1.45418	Fgfr3
ENSMUSG00000054379.7	-0.336232	-3.62803	0.314443	-3.62803	-0.622522	0.401766	0.455381	-4.35173	4.16584	0.119137	0	-4.61644	2410024N13Rik
ENSMUSG00000054404.12	0	0	0	4.09837	-0.622522	-4.35173	2.00105	-0.0393633	0.394145	1.06149	-3.7717	-0.161019	Slfn5
ENSMUSG00000054409.4	0.543737	0	-2.64689	0	0.27292	-0.196486	-0.438315	-1.55868	0	0	0	0	Tmem74
ENSMUSG00000054423.13	-0.259697	-0.766409	-0.807669	-1.17056	0	0	0	0	0	0	0	0	Cadps
ENSMUSG00000054435.16	0	0	0	0	0	0	0	0	0.0977176	4.73558	-0.276361	5.41504	Gimap4
ENSMUSG00000054459.6	-2.64689	0	2.71066	5.05563	3.55492	3.80602	3.68983	4.31237	-4.71789	-3.67409	0.697144	-0.161019	Vsnl1
ENSMUSG00000054510.5	4.10937	-4.17356	4.79008	0.882069	-3.25505	5.32052	1.37777	0	-0.552049	0	0.293334	3.51307	Gm14461
ENSMUSG00000054568.7	1.01941	-0.0779637	2.41984	1.29392	-0.207728	1.63097	-1.50248	0.781764	1.96433	2.07794	1.48993	-1.10337	Usp17la
ENSMUSG00000054598.13	0.0857841	0.279651	0.793241	0.499934	0.00917086	-5.31596	0.322665	-0.0403655	2.6503	0.601083	1.95849	-0.172454	9130230L23Rik
ENSMUSG00000054640.14	-1.27225	0	1.61749	0	-0.25108	-0.571234	-0.515893	1.11852	0	0	0	0	Slc8a1
ENSMUSG00000054662.7	-0.370298	-0.746994	-0.572568	0.309529	0	0	0	0	0	-3.67409	0	-3.67409	Ano9
ENSMUSG00000054672.12	0	0	0	0	0	0	0	0	0.217142	-0.869657	-0.236969	-1.16601	5830411N06Rik
ENSMUSG00000054708.17	-0.336138	-0.301184	0.230426	-0.883672	0.772017	-0.164787	0.532548	0.57881	-1.15797	-0.672917	-0.165129	0.710715	Ankrd24
ENSMUSG00000054728.16	3.19063	-2.74024	3.8413	-2.74024	0.314757	1.33278	1.74199	2.83614	4.16584	0	0	3.51307	Phactr1
ENSMUSG00000054753.9	2.42007	-3.62803	3.11688	0.470341	-4.17744	0	0.455381	4.31237	1.9245	0	-0.258629	3.51307	AU018091
ENSMUSG00000054763.9	0.865845	0.864167	0.992102	1.4276	0.878191	-4.35173	1.74199	0.923865	0.394145	1.88728	0.676762	0.394787	Defb42
ENSMUSG00000054932.6	-0.174956	-2.74024	-1.40062	2.31539	2.52009	0	1.37777	4.31237	-0.310347	0	-0.995321	0	Afp
ENSMUSG00000055048.7	0.582515	-0.618645	-3.52686	-4.17356	0.29987	1.33278	0.434783	0.891653	-3.7717	-3.67409	-0.258629	0.774372	Gm9962
ENSMUSG00000055114.7	0.543737	0.0268282	2.14319	-2.12782	0	0	3.68983	4.31237	0	0	0	0	Anxa13
ENSMUSG00000055150.15	-2.39005	1.41238	-0.159576	0.684246	0.516611	0.415587	0.471342	-0.208772	-0.118819	-1.42607	-0.952576	-0.746613	Zfp78
ENSMUSG00000055202.10	-2.64689	-3.62803	-2.64689	-3.62803	0.29987	0	-3.25505	0	-0.574212	1.06149	0.219976	2.0561	Zfp811
ENSMUSG00000055210.4	-1.27225	-0.618645	-4.46288	-0.0751918	-4.73558	0.385299	-4.73558	2.42737	0.978308	-1.83606	1.01229	-3.05857	Foxd2
ENSMUSG00000055254.14	0.543737	1.75196	2.71066	1.35813	1.23715	4.7535	0.434783	0	4.16584	-4.61644	0	-4.61644	Ntrk2
ENSMUSG00000055341.9	-0.353505	0.318634	0.327198	-0.0751918	0.314757	4.7535	1.02083	4.31237	0.731774	-0.859275	0.875835	-1.15042	Zfp457
ENSMUSG00000055415.7	0.203323	-2.74024	1.61749	2.88582	-0.24338	-0.562464	-0.102756	-1.00359	4.16584	-3.67409	4.44846	1.33714	Atp10b
ENSMUSG00000055421.8	0.02462	-0.396294	0.0707877	-0.396294	-0.748067	0.736699	0.115118	1.53545	0.411736	0	1.28159	0	Pcdh9
ENSMUSG00000055446.5	-2.64689	0	-2.64689	0	0	0	0	0	0.00607029	0.122001	0.11061	0.0860436	A630091E08Rik
ENSMUSG00000055480.6	-0.427424	0.784406	0.995524	0.563073	0.203823	0.415077	0.474113	1.26968	0.198223	-0.151057	-0.133944	0.0555526	Zfp458
ENSMUSG00000055493.4	0.543737	-2.74024	1.19441	-2.74024	0.29987	0.00455928	0.434783	-1.00359	0	-3.67409	3.51307	0.774372	Epm2a
ENSMUSG00000055494.5	-0.878857	-0.0773931	0.720592	-1.03465	-0.24338	-0.310107	-0.102756	-1.31826	-0.310347	1.06149	0.20128	2.53374	Gm14168
ENSMUSG00000055523.6	3.71594	-1.32327	1.19441	1.73319	0	0	0	0	0	0	0	0	Gucy2g
ENSMUSG00000055541.17	0.617824	-0.0779637	0.0187548	0.49603	-0.0813807	-0.78719	0.466437	0.149142	0.0059823	-0.0682848	-0.275182	-0.267121	Lair1
ENSMUSG00000055639.16	-2.64689	0.814678	2.14319	1.35813	-4.73558	0.385299	1.18385	0.891653	0	0	0	0	Dach1
ENSMUSG00000055704.4	-0.130471	0.414051	1.19653	0.733758	0.107945	1.40818	-0.99535	1.64643	0.996655	0.0169711	0.450696	-0.519691	Gm9978
ENSMUSG00000055733.6	-0.353505	-1.04555	1.30089	-0.482116	0	0	0	0	-5.28447	0	-0.273238	0	Nap1l3
ENSMUSG00000055745.4	3.19063	0.814678	5.76377	-2.74024	0	0	3.68983	0	-0.15938	0.52658	1.80741	0.548523	Ldoc1l
ENSMUSG00000055761.14	0.997479	2.31539	-4.06949	2.31539	0	-3.42072	4.63282	-3.42072	0	4.73558	3.51307	0	Nkain3
ENSMUSG00000055872.1	0.0398891	-0.0731123	-0.228183	1.4276	-3.25505	4.7535	-3.25505	4.31237	-0.552049	-5.18166	-4.71789	-1.66859	Gm9985
ENSMUSG00000055944.3	0.0398891	3.29354	2.49021	3.61105	-1.43449	0.401766	-0.728419	1.49636	-1.11862	-0.0971825	0.923362	-1.36993	E130018O15Rik
ENSMUSG00000055960.12	-0.529029	-0.640828	0.167772	0.900753	3.55492	-2.08279	4.63282	0.368052	1.38637	-0.600266	0.293334	-0.487604	Skint4
ENSMUSG00000055963.12	3.19063	-3.62803	0	-3.62803	-0.494549	0.040883	0.382483	0.256281	0	0	0	0	Triqk
ENSMUSG00000055976.5	0.997479	1.75196	-0.228183	2.31539	4.4922	3.80602	5.91943	0	0	0	0	0	Cldn23
ENSMUSG00000055978.4	0.449289	0.581594	-1.75469	0.747872	0	0	0	0	0	0	0	0	Fut2
ENSMUSG00000055994.15	1.78627	-0.385992	0.720592	0.177442	1.11601	-0.159448	-0.504191	-0.600578	-1.14075	0.122001	-1.25461	-2.38957	Nod2
ENSMUSG00000056018.14	-0.336232	1.4276	1.83069	0.470341	-4.17744	0.385299	-4.17744	2.83614	-0.552049	-0.600266	1.48993	-1.45418	Ccdc7b
ENSMUSG00000056019.12	0.0420041	-1.98283	0.750788	0.49603	-1.63875	-0.87713	-0.515893	0.217462	-0.0783557	0.293444	-0.212249	0.0207891	Zfp709
ENSMUSG00000056023.3	-0.813103	1.20667	-2.03876	0.487158	-4.73558	-0.159448	-4.73558	-0.600578	0.978308	1.0918	0.293334	-0.16798	Gm9989
ENSMUSG00000056032.12	-0.336232	0	-3.52686	5.05563	0	0	0	0	-1.8407	-4.61644	-0.276361	-1.10337	BC018473
ENSMUSG00000056043.5	-4.46288	0.318634	0.327198	0.882069	-1.18066	1.20617	1.44291	2.1003	-0.0635556	-0.956671	-1.47432	-0.174643	Rgs9bp
ENSMUSG00000056069.8	0	0	0	0	-4.17744	0	-4.17744	0	-0.965996	-3.67409	0.0810917	-3.67409	Fam105a
ENSMUSG00000056155.5	-0.575718	-1.01356	0.115632	-4.56847	0	0	0	0	-1.14834	5.70824	-1.11435	4.44846	Nanos3
ENSMUSG00000056271.13	-0.68347	-1.32327	0.0188714	1.73319	0	0	0	0	0	-3.67409	3.51307	0.774372	Lman1l
ENSMUSG00000056290.15	1.46248	0.326759	2.14319	1.21827	-0.95852	-3.42072	-1.76089	1.85488	0	3.78874	3.51307	3.51307	Ms4a4b
ENSMUSG00000056367.14	3.19063	0	0	0	0	0	3.68983	0	-0.0380172	0	0.257693	0	Actr3b
ENSMUSG00000056418.3	0	-2.74024	3.8413	-2.74024	0	0	0	0	0.416383	0.960115	0.826039	1.29539	BC043934
ENSMUSG00000056529.7	3.19063	-2.74024	0	1.35813	-0.622522	-0.545717	1.02083	-4.35173	0.394145	3.78874	-3.7717	5.01123	Ptafr
ENSMUSG00000056656.5	-0.0495335	0.318634	0.910058	2.17773	0.00906634	1.13003	1.93873	3.32969	0.394145	0	-0.258629	0	Apol8
ENSMUSG00000056679.13	-3.52686	4.4922	-3.52686	5.05563	-1.58209	-0.159448	0.0612566	0.36265	0	0	0	0	Gpr173
ENSMUSG00000056771.7	0.0954768	-1.14889	-0.353536	0.582743	0.724206	0.00455928	-1.04575	-1.00359	0	0	0	0	Gm10010
ENSMUSG00000057037.8	1.46248	-2.74024	1.19441	1.35813	5.05563	3.80602	3.68983	4.31237	5.12509	-4.61644	3.51307	-4.61644	Cfhr1
ENSMUSG00000057092.12	0.61164	-1.79461	1.72456	1.00176	0	0	0	0	0	0	0	0	Fxyd3
ENSMUSG00000057093.14	0.425963	0.454615	0.650581	-1.89031	-0.660602	1.25058	0.213083	1.61676	0.312637	0.632358	0.0809442	1.09525	C030039L03Rik
ENSMUSG00000057116.4	1.46248	0.814678	-2.64689	2.88582	1.23715	2.30579	0.434783	-3.42072	0	0	3.51307	0	AF366264
ENSMUSG00000057182.14	-3.0321	2.14711	-0.142358	1.4276	1.23715	0	-3.25505	0	0.394145	-4.61644	-3.7717	-4.61644	Scn3a
ENSMUSG00000057215.6	4.10937	1.4276	4.79008	0.470341	-4.17744	4.7535	-0.487609	5.2756	0.394145	1.06149	1.64334	0.774372	Platr28
ENSMUSG00000057337.13	-0.364752	-0.0762766	0.0187548	0.487158	-0.95852	0.0958763	0.152732	0.217462	1.35339	-0.356519	1.95849	-0.966124	Chst3
ENSMUSG00000057396.6	-0.525477	-0.419636	0.249003	-0.419636	0.00906634	0.0565098	1.71778	-0.208772	0.0989076	-0.30789	0.161941	-0.0722448	Zfp759
ENSMUSG00000057716.6	0.582515	0.318634	1.26322	0.882069	5.05563	-3.42072	3.68983	-3.42072	-0.552049	-0.859275	0.697144	-2.64858	Tmem178b
ENSMUSG00000057722.17	-0.082703	-0.398957	0.922407	0.403636	-0.24338	1.33278	0.462692	0.891653	-0.15938	-0.446086	-1.7714	-5.18166	Lepr
ENSMUSG00000057751.14	0.829887	0.318634	1.05451	-4.17356	3.55492	0	0	0	4.16584	0	0	0	Megf6
ENSMUSG00000057766.13	0.449289	-2.74024	-1.75469	-2.74024	-0.66176	-3.42072	-0.99535	-3.42072	0	0	0	0	Ankrd29
ENSMUSG00000057880.12	0.596717	0.814678	-0.228183	1.35813	4.4922	0.385299	4.63282	-3.42072	-0.15938	-0.827701	0.923362	0.394787	Abat
ENSMUSG00000057913.2	0.997479	-4.17356	1.69428	-4.17356	1.28234	0.407575	1.42601	0.36265	-0.552049	4.73558	0.293334	5.73019	Gm10032
ENSMUSG00000058046.1	-2.55438	-3.62803	-5.74501	0.470341	-0.0813807	4.7535	-1.44718	0	1.9245	0.685935	3.08109	0.798597	4933430I17Rik
ENSMUSG00000058152.7	0.230603	-0.300718	0.649391	0.1996	0	0	0	0	0	0	0	0	Chsy3
ENSMUSG00000058163.13	0.0398891	2.31539	2.27036	1.35813	-1.18066	-1.35421	0.462692	0.467292	-3.7717	-3.67409	1.64334	-0.161019	Gm5431
ENSMUSG00000058183.14	-0.878857	-0.618645	0.720592	1.4525	0	-0.545717	5.19827	0.923865	-4.71789	-0.446086	1.01229	-1.66859	Mmel1
ENSMUSG00000058260.2	-1.15577	0.589849	0.336964	0.978213	3.55492	0	3.68983	0	0	0	0	0	Serpina9
ENSMUSG00000058297.16	3.19063	-3.62803	0	-3.62803	3.55492	0.385299	0	-3.42072	-0.881463	0.52658	-0.995321	-0.170437	Spock2
ENSMUSG00000058488.7	1.44111	-0.2939	0.585889	0.27653	0.724206	-1.50995	1.18385	0.940891	-0.552049	-0.287662	1.48993	-1.1566	Kl
ENSMUSG00000058620.5	-2.64689	-5.53775	2.14319	-1.43938	4.4922	-0.545717	3.68983	1.49636	0	0.119137	0	-1.10337	Adra2b
ENSMUSG00000058624.12	-0.187545	-0.279004	-0.19266	-0.429531	3.55492	0	0	5.2756	-3.7717	-3.67409	0.676762	-3.67409	Gda
ENSMUSG00000058626.16	-3.52686	0	-3.52686	5.05563	0.29987	0	0.434783	0	0.411736	-3.67409	-1.7714	-0.161019	Capn11
ENSMUSG00000058715.11	-0.353505	0.814678	-4.46288	-2.74024	0.314757	0.385299	-0.487609	-3.42072	-5.28447	4.73558	-5.28447	5.73019	Fcer1g
ENSMUSG00000058818.13	0.543737	-0.0731123	-2.64689	-3.62803	-4.17744	4.7535	-0.487609	5.2756	4.16584	-0.827701	0	-0.16798	Pirb
ENSMUSG00000058900.4	-0.561225	-0.947039	1.29018	0.366009	0.903138	-0.575724	1.68121	-1.44045	0.303996	1.10231	0.872387	0.233374	Rsl1
ENSMUSG00000059142.15	-0.346459	-0.236488	0.0881258	0.453429	-0.42597	0.152119	0.330834	0.520828	-0.250863	0.321208	0.553476	0.259933	Zfp945
ENSMUSG00000059187.12	-2.64689	3.55492	1.19441	0	-0.24846	0	0.211187	0	0	-3.67409	0	-3.67409	Fam19a1
ENSMUSG00000059229.7	-0.822484	0.903489	0.338434	1.67319	0.324423	-0.310107	-0.817896	1.20488	-0.353828	-0.284354	-0.403643	-1.13827	Gm6802
ENSMUSG00000059244.6	-0.916494	-0.482116	-0.235791	-1.43938	-1.18066	0	-4.73558	0	-0.15938	0.122739	0.130572	-0.582956	Gm10062
ENSMUSG00000059326.6	0.425963	0.864167	1.32064	-3.62803	0	0	3.68983	0	-1.06794	-0.672917	-0.218033	0.184893	Csf2ra
ENSMUSG00000059327.9	-0.062198	-0.231179	-0.443851	-0.292418	-0.0430435	0	-1.32205	4.31237	0	0	0	0	Eda
ENSMUSG00000059395.4	-0.678047	-3.62803	-1.90371	1.4276	-1.58209	0.385299	0.466437	0.891653	0	0	3.51307	0	Nkapl
ENSMUSG00000059430.14	0	0	0	0	0	0.0565098	0	-1.19003	0	0	3.51307	0	Actg2
ENSMUSG00000059493.13	0	0	3.8413	0	-0.106607	1.21396	-0.82371	0.956686	0	0	0	0	Nhs
ENSMUSG00000059708.12	0.0568094	-2.1493	0.368922	0.32956	-0.824195	-1.1353	1.38406	0.946712	0.250708	-0.0819841	-0.16532	0.558771	Akap17b
ENSMUSG00000059857.15	0	3.55492	0	0	-0.182987	0.064159	-1.03358	0.00748084	-4.71789	0	-4.71789	0	Ntng1
ENSMUSG00000059921.15	0.582515	4.4922	0.314443	4.09837	-0.376489	0.0410421	-1.67124	-0.418009	0.394145	0	-0.258629	0	Unc5c
ENSMUSG00000059974.10	0.173626	-0.618645	0.479143	-4.17356	0	0	0	0	0	0	0	0	Ntm
ENSMUSG00000060131.11	0.604085	-0.528901	0.894673	-0.933052	0.108233	0.195974	-1.09772	0.319046	0.0190191	-0.356519	0.0328921	-0.650974	Atp8b4
ENSMUSG00000060314.12	0.528982	-1.04555	1.03274	0.49603	-0.603576	-0.746476	0.412095	1.15486	0	0	3.51307	3.51307	Zfp941
ENSMUSG00000060317.9	-0.242558	-1.79461	0.459783	0.27653	0	0	0	0	0	0	0	0	Acnat2
ENSMUSG00000060332.9	0.596717	-1.01356	-0.228183	-0.470103	-4.17744	-0.545717	-4.17744	-0.0393633	4.16584	0.114651	0	-3.67409	Tmc2
ENSMUSG00000060371.12	-3.52686	-4.17356	0.314443	-0.0751918	3.55492	0.401766	4.63282	-0.0393633	4.16584	3.78874	4.44846	3.51307	Caln1
ENSMUSG00000060397.6	-0.284263	0.035621	0.38443	0.503677	0.00923473	0.29831	0.225532	0.0151017	0.0287133	-0.310828	-0.670286	0.547112	Zfp128
ENSMUSG00000060445.11	0	0	0	0	-0.824195	1.77733	-2.59415	1.78563	0	0	0	0	Sycp2
ENSMUSG00000060509.4	0.617824	0.89131	0.0187548	-0.470103	-1.8958	1.38941	-1.76089	0.935144	-0.15938	-0.0679173	0.130572	-2.12318	Xcr1
ENSMUSG00000060512.7	-0.23677	0.814678	-0.52169	-2.74024	0	0	0	0	0.407192	-0.827701	-0.269433	-1.10337	0610040J01Rik
ENSMUSG00000060559.5	1.5401	-2.74024	1.83069	2.31539	1.23715	0	1.94322	0	-4.71789	1.06149	0.697144	-0.161019	Gm10083
ENSMUSG00000060568.14	-0.174956	0.814678	1.09793	1.35813	-0.622522	0	1.42601	0	4.16584	0	0	0	Fam78b
ENSMUSG00000060675.13	-0.798098	0.882069	-1.39717	2.17773	-0.395085	1.33278	1.71778	0.891653	-3.7717	0	0.676762	3.51307	Pla2g16
ENSMUSG00000060715.9	-2.64689	-4.17356	3.11688	-0.0751918	0.29987	3.80602	-3.25505	0	0.0059823	3.78874	0.298466	4.44846	1700019A02Rik
ENSMUSG00000060771.14	-0.673018	-0.32596	-0.544788	0.163483	-0.252411	-0.196017	-0.297946	-0.973778	-0.449538	-0.871381	-0.415226	-0.462968	Tsga10
ENSMUSG00000060843.11	-0.916494	0.882069	0.331684	-4.17356	0.314757	-0.545717	0.455381	-4.35173	0.394145	-0.851152	1.64334	-0.171692	Ctnna3
ENSMUSG00000060985.15	-0.336232	-4.56847	1.26322	1.4653	0	1.89981	6.39803	1.85488	0.361907	-1.16706	0.297072	0.0860436	Tdrd5
ENSMUSG00000061048.7	0.898402	-0.0785428	1.10819	0.910405	0	0	0	0	-0.565134	4.73558	0.298466	0	Cdh3
ENSMUSG00000061082.11	-1.83524	-4.17356	-5.02587	-4.17356	-1.63875	-1.50995	-3.00455	-0.0403655	0	0	0	0	Plac1
ENSMUSG00000061171.15	-0.878857	0.318634	-0.228183	-0.0751918	0.314757	0.401766	-0.487609	-4.35173	4.16584	-0.827701	5.41504	-1.10337	Slc38a11
ENSMUSG00000061259.11	-0.878857	-4.56847	-0.228183	-4.56847	-0.0813807	0	-1.44718	4.31237	0	-1.39292	5.41504	-1.66859	Tmprss11d
ENSMUSG00000061353.11	0.753733	2.14711	1.32466	1.99803	-0.358403	0	-0.451879	0	0	0	3.51307	0	Cxcl12
ENSMUSG00000061356.13	0	-0.618645	0	-4.17356	0	0.385299	3.68983	0.891653	-5.28447	3.78874	0.445722	3.51307	Nuggc
ENSMUSG00000061414.7	-1.83524	-0.0731123	-5.02587	-3.62803	0	-3.42072	0	-3.42072	-0.552049	0.697249	-0.269433	-0.171692	Cracr2a
ENSMUSG00000061517.8	0.0398891	0	-0.228183	0	0	0	0	0	0.571073	-3.67409	-0.640211	-0.161019	Sox21
ENSMUSG00000061524.8	3.19063	0	4.79008	0	-0.644815	-1.10693	-0.504191	-4.91295	-3.7717	0	1.64334	0	Zic2
ENSMUSG00000061577.11	0.582515	0	0.314443	4.09837	0	0	0	0	0.394145	0.313219	-0.258629	-0.173333	Adgrg5
ENSMUSG00000061578.8	-4.46288	-0.2939	-0.621577	0.27653	-1.58209	0.00455928	-0.504191	-1.00359	-3.41063	-2.59242	-0.723683	-2.86809	Ksr2
ENSMUSG00000061769.2	0.613834	-1.21202	1.31778	0.32956	-0.181108	-0.662644	0.609744	0.568712	0	0	0	0	Klra6
ENSMUSG00000062012.13	-0.168099	0.594066	-1.68484	-1.21486	-0.0312274	-0.89854	-0.573347	0.35194	0	0	0	0	Zfp13
ENSMUSG00000062044.14	-0.662289	0.814678	0.0184137	3.29354	0.29987	-3.42072	0.434783	-3.42072	4.16584	3.78874	3.51307	3.51307	Lmtk3
ENSMUSG00000062257.12	0.619994	0.111569	0.442394	1.0107	-3.25505	-1.10693	2.66438	0.36265	5.6962	-0.284354	5.41504	-2.07366	Opcml
ENSMUSG00000062345.10	0.0410962	0.864167	0.737898	2.72326	0	0	0	0	0	0	0	0	Serpinb2
ENSMUSG00000062382.7	-0.121174	-0.2775	0.213136	-0.0455692	-0.263727	-0.418055	0.502792	-0.156837	0.62346	0.123616	-0.516733	0.494488	Gm10116
ENSMUSG00000062393.13	-0.366046	-0.385992	1.54847	1.73319	0	0	0	0	0	0	0	0	Dgkk
ENSMUSG00000062444.14	0.543737	-0.0731123	1.19441	0.470341	3.55492	0	0	4.31237	0.394145	5.70824	0.676762	3.51307	Ap3b2
ENSMUSG00000062585.11	0	1.75196	0	-2.74024	0	-4.91295	3.68983	-0.600578	0.419541	-2.59242	0.0721464	-1.36993	Cnr2
ENSMUSG00000062609.13	-3.52686	0.814678	2.55351	-2.74024	0.314757	-1.10693	-4.17744	0.36265	4.16584	-0.827701	5.41504	0.394787	Kcnj15
ENSMUSG00000062704.3	-0.929791	0.177442	-5.59599	-0.779819	3.55492	3.80602	0	5.2756	-0.15938	1.51272	-1.7714	-1.66859	9430002A10Rik
ENSMUSG00000062743.9	0.244477	-1.18275	0.667301	0.38746	0.107089	0.813558	1.65433	1.66206	-0.0481328	0.123217	-0.0585272	0.513484	Zfp677
ENSMUSG00000062866.15	0.619994	0.326759	0.952372	0.493037	-1.58209	1.33278	-5.13701	0.891653	-1.36046	0.119137	-0.755362	-0.16798	Phactr2
ENSMUSG00000062961.6	0	0	0	0	0	0	0	0	0.992002	0	-0.678992	0	Ccdc177
ENSMUSG00000063060.5	-0.878857	-2.74024	-0.228183	1.35813	-0.622522	-5.31596	-4.17744	-1.00359	5.6962	0.120711	4.44846	0.233374	Sox7
ENSMUSG00000063142.13	0.0398891	-2.74024	1.28807	2.88582	0.314757	1.33278	1.02083	1.85488	1.35339	-0.851152	-3.7717	0.811302	Kcnma1
ENSMUSG00000063171.4	0.766841	0	-0.238442	0	0	0	0	0	0	-3.67409	0	-3.67409	Rps4l
ENSMUSG00000063286.7	-0.024312	-0.0779637	0.679629	0.0883144	-0.119101	-0.157155	1.84545	0.698087	0	5.70824	0	4.44846	Gm8995
ENSMUSG00000063388.4	0	0	0	0	0	0.00455928	5.19827	1.51955	0	0	0	0	BC023105
ENSMUSG00000063594.5	0	0	0	0	-0.512783	-0.0652219	0.11476	-0.52221	-4.71789	0	-1.20482	0	Gng8
ENSMUSG00000063611.4	0.596717	1.4276	1.69428	0.470341	0.320055	-0.87713	0.462692	0.626225	6.90261	2.03416	5.41504	-3.67409	Gm10134
ENSMUSG00000063632.6	-0.0505272	-0.204452	-0.434562	-0.0794278	-0.294415	0.498644	-1.51217	-2.15595	0	3.78874	0	0	Sox11
ENSMUSG00000063683.12	-0.362828	-0.451052	0.650581	-0.192415	-4.73558	0	2.43292	5.2756	5.12509	0.119137	4.44846	1.37224	Glyat
ENSMUSG00000063804.7	0.0410962	-0.00929683	0.331684	0.429601	-3.25505	0	1.94322	0	-3.7717	-0.151057	0.676762	-0.0550699	Lin28b
ENSMUSG00000063820.11	-4.46288	-2.74024	-4.46288	2.31539	-3.25505	3.80602	2.3484	4.31237	0	0.685935	0	-4.61644	Arl9
ENSMUSG00000063919.10	0.543737	0	-2.64689	0	1.03956	0.671728	1.44291	0.217462	0	0	0	0	Srrm4
ENSMUSG00000064036.15	0.582515	3.55492	1.83069	4.09837	-0.622522	-4.35173	-4.17744	0.923865	0.394145	0	-0.258629	0	Mro
ENSMUSG00000064115.13	2.73337	1.75196	5.00416	4.60219	4.4922	4.7535	3.68983	4.31237	-5.28447	-4.61644	0.445722	-4.61644	Cadm2
ENSMUSG00000064262.7	0.865845	0.425609	1.30871	1.67319	0.878191	1.69124	1.74199	0.923865	-0.0697401	-0.284354	0.0843433	1.1298	Gimap8
ENSMUSG00000064325.3	-0.336232	0	-3.52686	0	0.403043	0	-1.43277	4.31237	0	0	0	0	Hhip
ENSMUSG00000064682.1	0.442516	0.112015	0.251002	-0.299329	1.24747	-0.0652219	0.154407	-1.24912	0.586313	-1.00229	-1.26114	-0.0496503	Gm25813
ENSMUSG00000065471.1	-0.878857	0.318634	2.49021	-0.0751918	0.29987	0.96879	1.94322	0.923865	0	0	0	0	Mir222
ENSMUSG00000065489.1	-0.336232	0.814678	1.26322	1.35813	1.51744	1.33278	-1.04575	0.891653	0	3.78874	0	0	Mir365-2
ENSMUSG00000065999.13	-1.27225	0.864167	-4.46288	-3.62803	1.85634	5.72651	1.42601	5.84809	0.555006	-0.863397	1.09129	-3.05857	Gm13154
ENSMUSG00000066108.7	0.865845	0.662491	0.0184137	-0.118667	0	0	0	0	0	0	0	0	Muc5b
ENSMUSG00000066158.7	1.46248	-0.385992	2.71066	1.15559	-0.622522	-3.42072	0.455381	0.891653	0.0059823	5.30238	-1.24176	4.44846	AY512931
ENSMUSG00000066170.6	0.0415149	-1.06235	-0.238442	-0.896073	0.322771	-0.545717	-5.13701	-0.0393633	-0.575367	0.291115	-0.691829	0.817811	E230001N04Rik
ENSMUSG00000066178.2	1.13934	-0.0731123	1.26322	0.470341	0.29987	0	1.37777	4.31237	-3.7717	3.78874	0.676762	0	6030445D17Rik
ENSMUSG00000066191.11	-0.304013	2.31539	-0.725084	3.29354	-0.082588	0	-0.512916	0	0.416383	0	0.132194	0	Anks6
ENSMUSG00000066438.6	0.582515	-3.62803	0.314443	0.470341	0	0	3.68983	0	1.35339	0.120711	-0.258629	-0.170437	Plekhd1
ENSMUSG00000066477.13	3.19063	0	4.79008	0	1.23715	-3.42072	-3.25505	1.85488	0.978308	0.114651	-4.71789	-3.67409	Gm16551
ENSMUSG00000066677.11	-2.64689	-0.0731123	-2.64689	0.470341	-0.644815	-0.688752	2.69075	1.25153	-0.552049	-0.252716	-0.269433	0.210173	Pydc3
ENSMUSG00000066688.4	2.3289	2.14711	1.26322	1.4276	-1.18066	4.7535	-0.102756	4.31237	1.9245	-0.827701	0.676762	-4.61644	Gm13083
ENSMUSG00000067158.9	0.0398891	-0.2939	3.13672	-0.2939	0	0	0	0	0	0	3.51307	0	Col4a4
ENSMUSG00000067285.4	0.543737	0.814678	-2.64689	-2.74024	-1.18066	-3.42072	-1.04575	0.891653	-1.11862	0	-0.836005	4.44846	Gm16223
ENSMUSG00000067292.3	0.0398891	0.814678	0.720592	2.88582	0.29987	-3.42072	-3.25505	0.891653	-0.552049	3.78874	-4.71789	4.44846	Gm10203
ENSMUSG00000067341.5	3.19063	3.55492	0	0	3.55492	0	0	4.31237	-3.7717	1.4082	0.676762	1.11375	H2-Eb2
ENSMUSG00000067344.7	-0.324659	-0.126687	-0.533273	-0.0866548	-0.187396	-0.14212	-0.202821	-0.854783	0.947357	0.304125	0.688187	0.357964	Rps25-ps1
ENSMUSG00000067356.5	0.207716	0.642116	0.650581	1.47836	-1.79178	-0.545717	-0.680529	1.49636	-2.09999	-1.42607	-0.277153	-1.71319	B430203G13Rik
ENSMUSG00000067541.7	1.31077	-0.0779637	-0.228183	-0.482116	-5.70824	3.80602	-1.07542	5.84809	2.6503	-0.546999	1.23953	-2.12318	A630073D07Rik
ENSMUSG00000067795.13	0.203323	1.75196	0.327198	1.35813	-1.8958	0.385299	-1.76089	1.85488	1.35339	0.842979	1.64334	-1.66859	4930444P10Rik
ENSMUSG00000067870.5	-1.27795	-0.247015	-0.894446	-0.656537	-5.45072	-0.573022	0.468713	-0.767904	0.415445	0.685935	-0.0178633	0.394787	Rpl31-ps8
ENSMUSG00000067929.3	-1.58104	-0.0731123	0.0184137	0.470341	0	0	0	0	-0.15938	-0.453407	1.11357	0.0461772	Gm10226
ENSMUSG00000068011.4	-1.4511	2.71954	0.633127	2.31539	0	-5.31596	3.68983	-1.00359	-3.7717	3.78874	-0.258629	3.51307	Mkrn2os
ENSMUSG00000068105.10	-2.64689	3.55492	1.19441	0	4.4922	3.80602	3.68983	4.31237	-3.7717	-0.194397	0.676762	-0.487604	Tnfrsf13c
ENSMUSG00000068154.5	0.391249	-1.04555	0.476614	-1.43938	0	-4.35173	0	-4.35173	0	0	0	0	Insm1
ENSMUSG00000068227.8	-0.336232	0	-3.52686	0	0	0	3.68983	0	1.39776	-4.61644	1.11357	1.59139	Il2rb
ENSMUSG00000068263.11	0.803362	-0.0731123	-0.451844	1.99803	0.878191	-5.31596	0.455381	-5.31596	0	0.119137	3.51307	-0.16798	Efcc1
ENSMUSG00000068452.7	0	0	0	0	0	0	0	0	-0.565134	-0.446086	-1.24176	0.807021	Duox2
ENSMUSG00000068547.6	-0.662289	1.83175	0.585889	1.99803	0.29987	0.96879	0.434783	0.923865	0	0	0	0	Clca4a
ENSMUSG00000068587.9	0.543737	0	1.19441	0	-4.17744	0.401766	0.455381	1.90512	0	0	0	0	Mgam
ENSMUSG00000068606.5	0.203323	-1.79461	1.30089	0.684246	1.23715	0.727011	2.92344	2.51322	-0.552049	0.52658	-1.20482	-0.733203	Gm4841
ENSMUSG00000068740.13	0.906289	0.785882	0.772372	1.49166	-4.73558	0	-1.04575	5.2756	-0.348843	-3.67409	0.0307209	-3.67409	Celsr2
ENSMUSG00000068959.6	-0.0163898	0.100277	0.780071	-0.0792492	-0.508838	-0.162297	-0.105492	-0.0407109	0.394145	-1.07879	1.64334	0.0168699	Zfp619
ENSMUSG00000069456.4	1.89996	-1.98283	1.30089	0.49603	-1.18066	2.62226	1.18385	3.15429	0.978308	4.73558	0.697144	4.44846	Rdh16
ENSMUSG00000069825.11	-0.215735	-4.87819	-1.75469	0.177442	1.5977	4.7535	-0.487609	0	0.394145	0	1.23953	3.51307	Spata22
ENSMUSG00000069890.3	3.19063	3.55492	3.8413	0	-1.18066	1.89981	-1.04575	-3.42072	0	-1.79799	3.51307	-5.58673	1700024J04Rik
ENSMUSG00000070111.3	0.395588	0.177442	0.115632	0.747872	0.878191	-1.50995	-0.487609	0.532129	0.978308	1.0918	-1.20482	0.394787	Gm10286
ENSMUSG00000070287.3	0.486277	-3.62803	0.201907	-3.62803	0	0	0	0	0	0	3.51307	0	Slc35g2
ENSMUSG00000070313.8	-1.19495	-5.13303	0.501321	-1.03465	0.29987	-3.42072	-3.25505	-3.42072	0	3.78874	0	0	A630095E13Rik
ENSMUSG00000070336.3	-1.55653	-0.451052	0.117119	-1.17056	-0.824195	-0.162297	0.472816	0.368052	-1.8407	-0.453407	-1.55809	-1.15042	Fbxo47
ENSMUSG00000070342.3	0.259761	-0.192415	0.48438	0.125102	-1.41764	1.13003	-0.604241	2.14315	0.928007	-0.60868	0.606327	-1.74125	Gm10287
ENSMUSG00000070345.3	1.8534	0.177442	1.83069	0.177442	0.29987	0.00455928	2.66438	-0.0403655	-4.71789	-3.67409	-1.20482	0.774372	Hsf5
ENSMUSG00000070385.12	-0.336232	0.814678	-3.52686	2.31539	0.322771	-1.50995	-1.44718	-0.0403655	-3.7717	-1.16706	0.676762	0.305187	Ampd1
ENSMUSG00000070407.5	0.997479	4.4922	0.720592	4.09837	0	0	3.68983	0	-1.14075	0.685935	-0.277153	0.394787	Hs3st3b1
ENSMUSG00000070509.15	-0.353505	0.425609	-4.46288	-1.25116	-0.0834725	0.0973979	0.476353	0.704746	-0.191632	3.78874	-0.732727	0	Rgma
ENSMUSG00000070524.1	0	0	0	0	0	0	0	0	0.267209	0	0.096592	0	Fcrlb
ENSMUSG00000070526.2	1.09823	0.814678	-0.954934	1.35813	-4.73558	5.32052	-4.73558	0	4.16584	-3.67409	0	-3.67409	Peg12
ENSMUSG00000070527.3	-1.346	1.26185	-1.62288	1.67319	0	-3.42072	3.68983	-3.42072	1.21239	0	0.039968	3.51307	Mkrn3
ENSMUSG00000070547.4	4.10937	0.318634	3.8413	0.882069	-3.25505	0.385299	0.434783	0.891653	6.10427	0	3.51307	3.51307	Mrgprb1
ENSMUSG00000070576.4	0	0	0	0	0	0	0	0	-1.36046	0	-0.277721	4.44846	Mn1
ENSMUSG00000070644.13	1.17463	-4.17356	0.894673	1.86021	0	0	3.68983	0	0	0	0	0	Etnk2
ENSMUSG00000070691.10	0.0857841	1.75196	0.337468	2.88582	0.724206	0	-1.04575	0	-1.0089	0.122001	-0.801767	-1.45418	Runx3
ENSMUSG00000070695.4	-0.662289	-1.32327	-0.930361	0.747872	3.55492	3.80602	3.68983	5.2756	0.394145	-0.827701	-0.258629	-1.10337	Cntnap5a
ENSMUSG00000070709.12	-0.576151	-0.301067	0.135626	0.156845	-0.982463	0.385299	0.242278	0.891653	0.563589	0.509609	0.469226	0.954598	1700049G17Rik
ENSMUSG00000070866.4	0.203323	-0.0787098	0.327198	-6.33173	3.55492	0	0	0	0	0	0	0	Zfp804a
ENSMUSG00000070942.8	0	0	0	0	-0.570219	0.415587	-0.615488	0.590475	-3.7717	3.78874	-3.7717	0	Il1rl2
ENSMUSG00000071181.1	0	1.75196	3.8413	1.35813	0.320055	1.33278	-0.102756	2.42737	-5.28447	-0.827701	-1.7714	-1.10337	3830408C21Rik
ENSMUSG00000071226.11	-0.286648	0.00270697	0.831491	0.414051	-0.514112	1.25058	-0.106436	0.626225	1.40701	-1.42607	1.29037	0.0461772	Cecr2
ENSMUSG00000071311.1	0	0	0	0	0	0	0	0	-1.11862	-0.0679173	-1.7714	0.520235	Gpr31b
ENSMUSG00000071317.3	0	0	0	0	3.55492	0	0	0	-0.254187	0	1.23421	0	Bves
ENSMUSG00000071362.2	-0.76359	-1.04555	0.910058	-1.43938	-1.8958	-0.545717	-1.76089	-4.35173	-0.881463	-1.79799	0.709986	-5.58673	Gm10330
ENSMUSG00000071398.8	-0.662289	-1.79461	1.56819	0.27653	-1.18066	-2.49172	-1.04575	-1.98537	-1.36046	1.06149	-6.48555	-0.161019	2410004P03Rik
ENSMUSG00000071604.4	0.447305	1.02503	0.372753	-1.05669	-3.25505	0	-3.25505	0	0	0	3.51307	0	Fam189a2
ENSMUSG00000071636.6	-3.52686	0	0.314443	4.09837	0	0	0	0	0.830643	0.52658	0.00825263	-0.170437	Rimbp3
ENSMUSG00000071714.5	0.0410962	1.28622	1.05451	2.6581	-0.395085	-3.42072	-0.817896	3.4148	-0.789348	0.842979	-1.07051	-0.170437	Csf2rb2
ENSMUSG00000071722.4	-0.80184	0.458747	-0.949683	-0.0792924	0.510103	-1.00485	-0.106484	-1.57729	1.35339	0	0.676762	0	Spin4
ENSMUSG00000071723.7	0.622295	-0.618645	0.672705	0.882069	3.55492	0	0	0	0	0	3.51307	0	Gspt2
ENSMUSG00000071893.6	-3.52686	1.75196	1.26322	-2.74024	-4.17744	-4.35173	-4.17744	-0.0393633	-0.552049	4.73558	-4.71789	4.44846	Vmn1r4
ENSMUSG00000072066.6	-0.567209	-0.203653	-0.136314	-1.06808	-0.181108	0.410543	-0.255642	1.51955	-1.09677	-0.0562965	0.403501	-0.934518	6720489N17Rik
ENSMUSG00000072294.4	-0.878857	0	0.720592	0	0.00906634	-0.576227	0.947313	0.109977	4.16584	0	0	0	Klf12
ENSMUSG00000072423.4	-0.813103	1.31027	0.200307	-0.0773931	0.464074	0.605105	-0.0360981	-0.832115	-0.162316	-0.86756	-0.636709	-1.42135	Psmb11
ENSMUSG00000072624.2	4.10937	1.28622	5.35755	-4.17356	-1.58209	1.89981	-5.13701	1.85488	-0.552049	4.73558	-1.20482	4.44846	Gm5460
ENSMUSG00000072664.10	-0.662289	-0.857335	0.0184137	-0.2939	4.4922	0	3.68983	4.31237	4.16584	-0.827701	5.41504	0.798597	Ugt3a1
ENSMUSG00000072723.10	1.39288	0.882069	1.30089	1.86021	3.55492	0	4.63282	0	0	-3.67409	0	-3.67409	Gm10044
ENSMUSG00000072769.6	0.543737	-3.62803	-2.64689	-3.62803	0.325534	1.2403	1.87278	1.86419	0	-3.67409	3.51307	-0.161019	Gm10419
ENSMUSG00000072884.10	0.203323	-0.0773931	0.327198	-0.0773931	1.80058	-4.35173	2.66438	0.923865	-3.7717	-5.18166	1.23953	-1.66859	Gm10433
ENSMUSG00000072919.3	0	-2.74024	0	1.35813	0.878191	4.7535	1.42601	5.84809	0.407192	3.78874	-1.20482	3.51307	Noxred1
ENSMUSG00000072945.3	-1.32981	2.40575	-0.758881	1.99803	0	0	0	0	0	0	0	0	Ripply1
ENSMUSG00000072949.5	-0.929791	3.55492	0.167772	0	-0.622522	0	1.02083	0	0	0	3.51307	0	Acot1
ENSMUSG00000073102.7	-0.662289	-3.62803	-0.930361	0.470341	-0.24338	0	-4.73558	0	-1.11862	0.114651	-0.273238	0.774372	Drc1
ENSMUSG00000073130.8	-1.83524	-2.74024	0.331684	1.35813	1.23715	-4.35173	1.94322	1.49636	0.394145	-3.67409	1.23953	1.33714	Gm1141
ENSMUSG00000073164.11	0.165216	0.622697	-0.522515	0.362611	-0.181108	1.51916	0.609744	0.686202	0.417562	-0.194397	0.3011	0.813893	2410018L13Rik
ENSMUSG00000073234.3	0.582515	-2.74024	0.314443	-2.74024	0.83522	-0.573022	0.471342	-1.3404	0	0	3.51307	0	Gm8773
ENSMUSG00000073374.3	0.156293	1.34987	0.864702	1.68544	1.8758	0.992411	1.44291	0.946712	0.54342	0.0243164	0.64796	0.558771	C030034I22Rik
ENSMUSG00000073399.9	-1.21386	0.882069	-0.522515	2.17773	0	0	0	0	0	0	0	0	Trim40
ENSMUSG00000073408.2	-0.174956	-3.62803	0.838453	-3.62803	-4.17744	3.80602	-4.17744	0	-3.7717	0	-0.258629	0	Dpcr1
ENSMUSG00000073427.3	-0.0698694	-0.129941	0.432962	0.170329	-0.550108	0.169362	-0.496529	0.0226578	-0.465215	-0.0602267	-0.242145	-0.0120318	Gm4924
ENSMUSG00000073478.6	-0.623296	-0.355653	0.556141	-0.982613	-0.402138	0.291916	-0.835033	0.179524	-6.26584	0.122328	0.132194	0.930225	D730003I15Rik
ENSMUSG00000073491.10	-3.52686	0	-3.52686	0	4.4922	-1.82461	5.19827	1.42547	1.35339	0.114651	0.676762	-0.161019	Pydc4
ENSMUSG00000073514.3	0.165216	0.864167	-0.116301	-3.62803	-1.8958	-4.35173	0.468713	-4.35173	-4.71789	0	-1.20482	3.51307	Dok6
ENSMUSG00000073530.11	-3.52686	1.28622	1.83069	-4.17356	1.80058	5.32052	2.66438	0	0	-0.827701	0	-1.10337	Pappa2
ENSMUSG00000073535.5	0	0	0	0	0	3.80602	0	4.31237	1.06474	0	0.606327	0	Gm5532
ENSMUSG00000073538.10	-4.77166	0	0.585889	0	0	0	5.91943	5.2756	-5.69022	-1.16706	-0.678992	-2.38957	E330020D12Rik
ENSMUSG00000073565.4	2.11065	0	-3.52686	0	-0.95852	-0.830308	-0.817896	0.0915519	0	0	0	0	Prr16
ENSMUSG00000073608.4	0.259761	-0.451052	0.48438	0.125102	-0.0813807	1.37477	1.04147	0.923865	3.13091	-1.4375	0.676762	-1.32484	Gm6086
ENSMUSG00000073753.4	0.803362	0.326759	-1.40062	-5.13303	-1.58209	0.385299	1.04147	0.891653	0.0977176	-1.42607	0.709986	-1.71319	Gm10571
ENSMUSG00000073755.4	0.543737	0.49603	1.19441	-0.482116	-1.18066	3.80602	1.66245	0	4.16584	3.78874	0	3.51307	5730409E04Rik
ENSMUSG00000073758.10	-0.475745	1.4653	0.117877	-0.470103	-1.58209	0.00455928	0.782418	0.532129	0.281797	0.893531	-0.733728	0.596119	Sh3d21
ENSMUSG00000073794.3	0.582515	0.882069	1.26322	0.882069	1.23715	1.33278	1.37777	-3.42072	-4.71789	3.78874	-0.269433	3.51307	I0C0044D17Rik
ENSMUSG00000074004.3	3.19063	0	0	0	0.29987	0	-3.25505	5.84809	4.16584	4.73558	3.51307	5.98868	B3gnt6
ENSMUSG00000074061.4	2.42007	1.83175	3.11688	-3.62803	-0.95852	-1.10693	-0.252448	0.935144	2.91052	1.10231	1.95849	-0.170437	Fbxw19
ENSMUSG00000074121.2	-1.43246	-0.2939	-1.14187	1.84188	-0.24338	-0.78719	1.44291	0.149142	4.16584	0	0	0	Ntf5
ENSMUSG00000074128.4	0.543737	-2.74024	2.14319	-2.74024	4.4922	0.401766	0	-4.35173	-4.71789	-3.67409	-0.269433	1.33714	Gm10631
ENSMUSG00000074139.8	0.596717	-4.17356	1.28807	-4.17356	0.320055	0.401766	-4.73558	1.49636	0.394145	-0.284354	-0.258629	-1.13827	1700057G04Rik
ENSMUSG00000074158.9	-0.227652	-0.270733	0.449696	-0.49154	-0.656582	-0.257149	-0.918097	-0.166195	0.407192	0.114651	1.01229	0.774372	9830147E19Rik
ENSMUSG00000074194.3	-0.725248	0.431722	0.749915	0.914607	3.55492	0	0	0	0	0	0	0	Zfp791
ENSMUSG00000074232.2	-0.353505	0.814678	0.327198	-2.74024	-1.18066	3.80602	-1.04575	4.31237	4.16584	0	4.44846	0	Gm10647
ENSMUSG00000074252.2	1.5401	-0.0731123	0.314443	1.4276	1.28234	2.62226	2.00105	2.42737	-1.11862	0.685935	0.445722	-1.10337	Gm10654
ENSMUSG00000074259.10	0.262326	0.552752	0.326423	-0.0307234	0.0898061	-0.0393441	-1.04554	0.664098	-3.7717	0	0.676762	3.51307	Gramd2
ENSMUSG00000074268.4	-0.662289	0.814678	1.78803	-2.74024	-0.24338	0.401766	0.462692	-0.0393633	-1.52438	4.73558	-5.69022	3.51307	Amy2a5
ENSMUSG00000074281.3	-0.336232	-1.01356	2.23691	-0.470103	-3.25505	0	1.37777	4.31237	0.407192	0	-4.71789	5.01123	Gm12522
ENSMUSG00000074283.5	0.0816278	-0.0447666	-0.824967	-0.266099	-0.0468768	0.224396	1.09266	0.94965	-0.935641	0	0.248332	0	Zfp109
ENSMUSG00000074397.3	-4.46288	-1.32327	-4.46288	0.177442	1.80058	0.385299	-3.25505	-3.42072	1.35339	2.03416	1.95849	0.774372	Foxr1
ENSMUSG00000074424.3	1.46248	-1.01356	3.43348	0.487158	0	1.33278	0	-3.42072	-0.986888	-0.194397	-1.10306	1.18923	Gm10696
ENSMUSG00000074445.4	0.203323	0.177442	0.894673	0.747872	0	0	0	0	0	0	0	0	Sprr2a3
ENSMUSG00000074448.2	2.01931	4.4922	-2.64689	4.09837	0	-0.545717	0	1.49636	-4.71789	1.0918	-4.71789	-1.10337	Gm5615
ENSMUSG00000074489.9	-0.353505	-2.74024	0.327198	-2.74024	-0.622522	-3.42072	-4.17744	-3.42072	1.39776	-1.39292	0.130572	-1.66859	Bglap3
ENSMUSG00000074500.11	-0.949862	-0.488357	-0.698178	-0.488357	-3.25505	0	-3.25505	0	0.0977176	-3.67409	0.709986	0.774372	Zfp558
ENSMUSG00000074502.3	4.10937	-2.74024	0	-2.74024	0	0	5.19827	5.2756	4.16584	1.62829	4.44846	-3.67409	Ubtfl1
ENSMUSG00000074579.13	-0.149435	-1.2761	-0.127743	0.859686	-0.303399	-0.573022	0.129092	-0.359142	-1.11862	0	0.445722	0	Lekr1
ENSMUSG00000074591.7	0.582515	-4.56847	1.83069	-4.56847	-3.25505	3.80602	0.434783	4.31237	1.39776	-1.39292	-0.836005	-0.170437	Ankub1
ENSMUSG00000074651.2	0.543737	3.55492	-2.64689	0	4.4922	0	4.63282	0	0.394145	-5.18166	1.64334	-0.733203	Mcidas
ENSMUSG00000074673.15	0	0	3.8413	0	-3.25505	0.96879	1.37777	1.90512	4.16584	0	5.98868	5.73019	Ttll9
ENSMUSG00000074731.3	-0.353505	-0.857335	1.87697	-1.25116	-4.17744	-4.91295	-4.17744	0.36265	5.12509	-0.284354	3.51307	1.1298	Zfp345
ENSMUSG00000074766.10	0.0277745	-0.0783101	0.695086	0.978213	-4.17744	1.33278	-0.487609	-3.42072	0	0	0	0	Ism1
ENSMUSG00000074771.10	-0.878857	-4.17356	-0.228183	-0.0751918	-1.8958	0	-0.817896	4.31237	-3.7717	3.78874	-0.258629	0	Ankef1
ENSMUSG00000074783.10	1.46248	-3.62803	2.71066	1.99803	3.55492	0	0	4.31237	-4.71789	-1.79799	-0.269433	-1.13827	AU019990
ENSMUSG00000074805.5	-0.359666	-0.640828	1.893	-1.03465	1.23715	-0.562464	2.66438	-0.0403655	1.35339	-4.61644	-3.7717	-1.10337	Il1bos
ENSMUSG00000074824.3	-1.0327	-0.244434	0.793241	-0.648586	-0.508838	-0.381207	0.472816	0.467292	-6.84454	0.122001	0.00825263	0.305187	Rslcan18
ENSMUSG00000074832.10	4.10937	-2.74024	4.79008	-2.74024	-3.25505	0	0.434783	5.2756	-1.8407	3.78874	-1.55809	0	2410141K09Rik
ENSMUSG00000074847.2	0.203323	0.487158	0.327198	-4.56847	-1.8958	-3.42072	-0.817896	-3.42072	0.394145	-0.827701	-3.7717	-0.16798	Gm10775
ENSMUSG00000074874.9	-0.215735	-3.62803	1.15443	0.470341	0	0	0	0	0	0	0	0	Ctla2b
ENSMUSG00000074892.9	0	3.55492	0	0	0	-3.42072	0	-3.42072	-0.891019	-0.45927	-0.0180042	0.198241	B3galt5
ENSMUSG00000074895.10	3.19063	0.864167	3.8413	-3.62803	-1.18066	-0.545717	0.462692	-0.0393633	1.35339	1.62829	1.23953	-3.67409	Eif4e1b
ENSMUSG00000074899.4	2.01931	0	-2.64689	5.62606	1.23715	-0.545717	2.3484	-4.35173	4.16584	-4.61644	3.51307	0.394787	Sptbn5
ENSMUSG00000074968.11	-2.64689	0	7.15778	7.02273	0	0	5.19827	0	0	0	0	0	Ano3
ENSMUSG00000075042.9	1.13934	-2.74024	1.26322	2.88582	0.314757	-3.42072	1.02083	2.42737	-3.7717	-5.58673	1.23953	-2.07366	4930431P03Rik
ENSMUSG00000075316.11	-3.52686	-0.0792153	1.26322	-0.711366	0.314757	0.385299	0.455381	0.891653	-4.71789	0.114651	-4.71789	-3.67409	Scn9a
ENSMUSG00000075324.13	0.0038915	0.255386	-0.243043	-0.563708	-0.389673	0.671346	-0.755468	0.426603	0	-0.827701	5.01123	-4.61644	Fign
ENSMUSG00000075394.4	0	-2.74024	0	-2.74024	0.992582	0.279831	1.13782	0.495229	0	0	3.51307	0	Hoxc4
ENSMUSG00000075408.5	0.596717	-3.62803	-0.228183	0.470341	-4.17744	4.7535	-0.487609	0	0	0.685935	0	-1.10337	6030408B16Rik
ENSMUSG00000075502.1	-0.0881151	-0.324283	-0.371664	-1.71195	-0.152873	-0.545717	-0.99535	-4.35173	-0.163585	2.24632	-0.159641	0.798597	Kbtbd6
ENSMUSG00000075511.8	-1.346	0.785882	0.505903	-0.0785428	0.0579582	0.633333	-0.676011	-5.8888	-0.0635556	-0.0679173	-0.087518	-1.1566	1700001L05Rik
ENSMUSG00000075610.9	1.46248	1.75196	-2.64689	2.88582	0.29987	0.385299	0.434783	1.85488	0	0	0	0	Tmem92
ENSMUSG00000078091.1	0.608595	1.75196	0.585889	2.31539	1.23715	-1.50995	0.434783	0.532129	-0.569636	-0.453407	-0.277153	-1.71319	Gm10912
ENSMUSG00000078160.2	2.01931	-4.87819	2.14319	0.177442	2.20474	0	1.37777	0	-0.468579	0.893531	-0.0742677	-1.36993	Gm16503
ENSMUSG00000078161.8	3.19063	0	0	0	5.45978	0	0	0	0.0989076	0	-0.338868	0	Erich3
ENSMUSG00000078234.6	0.540131	0.907164	1.55342	2.48226	1.28234	4.7535	1.02083	5.84809	-0.552049	-3.67409	0.697144	0.774372	Klhdc7a
ENSMUSG00000078302.4	-0.465224	1.07363	-0.557213	0.0883144	0	0	0	0	0	0	0	0	Foxd1
ENSMUSG00000078439.9	1.13934	0.882069	0.314443	-4.17356	-3.25505	3.80602	0.434783	0	0.394145	3.78874	0.676762	0	Smim24
ENSMUSG00000078503.9	-0.362828	0.110252	1.48907	0.27653	-0.644815	-3.42072	-0.504191	0.891653	-0.709766	0.122001	0.0662764	0.49539	Gm13225
ENSMUSG00000078531.3	1.8534	-0.2939	1.83069	-0.2939	0	5.72651	3.68983	5.84809	-5.28447	0.114651	-0.836005	-0.161019	Gm831
ENSMUSG00000078580.3	0.689108	0.536569	0.523567	0.165792	0.0191999	-0.885983	0.476729	-0.418968	0.810397	0.0533873	0.0405489	0.0756688	E430018J23Rik
ENSMUSG00000078607.4	-2.05129	-0.244434	-1.40062	-0.648586	-0.644815	5.32052	-1.44718	4.31237	-3.7717	-0.851152	-3.7717	-2.07366	1810010H24Rik
ENSMUSG00000078612.9	0	0.814678	0	-2.74024	-0.656582	-3.42072	-1.48354	1.85488	0	0	0	0	1700024P16Rik
ENSMUSG00000078616.1	0	0	0	0	0	0.154172	4.63282	1.52746	0	0.437913	0	1.71019	Trim30c
ENSMUSG00000078706.4	1.46248	3.55492	-2.64689	5.62606	-4.17744	0	-0.487609	0	1.35339	3.78874	-3.7717	4.44846	Gm53
ENSMUSG00000078779.4	0.0422639	-0.683249	0.0902526	-0.164179	-0.101299	0.0210903	-0.368131	-0.313196	0.375952	0.203698	0.165902	0.279491	Zfp59
ENSMUSG00000078810.4	1.46248	1.20667	1.19441	-0.470103	-0.622522	1.89981	-4.17744	1.85488	0.394145	0.685935	1.64334	-0.16798	Gp6
ENSMUSG00000078817.4	3.19063	0	3.8413	0	1.23715	2.30579	0.434783	1.85488	0	0	5.01123	0	Nlrp12
ENSMUSG00000078838.2	-1.83524	-2.74024	0.331684	2.31539	-4.73558	-0.159448	-1.04575	0.36265	6.10427	2.03416	3.51307	-3.67409	Gm17382
ENSMUSG00000078868.3	-5.42979	0.864167	0.910058	-3.62803	0.320055	-0.159448	0.462692	-0.600578	1.35339	-1.42607	1.64334	-1.71319	Gm14412
ENSMUSG00000078915.1	0.110744	-0.640828	-1.90371	0.900753	0	0	0	0	0	0	0	0	Hsp25-ps1
ENSMUSG00000078925.10	-1.58104	0.487158	-0.930361	-4.56847	-4.17744	0.385299	-4.17744	-3.42072	-0.552049	-3.67409	-4.71789	-3.67409	D030018L15Rik
ENSMUSG00000078942.10	-2.55438	-0.0773931	-0.387459	1.47836	0	0	0	5.2756	0.415445	0.0903506	0.20128	0.0396582	Naip6
ENSMUSG00000078994.8	-0.336232	0	2.23691	4.09837	-0.0309573	-0.0393441	0.623484	0.952069	-0.891019	-3.67409	0.301632	-3.67409	Zfp429
ENSMUSG00000079022.9	-0.362828	-0.0779637	0.910058	0.0883144	-0.341225	-0.709187	-0.512916	0.303939	-0.310347	-0.606554	-0.995321	-1.16035	Col22a1
ENSMUSG00000079038.2	-4.46288	1.75196	0.327198	2.88582	0.29987	-3.42072	0.434783	-3.42072	1.35339	-0.0457169	2.21699	-0.0234568	D130040H23Rik
ENSMUSG00000079055.10	1.46248	3.55492	-2.64689	0	3.55492	0.401766	4.63282	1.49636	-0.552049	-3.67409	0.293334	-0.161019	Slc8a3
ENSMUSG00000079083.2	0.154122	-0.249339	0.261066	-0.394079	-0.193161	-0.304994	-0.630449	-0.380716	-0.230341	0.334825	0.346113	0.330727	Jrkl
ENSMUSG00000079227.9	0.543737	-4.56847	1.19441	-4.56847	0.00906634	1.89981	0.152732	0.891653	0	0.685935	3.51307	0.394787	Ccr5
ENSMUSG00000079259.2	0	-3.62803	0	-3.62803	0.411899	0.178374	-0.203841	-0.217832	-1.11862	3.78874	-1.7714	4.44846	Trim71
ENSMUSG00000079324.11	2.73337	1.60158	-2.64689	-4.17356	5.05563	0	0	5.84809	-0.552049	-5.18166	0.293334	-5.18166	4932414N04Rik
ENSMUSG00000079330.8	2.42007	0	3.11688	6.61138	-4.17744	-3.42072	-0.487609	-3.42072	-0.552049	-4.61644	-4.71789	-4.61644	Lemd1
ENSMUSG00000079359.2	2.01931	-0.0731123	3.43348	1.4276	0	4.7535	0	0	0	0	0	3.51307	Gm9006
ENSMUSG00000079440.2	-0.737043	0.177442	0.222549	0.747872	0	0	0	0	0	0	0	0	Alpi
ENSMUSG00000079450.11	0.35928	0.326759	-0.239789	0.900753	0.83522	1.89981	0.251798	0.891653	0.420178	0.52658	0.16906	1.38439	Cldn34c1
ENSMUSG00000079451.9	0.110744	0.32956	0.0187548	0.907164	-0.466905	-1.50995	-0.323239	0.940891	0.411736	0.685935	0.704219	0.798597	Tmprss11g
ENSMUSG00000079481.11	0.295301	0.447034	1.97876	-0.656537	-0.0690811	0.385299	-0.976427	1.85488	-0.789348	-0.715237	-0.496864	-0.0233462	Nhsl2
ENSMUSG00000079722.1	-2.64689	0	-2.64689	4.09837	0	0	0	0	-0.313979	-1.3909	-0.378437	-1.68725	Ttll2
ENSMUSG00000080709.1	5.06696	-0.618645	0	-0.0751918	-0.622522	-0.159448	-4.17744	-4.91295	0.394145	-1.42607	0.676762	-1.71319	Gm14324
ENSMUSG00000080762.1	0.0410962	1.15559	1.31398	1.47311	0.320055	-0.159448	0.867872	0.935144	0.0059823	-0.137008	1.69923	-0.431464	Gm11879
ENSMUSG00000080813.1	0.203323	0.882069	-4.46288	1.4525	0.320055	3.80602	-4.73558	0	0	-3.67409	0	-3.67409	Gm14828
ENSMUSG00000080850.1	-3.52686	0	1.26322	4.09837	1.85634	0.407575	-0.487609	-4.91295	4.16584	3.78874	4.44846	0	Gm12439
ENSMUSG00000080921.4	-0.261611	-0.641536	-0.931848	-2.56377	0.201295	-0.676853	0.30205	-0.623701	1.20378	-0.583107	-0.415226	-0.343663	Rpl38-ps2
ENSMUSG00000081187.1	0.596717	-1.32327	-0.228183	-4.87819	0.314757	0.00455928	0.455381	-1.00359	-0.552049	1.4082	-1.20482	-0.16798	3110067C02Rik
ENSMUSG00000081219.1	-3.52686	-2.74024	-3.52686	-2.74024	3.55492	0.385299	4.63282	-3.42072	-1.5511	-1.39292	-2.22772	0.233374	Bambi-ps1
ENSMUSG00000081332.1	-2.05129	0.814678	0.521845	1.35813	-0.95852	2.30579	0.152732	1.85488	0	1.06149	0	-0.161019	Gm12664
ENSMUSG00000081481.1	1.13934	-2.74024	1.83069	-2.74024	0.29987	-4.35173	0.434783	-4.35173	-5.28447	0.114651	-1.7714	1.74095	Gm14293
ENSMUSG00000081574.1	0.295301	0	1.30871	4.09837	0	-3.42072	0	0.891653	-3.7717	0.842979	1.23953	-1.66859	Gm14429
ENSMUSG00000081635.1	1.5401	-1.57811	1.26322	-1.03465	0	0	3.68983	0	0	-0.827701	3.51307	-4.61644	Gm15071
ENSMUSG00000081648.1	-0.336232	0.318634	1.26322	-0.0751918	-3.25505	1.89981	1.37777	2.42737	-3.7717	-2.1139	1.95849	-0.891414	Gm13423
ENSMUSG00000081670.1	-0.662289	0.318634	-0.930361	1.4525	-1.18066	-4.35173	-4.73558	-4.35173	-4.71789	1.06149	1.27079	1.33714	Gm15697
ENSMUSG00000081851.1	0.865845	-1.79461	0.0184137	0.27653	0.00906634	5.72651	-0.817896	7.41626	-5.69022	-0.859275	-0.275182	-1.15042	Gm13323
ENSMUSG00000082051.1	1.13934	-0.0773931	0.314443	-5.13303	0.314757	-4.35173	-0.487609	-4.35173	0	0.114651	0	-0.161019	Gm16072
ENSMUSG00000082117.1	1.13934	4.4922	0.314443	0	-3.25505	-3.42072	1.37777	0.891653	0	4.73558	4.44846	5.01123	Gm4994
ENSMUSG00000082208.1	0.582515	1.75196	-3.52686	-2.74024	-3.25505	-4.91295	-3.25505	-0.600578	0.394145	-0.827701	0.676762	-1.10337	Gm15379
ENSMUSG00000082292.3	0.997479	0.814678	-0.228183	1.35813	-5.45072	-1.55605	1.71778	0.370814	-5.28447	-3.67409	-0.273238	0.774372	Gm12250
ENSMUSG00000082336.1	1.31077	-1.57811	-0.228183	-0.0773931	0.29987	0.385299	-3.25505	0.891653	-5.28447	1.06149	0.130572	-0.161019	Gm8401
ENSMUSG00000082383.2	0.0398891	1.28622	-0.228183	0.882069	-1.18066	4.7535	-4.73558	0	0.978308	-0.356519	-0.269433	-0.966124	Gm9670
ENSMUSG00000082727.2	0	4.4922	0	0	4.4922	-4.35173	0	1.49636	-3.7717	-0.827701	0.676762	-1.10337	Gm13260
ENSMUSG00000082794.1	4.10937	2.5568	3.8413	3.94394	-3.25505	1.69124	0.434783	-4.35173	0	0	0	0	Gm6806
ENSMUSG00000082831.1	0.997479	-3.62803	1.28807	-3.62803	-3.25505	-3.42072	0.434783	-3.42072	-3.7717	4.73558	1.64334	5.01123	Gm12591
ENSMUSG00000082986.1	-1.83524	0.882069	1.72456	-0.0751918	-3.25505	3.80602	0.434783	5.2756	-3.7717	0.114651	-3.7717	1.33714	Gm11389
ENSMUSG00000083055.1	-4.06949	-2.74024	0.720592	2.88582	1.80058	0	-3.25505	5.2756	5.12509	1.62829	5.01123	1.33714	Gm14140
ENSMUSG00000083081.1	-2.64689	-2.74024	-2.64689	-2.74024	-0.652612	2.30579	0.470243	0.891653	0	-3.67409	0	-3.67409	Gm13223
ENSMUSG00000083200.1	-4.77166	-4.17356	-0.930361	-0.0751918	0	0.401766	3.68983	-0.0393633	0.394145	0	-0.258629	0	Gm15066
ENSMUSG00000083201.1	0	-3.62803	0	0.470341	0.29987	0.385299	-3.25505	-3.42072	-0.15938	-3.67409	0.445722	0.774372	Gm12080
ENSMUSG00000083282.2	-0.737043	0	2.37855	4.09837	0	0	4.63282	0	0	0	0	0	Ctsf
ENSMUSG00000083307.1	1.44111	-0.0779637	0.992102	1.07363	-0.0468768	-0.163759	-0.410754	-1.02849	0	0	0	0	AA414768
ENSMUSG00000083397.1	0.425963	-1.21202	0.333974	-1.60585	0.638128	0.401766	-1.44718	0.923865	-0.313063	0.52658	-0.787456	-0.170437	Gm5466
ENSMUSG00000083518.1	0.110744	-0.385992	-1.90371	0.177442	-3.25505	-0.545717	0.434783	-0.0393633	0	0	0	0	Gm9429
ENSMUSG00000083646.1	-1.58104	1.75196	0.0184137	-2.74024	0.320055	-3.42072	-0.102756	1.85488	-4.71789	-5.58673	-0.269433	-5.58673	Gm6088
ENSMUSG00000083819.1	-4.77166	-4.17356	-0.930361	-4.17356	-4.17744	-1.82461	-0.487609	-1.31826	0.407192	6.28398	-1.20482	3.51307	Gm11977
ENSMUSG00000083900.2	0.295301	-4.17356	0.585889	-0.0751918	-5.13701	0	-1.44718	5.84809	1.35339	5.30238	0.676762	5.01123	Gm13294
ENSMUSG00000084094.1	1.06895	0.487158	0.333974	1.05759	-0.0813807	-0.573022	1.26102	-0.767904	1.72334	1.10231	-0.275182	-0.170437	Gm13961
ENSMUSG00000084374.1	0.604085	-4.17356	0.327198	0.882069	1.80058	0.385299	0.434783	-3.42072	1.35339	0	-0.258629	4.44846	Gm13255
ENSMUSG00000084401.1	0.354391	0.900753	0.737898	-0.0773931	-0.151548	0.96879	-1.29387	-0.0393633	0.407192	-2.1139	1.01229	-1.45418	Gm12586
ENSMUSG00000084758.1	0.61164	-4.87819	-0.235791	-0.779819	-4.17744	0.385299	-4.17744	-3.42072	0	2.03416	5.73019	1.33714	Gm12798
ENSMUSG00000084806.1	0	0	0	0	0	0	0	0	0	0.122877	5.01123	-0.341849	Gm15232
ENSMUSG00000084843.1	-1.58104	0.49603	-4.77166	-1.43938	0.735056	-0.87713	0.689787	-0.355032	-6.26584	0.121514	-1.25461	0.143458	B230312C02Rik
ENSMUSG00000084866.1	0.582515	0.318634	-3.52686	0.882069	0	0	0	0	0.156156	-0.137008	-0.53565	0.0461772	A930006K02Rik
ENSMUSG00000084871.1	0	0	0	0	0	0	0	0	-0.569636	0	-0.0580098	0	Gm2800
ENSMUSG00000084890.1	-0.105461	-0.0731123	-0.930361	1.4276	0.29987	-0.159448	0.434783	-4.91295	5.12509	-0.827701	5.73019	-0.16798	A830036E02Rik
ENSMUSG00000084904.1	0.608595	1.12	0.585889	1.21827	0.802304	1.33278	-0.817896	3.82667	-1.8407	0.437913	0.20128	-5.58673	Gm14827
ENSMUSG00000084938.1	0.543737	0.864167	-2.64689	-3.62803	0.58306	2.62226	-0.817896	0.891653	0.394145	-3.67409	-3.7717	-3.67409	BB557941
ENSMUSG00000084939.2	3.19063	0	4.79008	4.09837	0.29987	0.385299	1.37777	-3.42072	-4.71789	0	-1.20482	5.01123	Gm830
ENSMUSG00000084966.1	5.06696	-2.74024	0	1.35813	1.23715	2.30579	0.434783	0.891653	0	0	3.51307	4.44846	2810471M01Rik
ENSMUSG00000084967.1	-3.52686	0	-3.52686	5.05563	-0.622522	-4.35173	0.455381	-4.35173	-1.11862	-0.446086	-5.28447	-1.66859	Gm12296
ENSMUSG00000084989.3	-2.64689	4.4922	3.43348	6.3513	0	3.80602	6.17849	5.84809	0	0	0	0	Crocc2
ENSMUSG00000084992.1	0	0	0	0	0	0	0	0	-0.569636	0.851869	0.300216	1.03639	Gm13842
ENSMUSG00000085007.2	4.6662	2.31539	5.35755	2.31539	0.29987	-1.50995	2.66438	-0.0403655	0.411736	0.685935	-0.836005	-0.16798	Gm11549
ENSMUSG00000085035.1	-1.27225	0	-0.621577	4.09837	-3.25505	3.80602	1.37777	0	0.394145	0.114651	-0.258629	1.33714	Gm12031
ENSMUSG00000085107.3	0	0	0	0	0	0	0	0	5.12509	5.70824	5.41504	7.63602	Gm4764
ENSMUSG00000085113.1	0.582515	4.4922	1.26322	0	-5.45072	-3.42072	-5.45072	-3.42072	-0.15938	1.06149	-0.273238	-0.161019	B130011K05Rik
ENSMUSG00000085114.1	-1.32042	0.425609	1.48907	0.684246	2.20474	0.986394	2.66438	1.25904	-0.15938	-0.859275	0.130572	-0.746613	1600025M17Rik
ENSMUSG00000085124.1	2.42007	-0.385992	3.11688	0.177442	-0.24338	0.385299	1.18385	2.42737	-3.7717	-1.79799	1.23953	-2.07366	Gm12766
ENSMUSG00000085125.7	-0.878857	1.4276	0.720592	1.4276	-4.73558	1.33278	0.867872	2.42737	-4.71789	4.73558	-1.20482	0	Gm16070
ENSMUSG00000085127.1	-2.64689	3.0349	2.71066	2.31539	0.314757	4.7535	1.02083	5.2756	-1.11862	-3.67409	-1.7714	-3.67409	4930444E06Rik
ENSMUSG00000085146.1	-1.27225	3.55492	-0.621577	4.09837	1.80058	-3.42072	-3.25505	1.85488	0.394145	0	-3.7717	0	Eif2c5
ENSMUSG00000085184.9	-4.46288	0.814678	0.894673	2.31539	1.28234	4.7535	-4.17744	0	-0.552049	0.52658	0.293334	-5.18166	4933439K11Rik
ENSMUSG00000085276.2	0.207716	0.177442	0.333974	0.747872	-5.13701	-4.35173	0.466437	-4.35173	5.12509	-6.16165	5.73019	-1.15042	Gm15812
ENSMUSG00000085295.7	-0.662289	-0.0762766	0.585889	-0.470103	-3.25505	0.401766	1.37777	-0.0393633	-0.310347	-3.67409	-0.995321	0.774372	4930430E12Rik
ENSMUSG00000085312.1	5.06696	-0.0762766	5.35755	-0.470103	1.80058	1.89981	1.94322	2.83614	-3.7717	-4.61644	-0.258629	-4.61644	Gm12763
ENSMUSG00000085350.1	-4.77166	0.814678	1.30871	2.31539	0.320055	-4.35173	-1.04575	-0.0393633	-1.11862	-4.61644	-0.836005	0.394787	4930529I22Rik
ENSMUSG00000085380.1	4.10937	4.4922	0	0	4.4922	0	0	4.31237	0	-0.851152	3.51307	-0.575502	E130120K24Rik
ENSMUSG00000085453.1	0.416317	-0.787891	1.33007	0.438216	0.177253	-0.278292	-0.514698	0.0649919	0.417562	0.247762	0.713272	-1.29674	Gm12018
ENSMUSG00000085498.1	-0.366046	-3.62803	0.556141	0.470341	-0.644815	3.80602	-1.44718	4.31237	-4.71789	1.06149	-1.20482	-3.67409	Gm14023
ENSMUSG00000085522.1	0.543737	0.864167	-2.64689	0.470341	0	3.80602	4.63282	5.2756	-3.7717	-3.67409	0.676762	-3.67409	4930556G01Rik
ENSMUSG00000085558.7	1.13934	0.318634	2.23691	-4.17356	-0.622522	-4.91295	1.02083	-0.600578	0	0	0	0	4930412C18Rik
ENSMUSG00000085591.1	-0.878857	-1.01356	-0.228183	0.487158	3.55492	-0.78719	3.68983	-0.259621	-0.552049	-1.39292	-0.269433	-1.66859	Gm13479
ENSMUSG00000085641.1	0	0	0	0	0	0	0	0	0	1.88728	0	1.59139	4930465M20Rik
ENSMUSG00000085681.1	1.13934	-0.385992	1.26322	-4.87819	1.23715	1.89981	1.37777	-3.42072	0.978308	1.62829	-1.20482	1.74095	Gm13982
ENSMUSG00000085693.1	0.582515	0.318634	2.23691	-4.17356	-3.25505	0	1.37777	0	5.6962	0.120711	5.98868	-0.733203	Gm13371
ENSMUSG00000085712.1	4.6662	0.814678	3.8413	1.35813	3.55492	3.80602	4.63282	0	-3.7717	0.685935	-0.258629	-4.61644	Gm15124
ENSMUSG00000085748.1	-0.359666	-0.857335	1.31398	0.684246	1.30629	1.33278	0.0612566	2.42737	0.407192	0.114651	0.697144	1.74095	Gm12280
ENSMUSG00000085774.1	1.13934	-0.0762766	0.314443	0.487158	-0.95852	3.80602	0.152732	4.31237	2.33257	0.119137	-0.258629	-4.61644	Gm13055
ENSMUSG00000085873.1	-0.353505	-4.56847	0.894673	-0.470103	0	4.7535	4.63282	5.2756	0	0	0	0	Ttc39aos1
ENSMUSG00000085882.1	1.8534	-0.0731123	-3.52686	-3.62803	0.29987	3.80602	1.37777	0	2.6503	-0.827701	1.23953	1.59139	2610507I01Rik
ENSMUSG00000085891.7	-0.353505	-3.62803	-4.46288	-3.62803	0	-1.50995	3.68983	-5.31596	-3.7717	5.70824	1.23953	4.44846	Gm14634
ENSMUSG00000085912.1	0.543737	-2.74024	-2.64689	1.35813	-3.25505	0	3.91344	5.84809	0	3.78874	3.51307	6.56605	Trp53cor1
ENSMUSG00000085987.2	3.19063	0	0	0	0	0	3.68983	0	-1.14834	-3.67409	0.353499	-3.67409	Gm13403
ENSMUSG00000086060.1	0	0	0	0	0	0	0	0	-0.161572	-0.453407	-0.0580098	0.0461772	Gm16084
ENSMUSG00000086111.1	-3.52686	0	0.314443	0	0	0	0	0	0	-1.03164	0	-0.751195	Gm15326
ENSMUSG00000086146.1	0	-2.74024	0	1.35813	-4.73558	-3.42072	-4.73558	-3.42072	0.978308	5.30238	-1.20482	4.44846	Gm15729
ENSMUSG00000086159.1	0.0398891	1.83175	0.720592	0.470341	-1.18066	0.385299	-0.102756	-3.42072	4.16584	3.78874	5.41504	0	Gm13025
ENSMUSG00000086164.1	-1.13255	0.89131	1.09793	-0.470103	-0.24338	-0.310107	0.867872	-0.355032	0.411736	0.842979	0.130572	0.548523	Gm13029
ENSMUSG00000086166.1	0.295301	0.684246	-0.930361	-0.2939	-1.43449	-0.310107	-1.29387	0.217462	-0.310347	1.06149	-0.0178633	2.53374	Gm14342
ENSMUSG00000086173.7	0	0	0	0	0	0	0	0	-0.640222	0.443216	0.00260228	-0.298749	Kis2
ENSMUSG00000086188.1	5.38026	0.814678	5.76377	3.61105	2.52009	4.7535	2.66438	5.2756	2.33257	1.4082	2.21699	0.798597	Gm15169
ENSMUSG00000086228.1	-0.353505	-1.32327	0.327198	-4.87819	-0.622522	0.401766	-0.487609	1.49636	-5.28447	-1.79799	1.56832	-0.575502	Ubap1l
ENSMUSG00000086283.7	-2.64689	0	-2.64689	0	1.23715	-0.159448	2.66438	0.935144	0	0	0	0	2810433D01Rik
ENSMUSG00000086404.1	2.42007	0	-2.64689	5.62606	2.20474	-1.1353	1.37777	-1.57643	-4.71789	-1.39292	0.293334	-0.733203	Gm6787
ENSMUSG00000086416.1	-0.875476	-0.0731123	-0.543098	-3.62803	0.325534	-1.99866	0.211187	0.0833528	0.281797	0	-0.27897	0	Gm14002
ENSMUSG00000086425.7	1.46248	-0.618645	-2.64689	-0.0751918	0.314757	-0.545717	1.42601	-4.35173	5.12509	0.114651	5.01123	-0.161019	F730016J06Rik
ENSMUSG00000086443.1	1.13934	0.864167	0.314443	1.4276	-1.18066	0.727011	1.66245	0.940891	0.411736	0.122328	0.445722	-0.172966	4933421A08Rik
ENSMUSG00000086454.7	0.604085	0.487158	0.894673	1.05759	0.638128	4.7535	1.04147	0	-0.552049	0.114651	1.01229	0.774372	Platr14
ENSMUSG00000086474.2	0.543737	0.318634	1.19441	1.4525	1.23715	0	1.37777	5.84809	0.394145	1.62829	-0.258629	-0.161019	9130204K15Rik
ENSMUSG00000086496.1	-1.32042	1.4276	-1.58849	3.20363	0.324423	0.727011	0.947313	0.532129	1.9245	0.697249	1.64334	-2.07366	Gm14204
ENSMUSG00000086503.3	0.596717	0.864167	-0.228183	1.4276	3.55492	-3.42072	0	-3.42072	5.12509	-5.18166	3.51307	-1.66859	Xist
ENSMUSG00000086563.1	-0.878857	-4.17356	0.720592	-0.0751918	0.29987	0	0.434783	4.31237	1.38637	0.791739	1.01229	0.49539	Platr15
ENSMUSG00000086573.1	0.395588	-0.385992	-1.40062	-0.779819	0.29987	-0.545717	0.434783	1.90512	5.6962	1.32206	5.73019	-0.733203	Gm15384
ENSMUSG00000086587.7	0	0	0	0	-3.25505	0	-3.25505	4.31237	-0.881463	-4.61644	-0.591511	-4.61644	Gm11837
ENSMUSG00000086644.1	-0.575718	0.814678	-1.40062	1.35813	-1.3785	2.52948	-0.514698	2.89566	0	0	0	0	Gm13470
ENSMUSG00000086662.7	0.543737	-5.13303	-2.64689	-1.03465	0.878191	3.80602	-4.17744	0	-1.11862	1.06149	-5.28447	-0.161019	BC046251
ENSMUSG00000086665.1	4.6662	4.4922	6.75043	5.05563	0	0	6.75679	0	5.6962	3.78874	6.71653	5.01123	Gm13067
ENSMUSG00000086711.1	-0.929791	1.60158	-1.75469	1.4525	-0.95852	0.727011	1.59316	0.532129	1.13753	0.437913	0.130572	-2.07366	Gm15482
ENSMUSG00000086722.1	-0.336232	-2.74024	-3.52686	1.35813	-3.25505	0.385299	1.37777	0.891653	-0.552049	-4.61644	-4.71789	-0.16798	Gm15499
ENSMUSG00000086727.7	2.11065	0.548803	1.83069	0.32956	1.28234	1.33278	1.42601	1.85488	-0.15938	0.122328	-5.28447	-0.172966	4931428L18Rik
ENSMUSG00000086752.1	0	-2.74024	0	-2.74024	0	0	0	0	-0.310347	1.2431	-0.0178633	1.35821	Gm11674
ENSMUSG00000086764.1	0	-3.62803	0	-3.62803	0	4.7535	0	5.2756	-1.11862	3.78874	-0.836005	4.44846	4930527A07Rik
ENSMUSG00000086782.2	-4.06949	0	0.720592	5.05563	0.724206	1.89981	1.18385	1.85488	0.394145	3.78874	-0.258629	0	E130102H24Rik
ENSMUSG00000086795.1	0	0	0	0	0	0	0	0	-1.94483	-0.236156	-0.890411	0.2374	Gm11579
ENSMUSG00000086825.1	-0.136592	1.16927	1.15163	1.86544	-0.24846	-0.88949	0.211187	-0.0409916	-1.01331	-0.457917	-0.279897	-1.07341	Gm15675
ENSMUSG00000086868.1	0.582515	1.75196	-3.52686	2.31539	-3.25505	-3.42072	-3.25505	0.891653	5.12509	-5.18166	3.51307	-5.18166	Gm15883
ENSMUSG00000086904.1	0	3.0349	0	2.31539	0	1.37477	0	-4.35173	-4.71789	0.119137	-1.20482	-4.61644	Gm13404
ENSMUSG00000086906.1	0.543737	-0.0731123	1.19441	1.99803	0	-4.35173	4.63282	-4.35173	-3.7717	-0.446086	-0.258629	-1.66859	Gm15276
ENSMUSG00000087004.1	0.997479	3.0349	-0.228183	1.35813	-4.17744	-0.545717	-4.17744	-4.35173	0	1.06149	3.51307	-3.67409	Gm14154
ENSMUSG00000087067.1	3.19063	5.45978	5.76377	6.3513	5.05563	3.80602	3.68983	0	1.9245	-3.67409	1.95849	-0.161019	Gm11532
ENSMUSG00000087074.1	0	0	0	0	0	0	0	0	0.569019	0	0.247339	0	Gm14249
ENSMUSG00000087142.7	0.207716	0.318634	0.333974	1.4525	0.29987	0	1.94322	0	0	0	0	0	Gm12454
ENSMUSG00000087150.7	1.13934	1.68455	1.26322	1.78282	-3.25505	-0.545717	0.434783	-0.0393633	-3.7717	0.119137	0.676762	0.394787	BC064078
ENSMUSG00000087151.1	-0.336232	1.75196	0.314443	-2.74024	-0.24338	-4.91295	-4.73558	-0.600578	0.394145	-3.67409	-3.7717	-3.67409	Gm14022
ENSMUSG00000087166.9	1.56802	-3.62803	0.720592	0.470341	0.29987	3.80602	0.434783	5.84809	-2.09999	-0.453407	-0.277153	-1.71319	L1td1
ENSMUSG00000087180.1	1.46248	-4.17356	2.71066	-0.0751918	0.29987	0.385299	0.434783	1.85488	-4.71789	0.119137	1.01229	-1.10337	Gm11924
ENSMUSG00000087203.7	0.203323	0.318634	0.894673	-4.17356	-0.466905	-0.310107	-1.29387	0.626225	0	0	0	0	Gm13986
ENSMUSG00000087226.1	-0.105461	-0.0731123	-4.77166	0.470341	0.314757	-1.10693	1.42601	-4.91295	-0.552049	-0.827701	-0.269433	-4.61644	Gm14015
ENSMUSG00000087252.1	-0.105461	-4.17356	0.585889	-4.17356	-0.622522	-3.42072	-4.17744	-3.42072	5.6962	3.78874	0	0	Gm14379
ENSMUSG00000087254.1	1.46248	2.14711	2.71066	2.72326	-0.95852	1.33278	-0.817896	1.85488	4.16584	-3.67409	3.51307	-0.161019	2310005A03Rik
ENSMUSG00000087265.1	0.0857841	0.864167	0.793241	1.4276	0	0	0	4.31237	0	0	0	0	Gm12349
ENSMUSG00000087326.1	0.543737	0	-2.64689	4.09837	0	0	0	0	-0.577212	0.122739	-0.666236	-0.00558708	Gm12503
ENSMUSG00000087365.7	-0.980497	-0.331367	-0.655926	-0.857335	-0.581354	0.364039	-0.5501	0.523946	0	0	0	0	C430049B03Rik
ENSMUSG00000087389.1	2.01931	0.318634	2.14319	0.882069	5.05563	0.407575	0	-4.91295	0.407192	3.78874	-0.269433	5.41504	Gm15592
ENSMUSG00000087390.1	1.8534	1.4276	2.55351	2.72326	0	1.69124	5.19827	-0.0393633	5.6962	1.62829	5.73019	1.74095	Gm7598
ENSMUSG00000087424.1	-0.861918	-0.528901	0.0602694	0.362611	-0.652612	0.633333	0.211187	-0.0407109	-0.310347	0.122328	0.846242	0.0461772	5730405O15Rik
ENSMUSG00000087470.1	1.8534	-0.618645	2.81299	2.17773	3.55492	0.407575	4.63282	-4.91295	-3.7717	0.52658	-0.258629	-1.66859	A630031M04Rik
ENSMUSG00000087481.7	0.608595	0.318634	1.56819	1.4525	1.23715	0.385299	1.37777	2.42737	1.38637	0.685935	-4.71789	-1.10337	Gm15608
ENSMUSG00000087482.1	-1.83524	-4.17356	-0.235791	-4.17356	-4.17744	-4.35173	0.455381	-4.35173	0.394145	0.119137	0.676762	-0.16798	Gm12720
ENSMUSG00000087550.1	0.582515	1.28622	2.23691	1.4525	-3.25505	1.33278	1.94322	1.85488	4.16584	0.685935	0	0.394787	Gm14343
ENSMUSG00000087598.9	-0.0897349	-0.187424	-0.210862	0.297153	0.0469617	0.0175993	0.0975505	0.0948164	0.15301	-0.827701	-0.232749	-1.10337	Zfp111
ENSMUSG00000087600.1	0.582515	0.487158	-3.52686	2.04291	-3.25505	3.80602	0.434783	0	0	0	0	0	Pmepa1os
ENSMUSG00000087658.2	0.596717	0	-4.06949	4.09837	1.23715	0.0958763	-3.25505	0.217462	0	0	0	0	Hotairm1
ENSMUSG00000087684.1	1.5401	-0.0731123	1.26322	0.470341	0	0	0	4.31237	0.394145	0	0.676762	3.51307	1200007C13Rik
ENSMUSG00000087685.1	0.997479	0.864167	-4.06949	0.470341	1.23715	0.401766	-3.25505	-4.35173	1.9245	1.06149	1.64334	2.0561	1700122E12Rik
ENSMUSG00000087691.1	-0.353505	-0.0762766	0.327198	-4.56847	-0.622522	1.69124	0.455381	1.49636	-3.7717	-4.61644	-0.258629	0.394787	Gm15674
ENSMUSG00000087943.1	2.14235	0.634857	2.08577	1.11022	-0.0223166	-0.164394	0.905265	0.02557	0.833399	-0.719596	0.794143	-0.256706	Gm24245
ENSMUSG00000088185.1	0.220474	0.0457982	-0.0677053	0.286145	0.340731	-0.0969776	0.284912	0.204715	0.131074	0.200375	0.193406	0.396802	Scarna2
ENSMUSG00000088609.1	0.455777	0.368257	0.826234	1.02932	0.273789	0.501986	0.633355	1.13216	0.0375739	-0.210623	-0.292333	-0.53555	Gm24187
ENSMUSG00000089213.1	0.608595	0.487158	0.585889	2.04291	0.322771	-0.56828	1.04147	-0.0407109	-0.789348	-1.42607	-1.07051	-0.746613	Gm23388
ENSMUSG00000089822.1	-1.27225	0.318634	0.894673	1.4525	0.29987	-4.91295	1.94322	-0.600578	0.394145	-1.39292	-3.7717	-0.733203	Gm15759
ENSMUSG00000089959.1	-0.359666	1.75196	-0.235791	2.31539	-4.73558	-0.87713	-1.04575	-5.63063	0	-4.61644	4.44846	-1.10337	Gm16268
ENSMUSG00000090012.1	0.582515	-1.01356	0.314443	-0.470103	0.29987	0.401766	1.94322	-4.35173	1.35339	-0.827701	0.676762	0.394787	Gm16555
ENSMUSG00000090176.1	-4.06949	-2.74024	-0.228183	1.35813	1.23715	-1.10693	0.434783	0.36265	-0.552049	-4.61644	-4.71789	-0.16798	Cd200r2
ENSMUSG00000090291.2	-0.359666	0	-1.18457	5.62606	0.314757	-4.91295	-0.487609	0.935144	-3.7717	0	-3.7717	3.51307	Lrrc10b
ENSMUSG00000090336.2	0.608595	-0.648586	1.30871	0.32956	0.724206	-1.82461	-0.102756	-1.31826	-2.31971	0.122328	-0.496864	-2.64858	4932443I19Rik
ENSMUSG00000090641.1	0.552803	-0.339948	0.117623	-0.0791306	-0.0829984	0.992411	0.588818	1.52746	0.931843	0.234285	0.994876	0.30891	Zfp712
ENSMUSG00000090659.8	-0.232754	0.318634	-0.391648	-4.17356	-0.22007	-0.181284	-1.38402	-0.178479	0.858065	0.123551	0.432916	-0.375619	Zfp493
ENSMUSG00000090685.1	0.543737	0.864167	2.14319	2.98335	4.4922	5.32052	3.68983	4.31237	0.394145	0.119137	-0.258629	-4.61644	Gm9047
ENSMUSG00000090698.2	-0.359666	0.110252	-1.18457	-5.34953	-2.15332	0.407575	-5.70824	-0.600578	0.179106	0.210412	-0.65465	-0.174585	Apold1
ENSMUSG00000090709.1	0	0	0	0	-0.441359	1.79987	-0.105844	1.92257	0	0	0	0	Gm17173
ENSMUSG00000090925.2	0.604085	-0.618645	1.30089	-0.0751918	-0.622522	1.33278	-4.17744	1.85488	5.6962	0.119137	5.98868	-0.16798	1810064F22Rik
ENSMUSG00000090942.1	-0.575718	0.882069	1.09793	-0.0751918	-0.95852	0.417519	0.727769	1.81906	0.415445	0.342073	0.559506	-0.746613	F830016B08Rik
ENSMUSG00000090958.2	0	0	0	0	0.878191	-3.42072	-4.17744	0.891653	0.185983	-3.67409	-0.51321	-0.161019	Lrrc32
ENSMUSG00000090965.1	-0.623296	-0.797819	0.915308	1.16927	0.324423	1.40136	-1.76089	0.217462	-1.11862	0.27364	0.923362	-2.29142	Gm17203
ENSMUSG00000091014.2	-0.878857	3.55492	-4.06949	0	5.05563	-0.545717	0	-0.0393633	4.16584	0.119137	3.51307	-0.16798	Gm5244
ENSMUSG00000091045.8	1.31077	4.4922	-0.228183	4.09837	0.29987	-4.35173	0.434783	-4.35173	5.6962	0.685935	5.73019	-1.10337	Vmn2r55
ENSMUSG00000091055.2	0.165216	0.318634	1.32613	-0.0751918	0	0	0	0	0	0	0	0	Siglec15
ENSMUSG00000091280.1	0	0	0	0	0	0	0	0	-2.51034	3.78874	-0.687496	5.01123	Gm17032
ENSMUSG00000091455.3	-2.64689	0	-2.64689	0	0.896765	0.00455928	-1.44718	-5.31596	0	0	0	0	Otogl
ENSMUSG00000091601.2	-2.64689	0.814678	3.11688	-2.74024	-4.17744	4.7535	-0.487609	0	0.394145	-3.67409	0.676762	0.774372	Olfr93
ENSMUSG00000091764.3	0.263923	0.241502	0.671724	0.282038	-0.224053	0.891506	0.73838	2.42004	1.63073	0.247762	1.29258	0.0649459	Zfp964
ENSMUSG00000091844.1	-0.364752	-0.648586	-1.90371	-5.70422	-0.656582	0.0565098	-1.48354	-0.208772	0.179106	0.811813	-0.279308	0.292185	Gm8251
ENSMUSG00000091887.1	0	0	0	0	0	0	0	0	-1.11862	-0.356519	0.923362	-1.36993	Gm17053
ENSMUSG00000091890.2	1.46248	-4.56847	-2.64689	-0.470103	0.29987	1.89981	-3.25505	-3.42072	0	0.114651	5.01123	0.774372	A830073O21Rik
ENSMUSG00000092060.4	0.0724666	-0.0787098	-0.750138	0.0195642	-4.17744	0	-0.487609	0	-0.23581	0.114651	0.0523951	-0.161019	Bend4
ENSMUSG00000092085.1	3.19063	-2.74024	0	-2.74024	4.4922	-3.42072	0	0.891653	-1.11862	1.06149	0.704219	-3.67409	Gm17224
ENSMUSG00000092090.2	-0.105461	2.31539	-0.930361	-2.74024	-3.25505	-4.91295	0.434783	0.36265	-0.552049	-5.18166	0.293334	-1.66859	Gm3294
ENSMUSG00000092178.1	-1.09399	-0.482116	-0.391648	1.48498	0	0	0	5.2756	0.394145	1.62829	-3.7717	-3.67409	Gm3912
ENSMUSG00000092269.1	1.46248	0.814678	-2.64689	1.35813	4.4922	3.80602	3.68983	5.2756	-3.7717	0.114651	1.23953	-0.161019	Gm9577
ENSMUSG00000092353.1	2.01931	3.55492	1.19441	0	0.314757	-3.42072	-0.487609	0.891653	0.978308	0	-4.71789	4.44846	Gm20539
ENSMUSG00000092390.1	0.543737	-0.33718	1.19441	0.499061	3.55492	4.7535	3.68983	0	0	0	4.44846	0	Gm20541
ENSMUSG00000092392.1	0.608595	-0.385992	0.992102	-4.87819	0.320055	-2.08279	0.462692	-0.0407109	1.35339	0.120711	1.64334	-0.170437	Gm20546
ENSMUSG00000092464.1	-0.813103	0.622697	-1.08999	-0.933052	0.324423	-1.50995	0.152732	-1.00359	-0.552049	0.119137	-1.20482	1.11375	Gm8902
ENSMUSG00000092490.7	0.207716	-1.21202	0.910058	-0.0781558	0	0	0	4.31237	0	0	0	0	Gm20482
ENSMUSG00000092586.8	2.01931	-2.74024	-2.64689	1.35813	4.4922	0.385299	0	0.891653	-3.7717	-0.827701	1.23953	-1.10337	Ly6g6c
ENSMUSG00000092602.1	-1.58104	1.75196	-4.77166	-2.74024	0.314757	0.385299	0.455381	-3.42072	4.16584	-2.37291	3.51307	-2.64858	4931413I07Rik
ENSMUSG00000092909.1	2.03258	1.09691	2.07937	1.83982	0.287838	-1.12585	0.84928	0.425657	2.24671	0.258045	1.67106	-0.175378	Gm25732
ENSMUSG00000093059.2	0.0398891	0.318634	-0.228183	-4.17356	0.29987	1.33278	1.37777	1.85488	-1.52438	-0.851152	-1.24176	0.143458	Gm24809
ENSMUSG00000093093.2	2.01931	3.55492	3.69296	4.09837	0.29987	-1.10693	1.37777	0.935144	0.407192	1.06149	-4.71789	-0.161019	Gm22642
ENSMUSG00000093261.1	-2.64689	0.318634	2.71066	-0.0751918	0	-0.545717	3.68983	-0.0393633	0	-4.61644	0	-4.61644	Gm23416
ENSMUSG00000093342.1	1.46248	-1.01356	2.14319	0.487158	0.29987	3.80602	0.434783	5.2756	0	1.62829	3.51307	-3.67409	Gm26119
ENSMUSG00000093460.9	-0.105461	1.28622	0.0184137	-0.0751918	0.314757	0.385299	0.455381	0.891653	4.16584	2.60989	4.44846	1.74095	Six3os1
ENSMUSG00000093537.1	0	-4.17356	0	-0.0751918	1.28234	-1.10693	1.42601	-4.91295	-3.7717	-3.67409	-0.258629	-0.161019	Gm7584
ENSMUSG00000093672.2	1.5401	1.28622	1.26322	0.882069	-0.622522	4.7535	0.455381	5.2756	0	-0.446086	3.51307	-1.66859	Gm20655
ENSMUSG00000093673.1	0.0398891	-0.0773931	0.720592	1.21827	0.320055	6.04297	1.44291	5.2756	-2.82944	-1.16706	-1.0066	-2.38957	Gm20644
ENSMUSG00000093800.1	0.543737	-4.17356	-2.64689	-4.17356	-0.622522	3.80602	-0.487609	4.31237	-5.28447	-0.446086	-0.836005	-1.66859	Gm20796
ENSMUSG00000093846.1	0.295301	-1.36125	0.585889	0.180327	0.724206	0.986394	0.867872	1.25904	0.978308	0.381338	1.68014	-2.38957	Gm4425
ENSMUSG00000093859.2	0.608595	-0.0773931	0.585889	0.493037	2.20474	6.30236	0.434783	4.31237	0	1.62829	4.44846	1.74095	Gm7882
ENSMUSG00000093908.1	-0.469848	0.0196856	0.601995	0.281238	0.242209	0.679034	0.634981	0.0513432	0.179617	-0.715237	-0.22599	-1.00969	Gm5784
ENSMUSG00000093916.1	0.479266	-2.87515	0.40496	1.17391	0.638128	0.986394	2.53103	0.940891	-0.552049	0.114651	-4.71789	-0.161019	Gm379
ENSMUSG00000094016.2	0	0	0	0	0	0	0	0	0	0.52658	3.51307	1.21637	Trav15-1-dv6-1
ENSMUSG00000094112.1	0	0	0	0	0	0	0	0	-1.14834	0	0.353499	0	9330182O14Rik
ENSMUSG00000094719.4	-5.42979	-1.01356	-1.58849	-4.56847	-3.25505	-0.545717	0.434783	1.90512	-6.00655	1.06149	-2.49348	1.74095	Gm5108
ENSMUSG00000094796.1	-2.64689	0	-2.64689	0	0	0	0	0	-0.552049	0.342073	-0.269433	0.815629	BC147527
ENSMUSG00000094893.1	2.11065	2.71954	1.83069	1.35813	-2.37177	0.00455928	-0.323239	1.25904	0.394145	1.06149	1.64334	-0.161019	Gm4791
ENSMUSG00000095023.1	-0.529029	-0.482116	-1.75469	0.0883144	0.896765	0.224396	-5.13701	-0.449648	-0.565134	0.119137	-0.678992	1.11375	Gm24019
ENSMUSG00000095105.1	0	0	3.8413	4.09837	0	0	0	0	0.0898436	0.32043	0.0332955	0.0214212	Edaradd
ENSMUSG00000095253.4	-0.40029	0.140856	-0.319939	0.349011	0.205054	0.410543	0.394464	-0.0403655	0.122404	-0.0279744	0.22738	0.440562	Zfp799
ENSMUSG00000095279.2	-3.52686	0.318634	0.314443	1.4525	0.29987	3.80602	-3.25505	4.31237	1.35339	-3.67409	1.23953	-3.67409	Gm10067
ENSMUSG00000095282.1	-4.46288	-3.62803	0.327198	-3.62803	3.55492	0	4.63282	0	0.394145	0.114651	0.676762	0.774372	Gm22548
ENSMUSG00000095306.2	0.0420041	0.468131	-2.95994	0.912361	1.23715	4.7535	0.434783	0	0	0	0	0	Gm21807
ENSMUSG00000095440.1	-0.274028	-0.385992	1.12079	1.15559	-3.25505	0	2.92344	0	0	0	0	0	Fignl2
ENSMUSG00000095651.1	-0.53572	0.385189	-0.0213066	-0.192415	-0.508838	1.39685	0.114052	1.25904	1.40352	4.73558	-0.275182	0	Gm21817
ENSMUSG00000095724.1	-0.0495335	-4.56847	-5.42979	1.05759	-1.18066	-1.10693	1.18385	-4.91295	1.13753	0.121514	0.130572	-0.171692	Gm21319
ENSMUSG00000095789.6	-0.107502	-0.0773931	0.335363	0.493037	-0.24338	0.986394	1.18385	0.532129	-3.7717	0.119137	1.23953	-0.16798	Nupr1l
ENSMUSG00000096025.2	-2.64689	3.55492	-2.64689	0	3.55492	0.671728	0	-0.355032	0	0	0	0	Gm38400
ENSMUSG00000096035.2	-1.14616	0.589849	-0.15274	1.16927	0.539836	0.155835	1.35908	0.692402	0	0	0	0	Gm1045
ENSMUSG00000096528.1	1.5824	-4.56847	1.30089	-0.470103	1.23715	0.385299	0.434783	0.891653	0.407192	0.121514	0.293334	0.621098	G430049J08Rik
ENSMUSG00000096856.7	-0.878857	-1.01356	-4.06949	-0.470103	1.80058	-0.159448	-3.25505	-0.600578	0.407192	1.66754	0.697144	0.394787	Gm10778
ENSMUSG00000096921.1	1.59117	0.425609	1.30871	0.27653	-2.50687	-2.80998	-0.805709	-0.359142	0.992002	-6.16165	0.517609	-1.15042	Gm26822
ENSMUSG00000096950.2	0.997479	-0.2939	2.27036	0.684246	3.55492	3.80602	4.63282	6.83551	0.8198	-3.67409	0.445722	0.774372	Gm9530
ENSMUSG00000096964.1	2.01931	-0.0779637	1.19441	-0.482116	0.314757	3.80602	0.455381	4.31237	0.394145	-2.37291	0.676762	-0.172966	Gm6345
ENSMUSG00000096971.1	0.0568094	-1.01759	0.310208	0.333371	-0.251611	0.129052	0.567502	0.952069	1.38637	0.114651	-1.20482	2.0561	4930556M19Rik
ENSMUSG00000096975.1	-0.367677	-0.0790123	0.793241	1.08351	0.464074	2.81676	0.609744	1.90512	5.6962	-0.851152	4.44846	-5.58673	Gm16386
ENSMUSG00000096987.1	-0.336232	-4.17356	0.314443	-0.0751918	1.23715	-1.10693	2.3484	0.36265	0.417056	-0.287662	-0.087518	-1.56041	Gm26525
ENSMUSG00000096988.1	2.42007	0.89131	1.19441	1.05759	-4.17744	0	0.455381	0	6.10427	2.35055	4.44846	0.774372	A930029G22Rik
ENSMUSG00000097013.1	0.933043	-0.244434	1.32064	0.32956	-0.24846	-5.63063	-2.01841	0.217462	-0.565134	-0.284354	-0.678992	-0.171692	Gm26710
ENSMUSG00000097021.7	0.0415149	-1.62012	0.743856	-1.05669	-0.151548	-0.57422	1.56173	-0.301573	-0.15938	0.437913	0.445722	0.143458	4933433G15Rik
ENSMUSG00000097037.1	0.543737	0.814678	-2.64689	1.35813	-0.622522	3.80602	-0.487609	0	-5.28447	-1.39292	-0.836005	-5.18166	Gm26818
ENSMUSG00000097040.6	-0.623296	0.622697	1.32736	0.362611	-0.508838	0.605105	-0.105492	0.149142	2.18471	0.924111	0.697144	-0.363813	2610316D01Rik
ENSMUSG00000097058.1	0.295301	0.814678	1.30871	2.31539	0.29987	0	1.94322	5.2756	0	0	4.44846	0	4930556M19Rik
ENSMUSG00000097072.7	0.766841	-0.648586	0.48438	0.32956	0	0	0	0	4.16584	-3.67409	0	-0.161019	Foxl2os
ENSMUSG00000097083.1	-0.529029	3.29354	-5.59599	3.61105	-0.341225	1.69124	-2.42653	0.923865	0.407192	-5.18166	0.697144	0.233374	D930019O06Rik
ENSMUSG00000097088.1	2.01931	1.75196	1.19441	2.31539	2.07558	4.7535	0.455381	6.25685	4.16584	-1.39292	4.44846	-1.66859	Gm26615
ENSMUSG00000097093.1	-0.364752	-4.56847	-1.90371	0.487158	1.5977	-3.42072	1.42601	0.891653	-1.11862	3.78874	0.130572	0	C330013E15Rik
ENSMUSG00000097104.1	-2.64689	3.55492	1.19441	0	3.55492	0	3.68983	4.31237	0.00604067	0	0.176609	0	Gm26579
ENSMUSG00000097115.2	-0.499808	-1.05669	-0.522515	-1.05669	-1.18066	-4.35173	-1.04575	-4.35173	-0.161572	0	-1.81738	3.51307	1810019N24Rik
ENSMUSG00000097134.1	0.997479	-1.01356	0.720592	-4.56847	3.55492	2.30579	5.19827	-3.42072	0	0.114651	0	-0.161019	1110002J07Rik
ENSMUSG00000097157.1	-0.336232	-0.0731123	0.314443	-3.62803	0	3.80602	3.68983	0	-1.71945	-3.67409	-0.855852	-3.67409	Gm26512
ENSMUSG00000097184.1	-0.336232	-1.01356	1.83069	-0.470103	3.55492	0	3.68983	0	0.0059823	0.342073	0.039968	0.23638	4632428C04Rik
ENSMUSG00000097208.1	4.10937	-0.0731123	3.8413	0.470341	3.55492	4.7535	3.68983	0	0	-0.851152	5.73019	-2.07366	Gm26698
ENSMUSG00000097247.2	-4.06949	-2.74024	1.69428	-2.74024	0.29987	3.80602	0.434783	4.31237	0	3.78874	4.44846	5.01123	1500012K07Rik
ENSMUSG00000097266.1	1.8534	0.318634	1.83069	-0.0751918	3.55492	4.7535	3.68983	4.31237	-4.71789	-4.61644	0.293334	-1.10337	Gm26802
ENSMUSG00000097268.1	1.8534	-0.0731123	1.26322	2.40575	-1.58209	-0.545717	0.0612566	-4.35173	0	3.78874	0	5.73019	Gm26805
ENSMUSG00000097271.1	-2.64689	0.318634	-2.64689	-4.17356	-1.58209	5.32052	0.0612566	5.2756	0	4.73558	3.51307	0	Gm9903
ENSMUSG00000097281.2	0.91738	-0.385992	1.30089	0.747872	0.638128	-1.10693	-0.504191	-0.600578	-2.09999	-0.827701	-0.8508	0.394787	Gm26685
ENSMUSG00000097310.1	-0.878857	2.31539	1.28807	-2.74024	4.4922	4.7535	3.68983	0	4.16584	-3.67409	4.44846	-0.161019	A930038B10Rik
ENSMUSG00000097363.1	0.0741758	0.468131	-0.117339	-0.396294	0	0	0	0	0	0	0	0	Gm26717
ENSMUSG00000097369.1	-0.878857	-3.62803	1.69428	-3.62803	0.29987	-0.545717	1.94322	0.923865	0.407192	1.66754	-0.269433	1.59139	Gm26545
ENSMUSG00000097385.1	-0.878857	-4.56847	-0.228183	0.487158	-4.17744	-4.91295	0.455381	-0.600578	0	-4.61644	0	-1.10337	Gm26814
ENSMUSG00000097387.1	-0.336232	-0.618645	1.26322	-4.17356	3.55492	-3.42072	4.63282	1.85488	-1.11862	4.73558	-1.7714	0	4930563E18Rik
ENSMUSG00000097398.2	-0.353505	-4.17356	-0.621577	-4.17356	-1.43449	1.89981	-0.00725791	1.85488	0	-3.67409	3.51307	-3.67409	Platr5
ENSMUSG00000097416.2	-0.916494	-1.01356	-1.18457	0.487158	-4.73558	-4.91295	0.462692	-0.600578	0.0059823	-0.446086	0.039968	-0.170437	Gm26670
ENSMUSG00000097418.7	1.08409	0.911801	1.78803	-2.23336	0.327403	0.0958763	-2.59415	-1.31826	0	0.114651	0	-0.161019	Mir155hg
ENSMUSG00000097429.1	0.543737	-4.17356	-2.64689	-0.0751918	-4.17744	-3.42072	-4.17744	1.85488	-2.13135	0.114651	0.219976	1.33714	Gm26520
ENSMUSG00000097434.2	0.354391	-0.648586	1.05451	1.12745	0.320055	0.0565098	-0.102756	1.2386	-1.11862	0.685935	1.28159	1.37224	Gm16630
ENSMUSG00000097448.1	0.543737	-4.56847	2.71066	-4.56847	0.320055	-0.310107	0.462692	0.217462	0	-4.61644	3.51307	-4.61644	Platr22
ENSMUSG00000097451.9	0.596717	3.55492	-0.228183	0	3.55492	1.33278	0	0.891653	5.12509	0.119137	3.51307	1.37224	Rian
ENSMUSG00000097455.1	1.39288	-0.618645	1.61749	1.86021	-0.824195	-0.562464	-0.680529	-0.0403655	0.414047	0.120711	-0.275182	0.548523	Gm26891
ENSMUSG00000097463.1	-0.662289	-2.74024	0.0184137	-2.74024	1.23715	-0.545717	1.37777	-4.35173	-1.11862	0.120711	0.445722	-5.18166	4930448E22Rik
ENSMUSG00000097474.1	-2.64689	3.55492	2.14319	4.09837	3.55492	0	4.63282	0	-1.52438	-3.67409	0.039968	0.774372	Gm26584
ENSMUSG00000097476.1	-0.662289	0.89131	0.0184137	0.487158	3.55492	0.385299	0	-3.42072	-1.11862	-5.90264	0.130572	-0.487604	Gm26583
ENSMUSG00000097495.1	2.01931	3.55492	2.14319	4.09837	3.55492	-3.42072	3.68983	0.891653	0	0.114651	5.01123	2.72394	Gm26651
ENSMUSG00000097543.1	-0.336232	-4.56847	0.314443	-4.56847	-1.18066	-4.35173	-4.73558	-4.35173	0	0.685935	5.01123	-1.10337	Gm805
ENSMUSG00000097563.1	0.0410962	1.12	0.331684	-0.0773931	2.20474	1.38941	2.92344	0.36265	-1.14075	0.121514	-1.25461	-0.575502	Gm26638
ENSMUSG00000097572.1	2.01931	-0.0731123	2.71066	3.20363	-1.21605	0.154172	0.689787	1.52746	0.394145	0.119137	0.676762	-0.16798	Gm26797
ENSMUSG00000097579.1	-1.05034	1.75196	-0.353536	2.31539	-0.508838	-0.310107	-2.59415	0.626225	-1.8407	-2.37291	-0.591511	-0.431464	Gm26799
ENSMUSG00000097580.1	0	0	0	0	-0.395085	0.385299	-1.76089	2.83614	0	0	0	0	Gm5432
ENSMUSG00000097601.1	-0.878857	-3.62803	1.69428	0.470341	-3.25505	-4.91295	-3.25505	-4.91295	0	-0.827701	3.51307	-0.16798	Gm26660
ENSMUSG00000097603.3	3.19063	3.55492	3.8413	5.05563	1.23715	-0.545717	1.37777	0.923865	-5.28447	-1.79799	-5.28447	1.1298	A430010J10Rik
ENSMUSG00000097626.5	0.203323	-0.618645	-0.621577	0.882069	-1.8958	-0.159448	0.468713	0.935144	0	-3.67409	3.51307	-3.67409	4921504A21Rik
ENSMUSG00000097651.1	-0.678047	0.581594	-0.387459	0.747872	0.29987	0	-3.25505	4.31237	0	0	0	0	4930461G14Rik
ENSMUSG00000097662.1	0.617824	0.376067	0.335363	-0.488357	0.567234	0.0565098	0.337348	-0.208772	-2.09999	-0.386809	0.586952	-0.324478	Gm2093
ENSMUSG00000097713.1	0	-2.74024	4.79008	-2.74024	1.23715	0.385299	0.434783	-3.42072	4.16584	1.62829	5.01123	-0.161019	Gm7741
ENSMUSG00000097714.1	-4.77166	-1.01356	-4.77166	0.487158	0.29987	0	0.434783	0	-0.552049	-3.67409	-4.71789	0.774372	Gm20109
ENSMUSG00000097729.1	-0.764587	0.733758	-0.703635	0.733758	0.00917086	0.155415	-0.514698	0.370814	0	0	0	0	2310015A10Rik
ENSMUSG00000097756.2	0	0	0	0	0	0	0	0	1.41227	0	0.3011	0	A730056A06Rik
ENSMUSG00000097797.6	2.42926	-1.17056	2.27036	1.25294	0.326333	5.32052	-2.23686	5.84809	0.00607029	0.123319	-0.192701	0.0869846	Gm26901
ENSMUSG00000097804.1	-2.64689	-0.0731123	2.71066	1.99803	0.322771	2.30579	0.0612566	2.42737	0	-0.827701	3.51307	-4.61644	Gm16685
ENSMUSG00000097814.5	-0.174956	-1.32327	1.50851	-4.87819	0.320055	1.69124	1.18385	1.49636	1.13753	0.122001	-0.273238	-2.38957	Panct2
ENSMUSG00000097873.1	-2.05129	-4.56847	0.521845	-4.56847	5.45978	-1.50995	6.39803	1.25904	-0.569636	0.119137	-0.0580098	-1.10337	Gm26867
ENSMUSG00000097921.1	-0.336232	-3.62803	1.26322	-3.62803	4.4922	0.96879	5.60345	1.49636	0	0	0	0	Gm26576
ENSMUSG00000097930.1	-0.353505	1.28622	0.894673	2.6581	-2.15332	0.385299	-0.509974	1.85488	0.407192	-0.446086	0.293334	-0.170437	C330002G04Rik
ENSMUSG00000097970.1	0.0415149	-1.57811	0.167772	0.900753	1.5977	-0.545717	1.02083	-4.35173	-4.71789	-4.61644	-4.71789	0.394787	Gm27028
ENSMUSG00000097994.1	-0.00489705	-0.319524	-0.0280234	-2.17789	0.673417	0.119416	0.598378	0.127718	-0.118819	-0.421309	0.241284	-1.24471	Gm26982
ENSMUSG00000098001.1	1.13934	-2.74024	1.26322	1.35813	-3.25505	-3.42072	0.434783	-3.42072	-3.7717	1.62829	-3.7717	-0.161019	Gm27048
ENSMUSG00000098055.1	0.613834	-0.482116	1.50851	1.07363	-0.622522	0.813558	1.02083	0.36265	-4.71789	0.685935	-0.269433	-4.61644	Gm26947
ENSMUSG00000098176.1	0.0398891	1.75196	1.28807	2.31539	0	0	0	0	0.717268	0	0.264836	0	Ccdc166
ENSMUSG00000098202.1	2.01931	-3.62803	2.14319	1.99803	-0.622522	-1.10693	-0.487609	-0.600578	-0.552049	-3.67409	-4.71789	-3.67409	B830012L14Rik
ENSMUSG00000098207.1	-0.598359	-0.0926548	-1.09451	-0.794762	-3.25505	0	-3.25505	0	0	0	0	0	Arl14
ENSMUSG00000098434.1	1.5401	1.28622	1.26322	0.882069	3.55492	0	4.63282	6.25685	0	-1.39292	5.41504	-5.18166	2010110E17Rik
ENSMUSG00000098678.1	2.01931	0.903489	-2.64689	0.684246	-5.13701	-4.91295	-1.44718	-0.600578	1.39776	-0.284354	-0.273238	0.401955	Mroh6
ENSMUSG00000098900.1	0.0398891	-4.17356	1.28807	-0.0751918	0	0	0	0	-3.7717	0.842979	-0.258629	1.02616	Gm18190
ENSMUSG00000098973.1	0.922504	0.643776	1.07137	1.09743	0.72251	0.573893	0.996195	1.2164	-0.473215	-0.35336	-0.602305	-0.693387	Mir6236
ENSMUSG00000099094.1	0.495189	1.05769	0.336295	1.12745	-0.644815	0.385299	-5.13701	0.891653	-0.979979	-0.194397	-0.110126	0.305187	Gm19569
ENSMUSG00000099148.1	1.5401	-0.618645	2.23691	1.86021	1.2982	1.89981	1.18385	2.42737	-3.7717	-3.67409	-3.7717	-0.161019	Gm3331
ENSMUSG00000099354.6	0.0398891	-0.0762766	-0.228183	0.487158	0.29987	0	0.434783	0	-0.161572	3.78874	-0.53565	4.44846	1700124L16Rik
ENSMUSG00000099370.1	-3.52686	-4.17356	1.26322	-4.17356	-3.25505	0	-3.25505	0	1.35339	1.62829	1.23953	-0.161019	Platr10
ENSMUSG00000099375.1	0.295301	1.4653	1.97876	1.05759	-2.37177	0.410543	0.471342	0.532129	0.349581	-0.218513	0.816011	-0.260834	Gm28187
ENSMUSG00000099413.1	-0.336232	-1.57811	0.314443	0.493037	-4.73558	-1.10693	0.867872	0.36265	0	-3.67409	4.44846	-0.161019	Gm17767
ENSMUSG00000099435.6	0	0	0	0	0	0.00461714	0	0.94965	0	0	0	0	1700065I16Rik
ENSMUSG00000099470.1	-0.499808	1.75196	-0.522515	2.31539	-1.8958	-0.87713	-0.252448	-0.355032	4.16584	3.78874	3.51307	3.51307	Gm29340
ENSMUSG00000099552.1	1.31077	0.89131	0.720592	-0.470103	0.29987	3.80602	0.434783	4.31237	-4.71789	-0.600266	-1.20482	-0.487604	9830004L10Rik
ENSMUSG00000099625.1	-0.336232	0.814678	1.26322	1.35813	-4.73558	-0.159448	-0.102756	0.935144	-0.552049	3.78874	0.293334	4.44846	Gm29325
ENSMUSG00000099707.6	1.46248	-3.62803	2.71066	1.4276	-1.58209	-3.42072	-5.13701	-3.42072	0	3.78874	3.51307	0	Gm8883
ENSMUSG00000099757.1	0.543737	-2.74024	2.14319	-2.74024	0	0.385299	3.68983	-3.42072	-0.552049	0	1.27079	3.51307	BE692007
ENSMUSG00000099804.1	4.10937	-3.62803	3.8413	-3.62803	0.29987	4.7535	-3.25505	5.84809	-3.7717	0.114651	1.64334	0.774372	Gm28497
ENSMUSG00000099850.1	-1.27225	0.318634	0.894673	1.4525	1.80058	0.385299	-3.25505	-3.42072	0.394145	0.52658	1.64334	-1.66859	Gm28906
ENSMUSG00000099876.1	-0.76359	-0.0731123	1.77641	-3.62803	-0.831392	1.13003	-0.230818	0.935144	0	0	0	0	Gm29650
ENSMUSG00000099906.1	-0.878857	-4.17356	-0.228183	1.4525	-0.622522	0	-0.487609	0	0	-0.446086	0	-1.66859	Gm28653
ENSMUSG00000100094.1	-0.364752	-0.177051	0.0187548	-0.0787769	-5.70824	0	-5.70824	0	-3.7717	4.73558	-0.258629	0	1810008I18Rik
ENSMUSG00000100119.1	0	0.814678	4.79008	-2.74024	-3.25505	0	1.37777	4.31237	-4.71789	3.78874	-0.269433	5.41504	2700089I24Rik
ENSMUSG00000100235.6	0.596717	-0.618645	1.28807	1.4525	0.314757	3.80602	-0.487609	4.31237	-0.569636	-0.851152	0.132194	-0.575502	Gm28557
ENSMUSG00000100287.1	0.608595	0.896951	0.992102	-0.779819	0.896765	0.891506	1.90686	1.20488	-1.52438	0.120711	-0.275182	-0.170437	Gm28068
ENSMUSG00000100334.1	0.0398891	-3.62803	-0.228183	0.470341	-4.73558	-3.42072	-0.102756	0.891653	-0.552049	1.06149	-4.71789	1.33714	C230024C17Rik
ENSMUSG00000100354.1	0.543737	0	-2.64689	5.05563	1.80058	-1.50995	-3.25505	1.25904	-0.94919	0.685935	-0.0742677	0.394787	Gm29113
ENSMUSG00000100371.1	3.39839	-3.62803	1.19441	0.470341	1.28234	0	-0.487609	4.31237	0.978308	-3.67409	0.293334	-0.161019	Gm29669
ENSMUSG00000100444.1	-0.1478	-0.857335	0.746873	1.26185	-0.24338	2.30579	-4.73558	2.83614	0.394145	-0.546999	2.43613	-1.1566	C530043A13Rik
ENSMUSG00000100480.1	1.27362	-0.385992	0.585889	0.747872	0.0668973	0.385299	-2.01841	2.83614	2.33257	-0.0971825	1.64334	-0.392477	Gm29156
ENSMUSG00000100483.1	-0.76359	-1.32327	0.333974	1.15559	-0.622522	0.410543	1.42601	0.532129	-0.15938	0.685935	0.130572	-1.10337	Gm28237
ENSMUSG00000100580.6	0.395588	0.318634	0.838453	1.86021	-1.18066	0.412345	0.867872	-0.355032	-0.565134	-1.83606	-0.678992	-1.1566	4933436I20Rik
ENSMUSG00000100605.1	-2.64689	0	-2.64689	0	0	0	0	0	-0.15938	-5.18166	0.704219	-0.733203	Gm29243
ENSMUSG00000100627.6	1.25682	0.385189	-0.451844	-1.17056	-0.0813807	0.407575	0.782418	1.66206	-2.09999	-0.287662	-0.8508	-0.582956	A830008E24Rik
ENSMUSG00000100658.1	1.46248	0	-2.64689	4.09837	-3.25505	-0.545717	-3.25505	0.923865	-3.7717	0.685935	-3.7717	-1.10337	F730311O21Rik
ENSMUSG00000100733.1	0	3.55492	0	0	0.326333	4.7535	0.251798	4.31237	1.35339	5.30238	1.23953	3.51307	4932411K12Rik
ENSMUSG00000100764.1	-0.878857	4.4922	-4.06949	0	-2.37177	-3.42072	-5.92669	0.891653	-1.14075	-0.284354	-0.277153	-0.575502	Gm29155
ENSMUSG00000100813.1	-0.68347	0.649588	0.748695	0.910405	-0.775007	0.677192	0.235088	-0.0409916	0.863936	-0.550518	0.257693	-0.711248	Gm28874
ENSMUSG00000100830.1	-0.359666	0.180327	0.331684	0.180327	-0.395085	5.72651	-1.76089	5.84809	0.636768	0.121514	-0.0580098	0.143458	Gm28441
ENSMUSG00000100837.6	1.01941	0.581594	1.05451	2.14454	0.320055	-4.91295	0.867872	0.935144	0.411736	-1.03164	0.704219	-1.00969	1700063D05Rik
ENSMUSG00000101009.6	-2.05129	1.68455	0.838453	-4.56847	-0.622522	0	0.455381	0	-3.7717	1.06149	-0.258629	-3.67409	1700108F19Rik
ENSMUSG00000101061.1	1.9758	1.26185	1.28807	0.684246	0.896765	0.410543	0.782418	0.940891	-2.82944	-0.546999	-0.787456	-1.56041	Platr1
ENSMUSG00000101107.1	0.203323	-0.0762766	0.894673	-0.470103	0.320055	-0.545717	-0.102756	1.49636	-6.00655	1.06149	-0.591511	1.74095	Gm28587
ENSMUSG00000101179.1	-0.916494	1.4653	1.31398	-0.470103	-1.18066	1.37477	1.18385	1.49636	-0.740271	0.342073	-1.11435	-1.15042	Gm29455
ENSMUSG00000101227.1	0.0398891	3.55492	1.28807	0	3.55492	0.385299	4.63282	-3.42072	4.16584	1.62829	3.51307	-0.161019	Gm29506
ENSMUSG00000101234.1	1.13934	0.642116	1.26322	0.493037	-5.13701	0.813558	-1.44718	0.36265	0.411736	-1.4433	0.445722	-2.14031	1700007E05Rik
ENSMUSG00000101264.1	-0.916494	0	-5.02587	4.09837	0.29987	-4.35173	1.37777	-4.35173	0	0.114651	5.41504	0.774372	Gm28347
ENSMUSG00000101365.1	-0.159468	0.110252	0.260652	1.67319	0.645542	2.30579	1.16683	3.82667	0.414047	-0.027776	1.40166	1.01986	Gm19325
ENSMUSG00000101447.1	0.596717	3.0349	1.28807	3.61105	-5.13701	0.401766	-1.44718	-0.0393633	-1.11862	0.119137	0.130572	1.11375	Gm28826
ENSMUSG00000101483.1	4.6662	-4.56847	0	-4.56847	0.29987	3.80602	0.434783	0	-3.7717	0.685935	-0.258629	0.394787	1700016L21Rik
ENSMUSG00000101493.1	1.5824	-0.385992	0.327198	-0.779819	2.20474	2.30579	2.3484	0.891653	-0.381284	-1.26927	0.36724	-0.582956	2810405F17Rik
ENSMUSG00000101517.6	0.90275	0.237393	1.15443	0.49603	-0.466905	-0.56828	-0.00725791	0.946712	-0.381284	0.122001	-1.07051	0.950148	4732465J04Rik
ENSMUSG00000101608.1	0	0.864167	0	-3.62803	0.29987	1.89981	0.434783	-3.42072	-3.7717	-4.61644	0.676762	-1.10337	Gm28652
ENSMUSG00000101655.1	-0.916494	0.279651	-1.18457	-0.297953	-0.622522	-3.42072	-0.487609	-3.42072	0	0	0	0	2310040G24Rik
ENSMUSG00000101731.1	-3.52686	-0.0731123	-3.52686	0.470341	-0.622522	0	-4.17744	4.31237	0.394145	-1.79799	-3.7717	-5.58673	3830432H09Rik
ENSMUSG00000101791.1	-4.46288	-0.618645	-0.621577	0.882069	-0.652612	1.89981	-0.104794	0.891653	0	0	0	0	2210011K15Rik
ENSMUSG00000101828.1	-0.936591	0.0450935	0.746873	0.0450935	0.878191	-0.381207	1.74199	-0.259621	-0.15938	-1.83606	-0.836005	-3.05857	D130051D11Rik
ENSMUSG00000101958.1	0.91738	-0.0731123	-0.621577	1.4276	-1.18066	-0.545717	-0.102756	1.49636	-4.71789	3.78874	-1.20482	3.51307	Gm19085
ENSMUSG00000101963.1	-0.802457	-0.269114	-0.0985157	0.820298	-0.181108	1.33278	1.46731	2.42737	-0.979979	0.384159	0.95984	0.819126	1700001J11Rik
ENSMUSG00000101966.1	3.19063	-0.0731123	4.79008	1.4276	-4.17744	4.7535	-0.487609	0	1.35339	-3.67409	1.23953	-0.161019	Gm5248
ENSMUSG00000102085.1	1.46248	0	2.14319	0	-3.25505	4.7535	0.434783	5.2756	1.9245	1.06149	0.676762	-0.161019	4930435C17Rik
ENSMUSG00000102134.1	-2.64689	-2.74024	1.19441	1.35813	-3.25505	1.33278	0.434783	-3.42072	0	0.119137	5.01123	-0.16798	Gm9931
ENSMUSG00000102171.1	-0.590096	-0.943502	-0.00683986	0.214138	-0.25108	-0.109896	-0.774949	-0.734255	-1.43017	0.811813	-0.887889	-0.174359	Gm37874
ENSMUSG00000102183.1	-0.878857	0.882069	0.720592	-4.17356	-4.73558	-5.8888	-1.04575	-1.57643	0.978308	0.119137	1.01229	0.394787	Gm37188
ENSMUSG00000102189.1	-4.46288	1.75196	1.30089	2.31539	0	0	3.68983	0	-0.565134	-0.827701	-0.678992	0.394787	Gm37194
ENSMUSG00000102278.1	0.865845	-1.21202	1.30871	-1.60585	-0.358403	0.418089	0.837083	-0.105062	1.13753	-3.67409	-0.836005	2.3146	Gm37145
ENSMUSG00000102280.1	0	0	0	0	0	0	0	0	-0.449538	1.32206	0.426661	1.53487	Gm36999
ENSMUSG00000102336.1	0.484102	0.626705	1.09365	1.68174	-0.0834129	0.410543	1.31515	2.73471	-0.348265	-0.356519	-0.0274041	-2.86809	Gm37233
ENSMUSG00000102373.1	0	0	0	0	0.29987	-0.56828	-3.25505	-0.613205	6.10427	-0.446086	0	0.233374	9530018H14Rik
ENSMUSG00000102380.1	-0.445433	0.99531	0.260652	0.733758	0.326934	-0.78719	0.281665	0.149142	0	-3.67409	0	-3.67409	Gm38140
ENSMUSG00000102398.1	1.13934	-4.17356	0.314443	0.882069	-0.652612	3.80602	-0.509974	4.31237	0	0	0	0	Gm37580
ENSMUSG00000102418.1	0.0534501	-0.943502	0.147974	-0.365898	0.50348	0.891506	0.414415	-0.355032	0	0	0	0	Sh2d1b1
ENSMUSG00000102470.1	-0.261547	-0.55659	0.222549	-0.297953	0.322771	-0.56828	0.466437	0.368052	-0.381284	0.842979	-0.087518	1.38439	Gm37244
ENSMUSG00000102501.1	0.596717	-0.857335	2.01089	0.27653	1.80058	1.33278	0.434783	1.85488	-0.565134	0.120711	-0.678992	-0.733203	Gm37372
ENSMUSG00000102518.1	-0.353505	-0.618645	-4.46288	-4.17356	-3.25505	1.33278	1.37777	0.891653	4.16584	3.78874	5.01123	0	Gm38339
ENSMUSG00000102533.1	1.8534	3.55492	2.23691	4.09837	-0.622522	0	1.42601	0	0	0.114651	4.44846	-0.161019	Gm37226
ENSMUSG00000102549.1	0	0	0	0	0	0	3.68983	0	-0.254187	0	-0.945993	0	Gm38137
ENSMUSG00000102561.1	1.13934	0.326759	-3.52686	2.05839	1.23715	-0.545717	1.37777	1.90512	-0.565134	0.120711	0.875835	0.233374	Gm37039
ENSMUSG00000102578.1	-1.83524	3.55492	-5.02587	0	0	0	3.68983	0	1.7041	0.114651	0.293334	-3.67409	Gm10576
ENSMUSG00000102592.1	-2.64689	-1.57811	1.19441	-5.13303	-0.622522	0	-0.487609	0	0.394145	1.06149	-0.258629	-0.161019	Gm38385
ENSMUSG00000102599.1	0.203323	0.684246	0.327198	1.26185	0.878191	-0.545717	-0.487609	0.923865	-0.569636	0.697249	-0.0580098	-2.07366	Gm38386
ENSMUSG00000102619.1	0.295301	-2.43377	0.585889	-1.89031	0.314757	0.401766	0.455381	0.923865	0.411736	-2.59242	0.130572	-1.9327	Gm37849
ENSMUSG00000102623.1	0.203323	0.487158	-4.46288	-0.470103	4.4922	6.30236	5.60345	5.2756	-1.8407	-4.61644	-2.49348	0.394787	Gm37673
ENSMUSG00000102652.1	0.997479	1.4276	3.00019	1.4276	0.724206	0.385299	-4.73558	0.891653	5.12509	0.52658	4.44846	0.548523	Gm37078
ENSMUSG00000102657.1	-0.353505	-0.0731123	-0.621577	-3.62803	-1.18066	-3.42072	-0.102756	-3.42072	4.16584	-3.67409	0	-0.161019	Gm37899
ENSMUSG00000102685.1	0.30282	0.0715931	1.40293	1.02858	-0.344022	-0.0938599	0.0625622	1.43467	-0.108691	-0.343663	0.187237	-0.880325	Gm37373
ENSMUSG00000102690.1	0.295301	-1.36125	1.56819	-0.797819	-1.8958	0.412345	-5.45072	0.944375	-4.71789	-2.1139	1.48993	-0.891414	Gm37779
ENSMUSG00000102692.1	1.46248	-0.385992	-2.64689	2.8407	0.29987	-3.42072	1.94322	1.85488	0	0	3.51307	0	Dchs2
ENSMUSG00000102698.1	0.596717	0.814678	-4.06949	-2.74024	3.55492	0	0	4.31237	1.35339	-5.18166	-0.258629	-1.66859	Gm37777
ENSMUSG00000102701.1	3.19063	-4.17356	6.08037	-0.0751918	-1.18066	0.407575	0.462692	-0.600578	4.16584	-4.61644	3.51307	-1.10337	9430083B18Rik
ENSMUSG00000102702.1	0.203323	-1.32327	2.74332	0.747872	4.4922	0.407575	5.60345	0.36265	-0.552049	0.119137	1.48993	0.394787	Gm37260
ENSMUSG00000102704.1	-0.336232	3.55492	1.26322	0	-1.58209	0	-1.44718	0	-3.7717	-4.61644	1.23953	-0.16798	Gm38309
ENSMUSG00000102717.1	0	0	4.79008	4.09837	-3.25505	3.80602	0.434783	0	0.414047	-5.18166	-1.24176	-5.18166	Gm37759
ENSMUSG00000102752.1	1.27362	0.581594	1.56819	0.177442	0	-3.42072	0	-3.42072	0	0	0	0	Gm7694
ENSMUSG00000102759.1	1.46248	2.31539	-2.64689	3.29354	4.4922	1.33278	0	2.42737	0	3.78874	0	4.44846	Gm10463
ENSMUSG00000102784.1	0.865845	-0.618645	1.56819	-0.0751918	0.878191	4.7535	1.42601	6.25685	-1.11862	-3.67409	-0.836005	-3.67409	Gm38251
ENSMUSG00000102815.1	-0.359666	-0.618645	1.05451	-0.0751918	-0.622522	1.89981	1.74199	0.891653	5.12509	-0.827701	5.01123	-0.16798	Gm37813
ENSMUSG00000102868.1	0.753733	0.177442	0.0187548	0.747872	-1.18066	-0.545717	0.867872	-4.35173	-0.552049	-5.58673	1.01229	-5.58673	Gm37633
ENSMUSG00000102872.1	-0.215735	0.909518	2.05506	0.84298	0.903138	1.53786	0.689787	0.626225	0.411736	-0.116228	0.923362	-1.05841	Gm38195
ENSMUSG00000102907.1	1.46248	1.75196	2.71066	-2.74024	1.80058	5.32052	-3.25505	4.31237	-0.552049	-1.64558	1.27079	-2.86809	Gm38264
ENSMUSG00000102926.1	2.42007	-0.618645	1.19441	-0.0751918	-4.17744	0	1.02083	4.31237	-0.552049	0.119137	-1.20482	-0.16798	Gm37151
ENSMUSG00000102938.1	0	3.55492	3.8413	0	0.314757	1.88364	-4.17744	1.93679	0	0	0	0	Gm38112
ENSMUSG00000102981.1	-4.46288	0.814678	0.327198	2.88582	-4.17744	0.385299	-4.17744	2.42737	-0.552049	-2.37291	-1.20482	-6.16165	Gm38322
ENSMUSG00000103059.1	4.10937	-5.13303	3.8413	-1.03465	0.314757	0.385299	0.455381	-3.42072	0.394145	4.73558	1.23953	4.44846	Gm18186
ENSMUSG00000103080.1	0.582515	-4.56847	0.314443	1.05759	0.29987	-0.545717	1.94322	0.923865	0.394145	0.114651	1.23953	-0.161019	Gm38123
ENSMUSG00000103087.1	-1.27225	-1.57811	-0.621577	-5.13303	-0.622522	0	-4.17744	0	1.35339	-5.18166	-0.258629	0.233374	Gm38122
ENSMUSG00000103107.1	2.99062	-1.01356	2.14319	0.487158	5.05563	3.80602	5.19827	4.31237	5.12509	-3.67409	5.73019	0.774372	Gm9867
ENSMUSG00000103108.1	-0.105461	0.864167	-4.77166	2.40575	0	-0.545717	4.63282	0.923865	0	0	0	0	Rncr4
ENSMUSG00000103115.1	1.13934	-1.01356	1.26322	1.05759	-1.21605	-4.35173	-0.509974	-4.35173	0.896057	-0.236156	-0.0178633	-1.32484	Gm37584
ENSMUSG00000103143.1	0.543737	1.75196	-2.64689	2.31539	3.55492	-4.35173	4.63282	-0.0393633	0	0.114651	3.51307	-3.67409	Gm37742
ENSMUSG00000103149.1	-4.06949	-0.0762766	-0.228183	-4.56847	-1.58209	3.80602	-0.504191	0	0.411736	2.35055	-1.7714	0.774372	AA914427
ENSMUSG00000103164.1	-0.174956	1.75196	-5.24192	1.35813	0.314757	0	-4.17744	0	-3.7717	-0.446086	0.676762	-1.66859	Gm38150
ENSMUSG00000103168.1	-2.23916	0.882069	-0.639715	2.6581	-1.21605	-0.310107	0.211187	-0.355032	-0.552049	-1.42607	1.01229	-0.746613	Gm30948
ENSMUSG00000103175.1	1.47288	0.581594	0.737898	2.14454	1.70772	-0.0647382	0.867872	0.467292	0.415445	0.791739	0.709986	0.0860436	Gm37169
ENSMUSG00000103241.1	-0.916494	0.864167	0.737898	2.40575	-0.0813807	0.401766	0.0612566	1.49636	-1.52438	-1.79799	-0.275182	-1.13827	Gm38089
ENSMUSG00000103280.1	0.543737	0	1.19441	0	1.23715	1.89981	1.37777	0.891653	-3.7717	2.03416	-0.258629	-0.161019	Gm37277
ENSMUSG00000103331.1	0.596717	-2.74024	-4.06949	2.88582	3.55492	3.80602	3.68983	5.2756	-4.71789	1.06149	-4.71789	-0.161019	Gm37995
ENSMUSG00000103424.1	-1.27225	1.75196	0.894673	1.35813	-1.18066	-4.35173	-0.102756	0.923865	0.407192	-1.16706	0.697144	-0.891414	Gm37535
ENSMUSG00000103440.1	0	0	0	0	0.645542	0.407575	0.0621208	-0.600578	0	0	0	0	Gm37131
ENSMUSG00000103451.1	0	0	0	0	-3.25505	0	-3.25505	0	0	-0.0679173	5.01123	0.817811	Gm33973
ENSMUSG00000103464.1	-0.662289	0.814678	-4.77166	1.35813	1.23715	0.385299	0.434783	1.85488	-3.7717	-0.827701	-0.258629	-0.16798	Gm38246
ENSMUSG00000103492.1	4.10937	-3.62803	5.35755	0.470341	-3.25505	3.80602	-3.25505	5.2756	1.35339	-3.67409	-0.258629	0.774372	Gm37412
ENSMUSG00000103494.1	-0.575718	-0.640828	-1.40062	-0.0773931	-0.24846	-1.82461	-1.07542	-1.31826	0.407192	0.313219	0.293334	-0.173333	Gm37410
ENSMUSG00000103520.1	-1.32042	-0.797819	0.333974	-0.797819	1.03956	5.72651	0.867872	6.25685	-4.71789	-4.61644	-0.269433	0.394787	1110025M09Rik
ENSMUSG00000103553.1	0.992285	-1.12655	1.32466	-0.548948	1.85634	-0.422652	2.4111	-0.617534	0.415445	-0.164174	0.391483	-0.460876	Gm38218
ENSMUSG00000103556.1	0.997479	-0.618645	-0.228183	2.17773	4.4922	-3.42072	4.63282	0.891653	0.0059823	-1.79799	1.28706	-0.171692	Gm38215
ENSMUSG00000103583.1	-4.06949	0	1.28807	4.09837	0	-4.35173	4.63282	0.923865	-4.71789	0.114651	-0.269433	0.774372	Gm38325
ENSMUSG00000103609.1	0.621358	-0.33718	0.793241	1.36681	-1.79178	0.154172	0.114052	0.946712	-1.37321	-0.0562965	-0.760943	-0.559176	Gm37022
ENSMUSG00000103662.1	2.01931	1.28622	-2.64689	0.882069	-4.17744	0	-0.487609	0	-0.953264	-0.506614	-1.51403	-0.87852	Gm34294
ENSMUSG00000103674.1	0.146848	-0.216483	0.136213	-0.367892	-0.857152	0.143468	0.00160339	-1.23429	0.218807	-0.650704	0.238894	-0.366737	Gm37699
ENSMUSG00000103685.1	-2.64689	-3.62803	-2.64689	0.470341	-0.622522	3.80602	1.42601	4.31237	0	0.114651	3.51307	-0.161019	Gm37074
ENSMUSG00000103703.2	1.13934	-6.11232	1.83069	-2.01395	-1.62417	-5.31596	-1.48354	-0.0403655	5.12509	6.02464	5.73019	5.73019	Gm42568
ENSMUSG00000103728.1	-0.024312	-0.857335	-0.522515	0.27653	0.638128	-0.562464	-5.13701	0.532129	-0.565134	0.121514	0.039968	-0.171692	Gm37099
ENSMUSG00000103786.1	1.13934	-0.0762766	0.314443	-0.470103	-0.622522	1.89981	-4.17744	1.85488	-0.565134	-0.851152	-1.24176	-1.13827	Gm37525
ENSMUSG00000103845.1	1.44111	0.177442	0.0184137	0.747872	-0.0813807	-0.545717	1.61978	2.89566	0.394145	0.120711	-0.258629	0.233374	Gm19026
ENSMUSG00000103849.1	0.608595	-0.0773931	0.585889	1.21827	1.23715	4.7535	-3.25505	6.575	1.38637	0.52658	-0.269433	-0.170437	Gm37806
ENSMUSG00000103857.1	-2.23916	0.326759	0.650581	0.493037	0.00906634	0.96879	-0.817896	0.923865	-0.254187	0.122563	0.713272	0.471628	Gm37249
ENSMUSG00000103898.1	1.31077	0.864167	-0.228183	1.4276	1.23715	0.00455928	1.37777	0.940891	-0.565134	0.120711	0.875835	1.38439	Gm30238
ENSMUSG00000103920.1	-0.916494	1.86021	0.331684	-4.17356	-3.25505	-0.545717	1.37777	-4.35173	4.16584	-2.37291	0	-6.16165	Gm37897
ENSMUSG00000103940.1	-0.737043	-0.299329	-0.353536	-1.28465	-1.2346	-0.88949	-0.515893	-0.359142	0.896057	1.51272	0.20128	0.233374	Gm38227
ENSMUSG00000103966.1	-0.336232	1.4276	0.314443	-3.62803	3.55492	0	0	0	-0.565134	5.70824	-0.275182	6.71653	Gm37120
ENSMUSG00000103983.1	0.482768	1.56511	2.03282	2.46424	0.107089	0.891506	0.471342	0.944375	1.13753	-0.60868	1.56832	-1.26361	Gm20045
ENSMUSG00000104031.1	0	0	3.8413	0	-3.25505	0	0.434783	4.31237	-1.14075	1.06149	0.300216	1.33714	Gm17771
ENSMUSG00000104037.1	0.608595	0.814678	0.992102	3.61105	-1.58209	0.401766	0.0612566	-0.0393633	-4.71789	0	-1.20482	0	Gm37776
ENSMUSG00000104069.1	-0.353505	0.814678	-0.621577	2.31539	-3.25505	4.7535	0.434783	4.31237	-0.569636	-2.1139	-0.0580098	-0.487604	Gm37198
ENSMUSG00000104088.1	1.31077	0.903489	0.720592	1.00176	-5.70824	1.13003	-0.104794	0.935144	3.13091	0.121514	1.23953	-0.575502	Gm38275
ENSMUSG00000104090.1	-0.105461	-0.857335	0.585889	-5.34953	0.724206	-0.87713	-4.73558	-0.355032	-3.7717	0.685935	-3.7717	-4.61644	Gm34267
ENSMUSG00000104113.1	0.582515	-1.01356	1.26322	1.05759	3.55492	0	0	0	-1.11862	0.120711	-5.28447	-1.66859	Gm37292
ENSMUSG00000104173.1	-0.105461	-4.56847	0.992102	0.487158	-3.25505	5.72651	-3.25505	5.2756	-1.11862	-0.851152	0.445722	0.143458	Gm37703
ENSMUSG00000104187.1	-3.52686	0.814678	-3.52686	-2.74024	0	-3.42072	3.68983	0.891653	-0.565134	0.52658	-0.275182	0.548523	Gm37820
ENSMUSG00000104211.1	0.0171758	-0.723901	1.17823	0.533939	-0.665258	0.344137	-0.00734874	1.09214	-0.118819	0.0243845	0.302434	-0.495822	Gm37985
ENSMUSG00000104241.1	0	0.814678	3.8413	-2.74024	0.29987	3.80602	-3.25505	0	1.35339	-0.446086	-0.258629	-0.170437	Gm9442
ENSMUSG00000104248.1	4.6662	-1.01356	0	-4.56847	-0.622522	0.385299	1.42601	1.85488	1.35339	-0.827701	1.23953	-0.16798	Gm38152
ENSMUSG00000104263.1	0.276012	-0.177051	0.527696	0.181309	0.107089	0.813558	1.74135	2.14315	-0.310347	1.37205	-0.591511	0.305187	9430062P05Rik
ENSMUSG00000104275.1	0.582515	-0.0731123	2.23691	-3.62803	0.29987	-1.10693	-3.25505	-0.600578	-0.565134	1.10231	-0.275182	-0.733203	Gm37867
ENSMUSG00000104279.1	1.56802	-4.87819	0.720592	0.177442	0.878191	-4.35173	1.42601	0.923865	0.394145	-2.37291	1.23953	-0.746613	Gm38300
ENSMUSG00000104299.1	0.0398891	0.900753	0.720592	0.493037	1.80058	-0.78719	1.94322	-0.832115	0.156156	0.342073	0.132194	-0.431464	Gm9924
ENSMUSG00000104301.3	-0.336232	0.110252	1.83069	-5.34953	3.55492	-4.35173	0	-4.35173	0.394145	0	1.23953	0	Wdr49
ENSMUSG00000104324.1	-0.366977	0.0132277	0.117119	0.761345	0.00906634	-0.381207	0.468713	0.467292	1.14772	-0.86589	0.586952	0.0867474	Gm37320
ENSMUSG00000104329.1	-0.332265	0.621529	0.451522	1.26842	-0.629897	-0.315796	0	0.400746	-0.330019	-0.994708	0.303106	-1.67728	Gm37324
ENSMUSG00000104331.1	-0.499808	1.86021	-0.116301	2.17773	-1.06073	-1.10693	-0.918097	1.34391	-0.161572	-5.90264	0.932198	-0.487604	Gm38284
ENSMUSG00000104340.1	-3.52686	4.4922	-3.52686	5.05563	4.4922	3.80602	0	0	-0.552049	0.119137	-0.269433	-1.10337	Gm10522
ENSMUSG00000104351.1	0.203323	0	0.327198	0	-4.17744	-1.10693	-0.487609	-0.600578	1.35339	-0.715237	0.676762	-0.0233462	Gm37125
ENSMUSG00000104379.1	0.467767	-2.96722	-0.954934	-2.42376	-0.656582	2.1704	-0.512916	2.70437	0.827905	0.123217	0.826039	-0.288955	Gm37509
ENSMUSG00000104384.1	3.19063	1.20667	0	0.487158	0.878191	1.33278	-4.17744	0.891653	0	1.06149	3.51307	-3.67409	Gm37031
ENSMUSG00000104396.1	-0.336232	-2.74024	0.314443	-2.74024	-0.622522	-0.545717	0.455381	-0.0393633	6.68222	0	3.51307	0	Gm37959
ENSMUSG00000104433.1	0.259761	-0.385992	0.48438	0.747872	-0.794974	-0.562464	-1.37185	0.940891	0.0059823	-0.453407	0.039968	-0.746613	Gm37426
ENSMUSG00000104470.1	-0.878857	3.55492	2.01089	0	-0.622522	4.7535	-4.17744	0	5.12509	0	3.51307	0	Gm38207
ENSMUSG00000104479.1	-1.27225	-1.01356	1.30089	-0.470103	0.322771	1.33278	-1.44718	1.85488	-0.552049	0	-1.20482	0	Gm10305
ENSMUSG00000104494.1	0.604085	1.4276	-0.621577	1.4276	-3.25505	5.72651	1.37777	0	1.35339	-0.851152	-0.258629	-2.07366	Gm37111
ENSMUSG00000104509.1	0.543737	3.55492	1.19441	4.09837	4.4922	3.80602	0	6.25685	-0.15938	0.842979	-0.836005	-0.733203	Gm33994
ENSMUSG00000104665.1	-4.06949	0.814678	-0.228183	-2.74024	0.320055	0	-0.102756	0	0.407192	3.78874	0.293334	5.73019	Gm43366
ENSMUSG00000104667.1	0	0	0	0	0	0	0	0	0.411736	0	1.43207	3.51307	Gm4961
ENSMUSG00000104671.1	-1.4132	0.908457	-0.970334	1.33797	0.160295	-0.163269	-0.230818	0.950634	1.11393	0.342073	0.88224	0.930225	Gm43062
ENSMUSG00000104674.1	1.5401	1.15559	2.55351	0.177442	-1.62417	0.727011	-0.196935	0.940891	0.8198	-4.61644	0.445722	1.94961	Gm42756
ENSMUSG00000104684.1	1.56802	-2.74024	1.69428	2.31539	3.55492	0	4.63282	0	0	0	3.51307	0	5430427N15Rik
ENSMUSG00000104696.1	-0.336232	-1.32327	-3.52686	-0.779819	-3.25505	-4.35173	1.94322	-4.35173	-3.7717	5.30238	1.23953	4.44846	Gm42946
ENSMUSG00000104750.1	-0.878857	-0.0762766	-4.06949	-0.470103	-5.13701	-0.545717	-0.504191	-0.0393633	-1.11862	1.06149	-1.7714	1.74095	n-Ts24
ENSMUSG00000104777.1	1.46248	-4.17356	-2.64689	1.4525	3.55492	0	0	0	-2.31971	-4.61644	-2.03709	-1.10337	Gm4865
ENSMUSG00000104793.1	-0.364752	-0.528901	0.814685	0.0450935	0.0668973	-4.35173	-0.104794	1.90512	-0.422543	-0.715237	-0.855852	-0.532052	Gm43756
ENSMUSG00000104801.1	0.596717	1.60158	0.720592	1.4525	1.23715	0.401766	-3.25505	-0.0393633	-3.7717	-1.79799	1.23953	-2.07366	Gm43834
ENSMUSG00000104816.1	0	1.83175	3.8413	0.470341	-1.58209	0.385299	-0.504191	0.891653	0.394145	5.30238	0.676762	3.51307	Gm43473
ENSMUSG00000104835.4	-2.64689	0	-2.64689	0	0	0	0	0	-1.14834	-0.457159	-0.636709	-0.298749	Gm5547
ENSMUSG00000104859.1	-3.52686	5.05563	-3.52686	4.09837	-4.17744	0	0.455381	4.31237	1.38637	0.685935	0.293334	-0.16798	A430072C10Rik
ENSMUSG00000104869.1	1.39288	-0.2939	1.61749	0.27653	-0.652612	1.37477	0.211187	2.70437	1.35339	0.916994	1.64334	0.401955	Gm42544
ENSMUSG00000104876.1	3.19063	-0.618645	6.33985	2.43782	0	0	0	0	0	0	0	3.51307	Trdc
ENSMUSG00000104918.1	0.0398891	0	1.28807	5.05563	0.314757	-3.42072	-0.487609	0.891653	-4.71789	2.03416	-1.20482	0.774372	Gm42944
ENSMUSG00000104935.1	1.5401	0	1.26322	4.09837	0.29987	1.89981	0.434783	1.85488	1.35339	-5.18166	-0.258629	-0.170437	Gm43414
ENSMUSG00000104943.1	0.582515	0.864167	0.314443	0.470341	-4.17744	0	-0.487609	0	1.13753	-4.61644	-0.273238	-4.61644	Gm42868
ENSMUSG00000104965.1	-0.68347	1.62888	-0.557213	1.69864	0.0668973	0.154172	-0.104794	1.52746	0.418531	-0.637532	-0.733728	-0.174643	Gm43437
ENSMUSG00000105006.1	-0.359666	-0.0762766	-1.18457	0.487158	2.20474	1.33278	0.434783	1.85488	-3.7717	1.62829	1.95849	1.33714	Gm9484
ENSMUSG00000105022.1	0.991319	0.690994	1.15163	1.27225	1.21066	-0.120048	0.661847	0.415689	-1.56763	0.123398	-0.279961	-1.085	Gm43537
ENSMUSG00000105044.1	0.0410962	-3.62803	-1.18457	1.4276	3.55492	0	0	4.31237	0.414047	0.247762	-0.678992	-0.0496503	Gm10416
ENSMUSG00000105102.1	0.933043	0.814678	1.32064	3.29354	0.29987	-3.42072	0.434783	0.891653	5.12509	1.06149	3.51307	1.74095	Gm35507
ENSMUSG00000105107.1	0.608595	-0.648586	0.585889	1.31851	-0.395085	-0.162297	1.13782	-0.613205	0.0977176	0.247762	-0.995321	-1.03825	Gm43412
ENSMUSG00000105152.1	0.582515	-4.56847	1.83069	-4.56847	0	0.891506	3.68983	1.61676	1.38637	-2.1139	0.697144	-5.90264	Gm42864
ENSMUSG00000105155.1	0.562259	0.528674	0.559761	1.49563	-0.512783	-0.422652	0.11476	1.36356	-0.353828	-0.820063	0.219976	-1.46303	Gm42910
ENSMUSG00000105161.1	-0.178722	0.361629	0.530672	-0.137604	0.242209	0.225724	-0.604241	-0.453027	1.1879	-0.0682848	0.436959	0.282498	Gm42595
ENSMUSG00000105162.1	2.3289	-2.74024	0.314443	1.35813	-0.24338	3.80602	-1.04575	4.31237	-4.71789	0.120711	-0.269433	-0.733203	Gm42494
ENSMUSG00000105166.1	0.619994	-0.656537	0.801562	-0.33902	-0.570219	0.583473	0.0303541	1.11852	-0.573291	-0.870358	-0.42923	-1.52529	Gm42629
ENSMUSG00000105168.1	-0.105461	0.487158	0.585889	0.487158	0.320055	0.410543	0.867872	-5.31596	-0.15938	0.120711	0.704219	0.233374	Gm43565
ENSMUSG00000105172.1	1.17463	-1.32327	-0.621577	0.747872	-0.24338	-1.10693	0.462692	1.66206	-4.71789	-0.446086	0.293334	0.233374	Gm42499
ENSMUSG00000105183.1	-1.27225	1.86021	0.894673	-4.17356	0.314757	0.385299	-4.17744	0.891653	-0.15938	0.381338	-0.273238	-0.487604	Gm42564
ENSMUSG00000105278.1	1.31077	-5.34953	-0.228183	0.27653	-5.92669	-0.159448	-0.323239	-0.600578	0.394145	5.70824	0.676762	5.01123	Gm42630
ENSMUSG00000105387.1	-0.362828	-1.01356	-1.58849	1.05759	-0.652612	0.00455928	-1.07542	-1.00359	-0.161572	0.122001	-0.277153	-1.45418	Gm42590
ENSMUSG00000105389.1	4.10937	3.55492	4.79008	4.09837	3.55492	0	0	0	-5.28447	1.06149	-0.836005	-0.161019	BB187690
ENSMUSG00000105401.1	-0.336232	4.4922	0.314443	0	0	3.80602	3.68983	5.2756	-0.552049	-3.67409	-4.71789	-0.161019	Gm42949
ENSMUSG00000105402.4	-0.370545	0.805618	0.339525	0.859686	0.738747	-0.127054	0.304557	0.794806	0	0.114651	5.01123	0.774372	Gm3716
ENSMUSG00000105425.1	2.29335	0.487158	0.720592	2.45425	-0.0813807	-0.562464	0.0612566	0.532129	-0.552049	-1.79799	-0.269433	-0.575502	Gm43469
ENSMUSG00000105501.1	-3.52686	0.581594	-3.52686	0.177442	0.878191	0.96879	0.455381	-4.35173	-4.71789	0.685935	-0.269433	-0.16798	5330426L24Rik
ENSMUSG00000105506.1	0.0398891	-0.385992	-4.06949	-0.779819	-0.644815	-1.82461	-1.44718	-1.31826	-5.28447	-0.859275	-1.7714	-1.71319	Gm43743
ENSMUSG00000105542.1	0.0398891	-2.74024	-4.06949	-2.74024	0	0	0	0	0.394145	0.685935	1.64334	1.11375	Gm34248
ENSMUSG00000105602.1	-2.64689	-2.74024	-2.64689	1.35813	-0.622522	-3.42072	2.4111	1.85488	0.394145	4.73558	0.676762	4.44846	Gm10636
ENSMUSG00000105632.1	2.11065	-0.618645	0.314443	-0.0751918	0.314757	-0.545717	1.74199	1.49636	1.35339	-1.79799	1.23953	-1.13827	Gm43272
ENSMUSG00000105636.1	0.608595	-0.0785428	1.30871	-0.486259	0.314757	-0.562464	0.455381	-5.31596	-0.254187	0.122328	-0.945993	0.815629	Gm43625
ENSMUSG00000105663.1	2.3289	1.28622	1.26322	1.4525	-1.18066	3.80602	-1.04575	6.575	0.394145	0.114651	1.95849	-0.161019	Gm43606
ENSMUSG00000105678.1	2.29335	0.49603	-0.228183	-5.53775	-0.24338	-0.562464	0.867872	-0.0403655	0.394145	5.30238	1.95849	4.44846	Gm43705
ENSMUSG00000105687.1	-0.76359	-1.57811	-5.42979	-0.0773931	-1.58209	-1.82461	-1.44718	-5.63063	5.12509	-5.18166	5.73019	-1.66859	Gm6157
ENSMUSG00000105695.1	0	0	0	0	-0.871056	0.224396	0.251798	0.277264	0	0	0	0	Gm43327
ENSMUSG00000105731.1	1.78627	-0.0779637	2.01089	0.813548	-0.871056	0.154172	-0.323239	0.368052	0.992002	-0.194397	0.298466	0.49539	Gm43063
ENSMUSG00000105800.1	-3.52686	0.814678	1.26322	-2.74024	-4.73558	0.385299	-1.04575	-3.42072	-4.71789	3.78874	1.01229	0	Gm18985
ENSMUSG00000105826.1	-0.916494	-0.0762766	1.05451	1.78282	-1.23838	-1.2646	0.269679	-0.416105	0	0.114651	5.01123	-0.161019	Gm43819
ENSMUSG00000105867.1	-4.06949	0	-4.06949	0	-1.21605	-0.163759	0.470243	1.0676	0	0	0	0	Gm42517
ENSMUSG00000105917.1	-0.353505	-4.17356	-4.46288	-4.17356	1.23715	0.401766	-3.25505	-0.0393633	0.394145	-3.67409	-0.258629	-0.161019	Gm43612
ENSMUSG00000105931.1	2.73337	-0.0731123	3.11688	0.470341	-5.13701	0.96879	0.782418	0.923865	-0.15938	0.119137	-0.836005	-0.16798	Gm43014
ENSMUSG00000105993.1	0	0	0	0	0	0	0	0	0.418531	0.114651	-0.154479	2.3146	Gm43337
ENSMUSG00000106060.1	0.604085	-1.01356	2.09682	-0.470103	1.28234	0	-0.487609	5.84809	0.0977176	-0.827701	1.29037	-1.10337	Gm42488
ENSMUSG00000106123.1	-4.46288	-3.62803	0.327198	1.99803	3.55492	-3.42072	0	0.891653	0	-0.453407	5.98868	-2.64858	Gm42638
ENSMUSG00000106134.1	-0.336232	0.814678	0.314443	1.35813	0	-3.42072	3.68983	-3.42072	0	0.52658	3.51307	0.807021	Gm42493
ENSMUSG00000106140.1	-4.06949	0	-4.06949	0	3.55492	-0.162297	0	-1.57643	0	-3.67409	3.51307	0.774372	Gm43204
ENSMUSG00000106143.1	-1.83524	0.89131	-0.235791	-0.470103	1.23715	1.33278	-3.25505	0.891653	-5.28447	1.62829	-1.7714	-3.67409	Gm43735
ENSMUSG00000106206.1	5.38026	0.318634	5.35755	2.43782	0	0	0	0	0	0	0	0	Gm43094
ENSMUSG00000106225.1	0.0398891	-2.74024	-4.06949	-2.74024	0.29987	-3.42072	0.434783	-3.42072	0.407192	-3.67409	1.01229	-0.161019	Gm43564
ENSMUSG00000106268.1	-1.89418	1.4276	-2.16225	0.470341	-0.622522	-1.10693	-0.487609	-4.91295	-0.881463	-2.37291	-2.49348	-0.746613	Gm18492
ENSMUSG00000106316.1	0	0	0	0	0	0	0	0	-0.310347	0.114651	-0.591511	-3.67409	Gm43467
ENSMUSG00000106361.1	-0.631506	0.130621	-0.367247	0.951309	-0.925489	1.27969	-0.0193574	2.26104	0	0	0	0	Gm43742
ENSMUSG00000106365.1	1.46248	0.318634	3.11688	-0.0751918	1.23715	0	1.37777	0	-3.7717	0	-0.258629	5.01123	Gm43568
ENSMUSG00000106380.1	0.543737	1.4276	2.14319	0.470341	-3.25505	-3.42072	0.434783	0.891653	0.394145	-0.0454997	1.64334	-3.22681	Gm43683
ENSMUSG00000106385.1	-0.76359	-4.87819	0.333974	1.15559	-0.395085	0.96879	-0.252448	-4.35173	5.12509	3.78874	3.51307	4.44846	Gm42943
ENSMUSG00000106495.1	-0.662289	-2.74024	-4.77166	-2.74024	0	0	3.68983	5.84809	4.16584	3.78874	5.01123	4.44846	Gm42755
ENSMUSG00000106547.1	3.19063	-0.0731123	4.79008	1.4276	0	-3.42072	4.63282	-3.42072	0.157124	-2.53066	-0.858402	-0.288955	B230303O12Rik
ENSMUSG00000106549.1	0.422684	-0.53398	0.138314	0.214138	0.320055	-0.545717	-0.102756	2.48378	-0.571915	0.122877	1.29536	-0.0233462	Gm42653
ENSMUSG00000106565.1	4.10937	-2.74024	3.8413	1.35813	-3.25505	3.80602	-3.25505	4.31237	1.9245	0.52658	-0.258629	-0.733203	Gm43582
ENSMUSG00000106577.1	4.10937	3.55492	5.35755	5.05563	1.23715	-3.42072	-3.25505	-3.42072	-4.71789	1.06149	-4.71789	-3.67409	Gm31026
ENSMUSG00000106648.1	0.933043	0.911801	0.910058	0.499934	0.738747	0.995448	0.884514	0.537774	-0.574212	0.205494	0.0404836	-1.92086	Gm43176
ENSMUSG00000106650.1	1.46248	3.55492	2.71066	5.05563	0.29987	3.80602	0.434783	0	-0.552049	0.114651	-1.20482	0.774372	Gm43404
ENSMUSG00000106674.1	0	0	3.8413	0	1.85634	0.00455928	2.00105	0.532129	0	0	0	0	Gm43153
ENSMUSG00000106680.1	0.766841	-0.213543	-0.805917	-0.362622	-0.794974	-5.31596	-2.88028	-1.00359	-1.52438	-0.600266	0.707812	0.49539	Gm43852
ENSMUSG00000106694.1	-4.46288	3.55492	0.327198	6.03378	-0.24338	0.96879	-0.102756	1.90512	0.411736	-0.851152	-5.28447	-2.07366	Gm42894
ENSMUSG00000106710.1	-2.64689	0.864167	2.71066	0.470341	-0.622522	-4.91295	0.455381	-0.600578	5.12509	1.62829	5.98868	0.774372	Gm43166
ENSMUSG00000106725.1	-1.27225	-0.618645	1.61749	0.882069	0.320055	1.95062	-1.04575	0.923865	1.35339	1.06149	1.95849	0.774372	Gm43363
ENSMUSG00000106733.1	2.01931	-0.0731123	-2.64689	0.470341	0.29987	-0.545717	0.434783	0.923865	0	-4.61644	0	-1.10337	Gm36186
ENSMUSG00000106747.1	-0.878857	1.75196	-4.06949	2.31539	0.29987	-0.545717	0.434783	-4.35173	6.10427	-4.61644	3.51307	-0.16798	Gm43025
ENSMUSG00000106779.1	-0.336232	0.864167	0.314443	2.40575	-3.25505	0	0.434783	4.31237	-0.552049	-0.827701	-4.71789	-0.16798	Gm8579
ENSMUSG00000106802.1	-0.336232	-0.0731123	0.314443	1.4276	0.314757	4.7535	1.42601	5.2756	-2.09999	0.121514	-2.75277	-0.171692	Gm42885
ENSMUSG00000106826.1	0.110744	0.905552	1.17385	1.29392	0.47793	-0.381207	-0.364548	1.45971	-0.571915	0.441878	0.3011	-1.1566	Gm42583
ENSMUSG00000106887.1	-0.878857	-0.0731123	0.720592	0.470341	-3.25505	0	1.94322	0	-1.52438	0	-0.678992	0	A930005G22Rik
ENSMUSG00000106897.1	-2.40537	-1.98283	-0.238442	-0.482116	-1.79178	0.727011	-0.680529	0.940891	0.0977176	0.122001	-0.995321	-0.487604	Gm43027
ENSMUSG00000106944.1	-1.83524	-4.17356	1.53383	1.4525	0.29987	-4.35173	0.434783	-0.0393633	-5.28447	-5.18166	-1.7714	-0.170437	Gm43843
ENSMUSG00000106963.1	-6.1173	-0.0773931	-6.1173	-0.0773931	0.324423	0.224396	-0.252448	-6.29774	-4.71789	-3.67409	-0.269433	1.33714	Gm43297
ENSMUSG00000106995.1	-0.174956	-1.57811	1.50851	0.493037	2.52009	0.410543	1.37777	-5.31596	0.394145	0.381338	1.64334	-0.172454	Gm42712
ENSMUSG00000107005.1	-1.48662	1.20667	-0.805917	2.04291	-1.18066	0.96879	-0.102756	-4.35173	3.13091	0.114651	0.676762	1.33714	Gm42631
ENSMUSG00000107017.1	0.543737	-3.62803	-2.64689	1.4276	-0.24338	0.961651	2.17189	0.576309	4.16584	0	0	4.44846	Gm43196
ENSMUSG00000107029.1	0.970858	1.87483	1.31778	1.05759	-1.11033	0.92428	-2.88028	-0.832115	0.992002	-0.523206	0.707812	-1.29674	Gm43123
ENSMUSG00000107063.1	0.543737	0.864167	1.19441	1.4276	0.29987	3.80602	1.94322	4.31237	4.16584	3.78874	3.51307	5.98868	Gm43277
ENSMUSG00000107108.1	-1.13255	0.814678	0.521845	2.88582	-1.18066	1.33278	-4.73558	0.891653	4.16584	-1.39292	5.41504	-0.733203	Gm9936
ENSMUSG00000107117.1	0.467767	-0.2939	0.0187548	0.684246	0.136655	-0.545717	-0.196935	1.90512	-0.310347	0.121514	0.559506	0.811302	Gm43842
ENSMUSG00000107148.1	0.803362	0.882069	-0.451844	-4.17356	0.29987	-4.35173	0.434783	-4.35173	0	4.73558	3.51307	3.51307	Gm42888
ENSMUSG00000107173.1	0	0.177442	3.8413	0.177442	0.724206	0.385299	-1.04575	1.85488	0	0	3.51307	3.51307	Gm43266
ENSMUSG00000107182.1	-0.00995326	0.279651	1.10819	0.279651	0.684693	-0.0938599	-1.29387	-0.359142	-0.15938	0.791739	0.130572	-0.891414	Gm43268
ENSMUSG00000107198.1	0.123518	-0.0773931	0.419437	1.21827	1.51744	0	1.18385	6.25685	-5.69022	-4.61644	-5.69022	-4.61644	Gm19619
ENSMUSG00000107207.1	-0.878857	0.814678	-4.06949	2.88582	-3.25505	-1.10693	0.434783	0.36265	0	2.03416	3.51307	-0.161019	Gm42897
ENSMUSG00000107241.1	0.543737	3.55492	1.19441	0	-3.25505	0	0.434783	0	0.407192	-1.39292	-1.20482	-0.170437	Gm43129
ENSMUSG00000107300.1	-0.76359	0.581594	0.910058	1.15559	0.322771	-0.562464	0.0612566	-0.0403655	-5.28447	-2.37291	-0.273238	-2.64858	Gm43279
ENSMUSG00000107310.1	-1.05034	1.4276	-0.759749	1.4276	1.03956	0.401766	-0.102756	-4.35173	-0.565134	0.119137	-2.17715	-1.10337	Gm7452
ENSMUSG00000107312.1	1.5401	-0.0762766	-3.52686	-0.470103	-0.622522	-0.562464	-0.487609	-5.31596	-5.69022	0.114651	-5.69022	-0.161019	Gm43229
ENSMUSG00000107352.1	-1.77069	-4.87819	-1.08999	0.747872	0.29987	1.33278	0.434783	0.891653	0	0.114651	3.51307	0.774372	Gm43660
ENSMUSG00000107397.1	1.8534	0	0.314443	5.05563	0	-4.35173	0	-0.0393633	0.394145	0	1.23953	4.44846	4930402H05Rik
ENSMUSG00000107428.1	0.543737	-1.01356	2.14319	-4.56847	4.4922	0.385299	3.68983	0.891653	5.12509	1.0918	5.01123	1.11375	Gm44154
ENSMUSG00000107440.1	-0.353505	0.814678	0.894673	1.35813	0.314757	0.385299	-4.17744	-3.42072	-0.552049	-0.827701	-4.71789	-4.61644	Gm44362
ENSMUSG00000107441.1	-0.336232	-3.62803	1.26322	0.470341	0	-0.545717	4.63282	-0.0393633	0	3.78874	5.41504	3.51307	Gm31747
ENSMUSG00000107460.1	4.10937	-0.618645	5.76377	-0.0751918	4.4922	-4.91295	4.63282	-0.600578	0	1.62829	0	-3.67409	Gm44186
ENSMUSG00000107480.1	-4.06949	4.4922	1.69428	5.05563	0.724206	0.401766	-1.04575	1.49636	4.16584	0.114651	3.51307	2.3146	Gm44165
ENSMUSG00000107526.1	0.582515	1.75196	1.26322	1.35813	0.29987	-0.159448	0.434783	-4.91295	1.9245	0.114651	2.21699	0.774372	Gm44368
ENSMUSG00000107546.1	-2.64689	0.864167	-2.64689	-3.62803	-3.25505	0	0.434783	4.31237	-0.552049	5.30238	0.293334	0	Gm44031
ENSMUSG00000107667.2	-1.83524	0.882069	-5.02587	-4.17356	-0.441359	-0.78719	-0.515893	-1.79534	0	0	0	0	C530044C16Rik
ENSMUSG00000107676.1	3.19063	0.882069	5.76377	0.882069	1.23715	1.89981	1.37777	0.891653	-4.71789	1.06149	-1.20482	1.33714	Gm44178
ENSMUSG00000107726.1	-4.06949	3.55492	-4.06949	0	-3.25505	3.80602	-3.25505	4.31237	1.9245	5.30238	2.21699	5.73019	Gm44037
ENSMUSG00000107734.1	4.6662	-2.74024	0	-2.74024	0	3.80602	5.19827	4.31237	-4.71789	5.30238	-0.269433	3.51307	Gm44406
ENSMUSG00000107760.1	-0.662289	0.89131	0.0184137	-0.470103	-4.17744	0.813558	-0.487609	0.36265	-1.52438	5.30238	-2.17715	3.51307	Gm44401
ENSMUSG00000107828.1	3.19063	-2.74024	3.8413	-2.74024	0.314757	0.385299	-0.487609	0.891653	-4.71789	3.78874	-0.269433	3.51307	Gm18289
ENSMUSG00000107841.1	-0.0495335	1.68455	0.333974	1.78282	2.20474	0.891506	2.3484	0.626225	0.658354	0.508214	0.426661	0.210173	Gm44185
ENSMUSG00000107845.1	3.19063	3.55492	3.8413	5.05563	-3.25505	-0.159448	-3.25505	-0.600578	-4.71789	0	-1.20482	0	Gm44212
ENSMUSG00000107869.1	3.19063	-4.56847	0	-4.56847	1.23715	0.401766	1.37777	0.923865	-5.28447	0.114651	-0.273238	-3.67409	Gm29848
ENSMUSG00000107879.1	0.324336	-0.0125077	0.146736	0.431722	-1.62417	-0.159448	-0.918097	-0.600578	0	-0.827701	0	-4.61644	9330102E08Rik
ENSMUSG00000107882.1	0.596717	-0.0762766	1.28807	-0.470103	0.878191	5.32052	-4.17744	4.31237	0.407192	-1.39292	-1.20482	-1.66859	Gm44278
ENSMUSG00000107883.1	-4.77166	0.89131	1.56819	-4.56847	-0.622522	-0.159448	0.455381	-0.600578	-0.552049	-0.600266	0.293334	-1.45418	Gm44062
ENSMUSG00000107894.1	-1.58104	1.86021	1.30871	-0.0751918	1.11601	0.0958763	0.0612566	0.217462	0.411736	1.62829	1.11357	1.33714	Gm10388
ENSMUSG00000107977.1	-0.499808	1.20667	0.870361	1.4653	-0.644815	0.401766	0.0612566	-4.35173	-1.52438	-0.600266	0.039968	-0.172454	Gm44121
ENSMUSG00000108026.1	1.5401	1.28622	1.26322	0.882069	0.320055	1.13003	-0.102756	0.935144	0.414047	-0.284354	0.517609	-0.575502	Gm44007
ENSMUSG00000108046.1	-0.359666	0.581594	-5.02587	0.177442	-0.24846	-0.310107	-1.07542	-0.355032	0	0	0	0	Gm43924
ENSMUSG00000108048.1	1.56802	-1.01356	1.28807	1.4653	3.55492	2.30579	5.91943	0.891653	-3.7717	-4.61644	1.23953	-1.10337	Gm43990
ENSMUSG00000108059.1	0.0954768	0.773224	-0.0369279	0.622697	0.00906634	1.37477	0.947313	0.923865	0.414047	-1.26927	0.707812	0.144893	Gm44369
ENSMUSG00000108072.1	-0.359666	0.318634	-0.235791	0.882069	0.878191	-0.545717	0.455381	0.923865	4.16584	0.119137	5.01123	0.394787	Gm20362
ENSMUSG00000108084.1	-0.336232	-0.0731123	1.83069	-3.62803	0.878191	1.33278	-4.17744	0.891653	-3.7717	4.73558	-0.258629	4.44846	Gm7932
ENSMUSG00000108095.1	0	-2.74024	0	-2.74024	-1.58209	1.89981	-5.13701	-3.42072	0.978308	-0.501044	-1.20482	-0.798262	Gm44067
ENSMUSG00000108102.1	-3.52686	0.864167	0.314443	0.470341	-4.73558	-0.545717	-1.04575	-0.0393633	0.394145	0	-3.7717	0	Gm44437
ENSMUSG00000108129.2	0.582515	-0.618645	0.314443	-0.0751918	1.23715	3.80602	-3.25505	5.2756	-1.01331	2.20779	-0.279897	1.79562	4930417O13Rik
ENSMUSG00000108132.1	0.543737	-2.74024	1.19441	2.31539	-3.25505	0	1.37777	5.2756	-0.552049	-5.18166	-1.20482	-0.733203	Gm44175
ENSMUSG00000108137.1	-0.775451	-1.83953	-0.649194	-1.2761	-0.644815	1.89981	0.782418	2.83614	0.0059823	0.410128	-0.678992	-3.22681	Gm44053
ENSMUSG00000108154.1	-0.0495335	-0.0787098	0.650581	1.0107	-0.466905	-0.381207	-2.23686	-1.79534	-0.709766	-1.42607	-1.71672	-0.746613	Gm44033
ENSMUSG00000108162.1	0.997479	-5.13303	1.69428	-5.13303	-3.25505	-0.545717	2.3484	-0.0393633	-3.7717	-0.827701	0.676762	0.394787	Gm20589
ENSMUSG00000108180.1	-0.336232	0.318634	0.314443	-0.0751918	-0.622522	0.385299	-4.17744	0.891653	4.16584	0.114651	0	-3.67409	Gm44141
ENSMUSG00000108194.1	0.0398891	5.05563	-0.228183	4.09837	-4.17744	0	-0.487609	0	4.16584	2.03416	3.51307	0.774372	1700097M23Rik
ENSMUSG00000108197.1	0.543737	-0.618645	-2.64689	-4.17356	-0.622522	-4.35173	-4.17744	-0.0393633	4.16584	0.685935	0	-4.61644	Gm44214
ENSMUSG00000108254.1	4.10937	-5.34953	5.35755	-5.34953	0.29987	1.33278	0.434783	-3.42072	0	0.114651	0	0.774372	Gm43908
ENSMUSG00000108258.1	-0.813103	-0.933052	-2.03876	0.0450935	0.322771	-0.310107	-5.13701	0.217462	-0.891019	-1.03164	-0.0180042	-1.32484	Gm43913
ENSMUSG00000108288.1	0.865845	0.814678	0.992102	1.35813	0.29987	-0.159448	0.434783	1.66206	0	-0.827701	0	-1.10337	Gm44202
ENSMUSG00000108290.1	-1.58104	1.83175	-0.930361	1.4276	0.314757	0.401766	1.02083	1.90512	-1.52438	-0.859275	-0.678992	-1.71319	Gm44120
ENSMUSG00000108356.1	-0.105461	-1.01356	0.585889	-4.56847	-4.17744	-4.35173	-0.487609	-4.35173	-4.71789	-3.67409	-1.20482	-0.161019	RP23-276L17.2
ENSMUSG00000108383.1	0	0	0	0	0	-4.35173	0	-4.35173	-2.96592	-3.67409	-1.40157	-3.67409	RP24-136L4.2
ENSMUSG00000108407.1	0.203323	-1.04555	-0.621577	-0.482116	1.23715	4.7535	0.434783	0	-4.71789	3.78874	-1.20482	3.51307	RP24-178G20.1
ENSMUSG00000108413.1	0	0	3.8413	4.09837	-0.652612	-0.159448	0.211187	2.14315	0	0.114651	0	0.774372	RP23-432D9.7
ENSMUSG00000108418.1	0.596717	0.487158	-0.228183	0.487158	-4.17744	4.7535	-0.487609	5.2756	-4.71789	-3.67409	0.293334	-0.161019	RP23-387F1.5
ENSMUSG00000108446.1	0.708174	0.289528	0.656714	0.733758	0.544778	1.56525	0.689787	2.92667	-2.00667	-0.550518	0.0662764	-0.366002	RP23-367H8.4
ENSMUSG00000108456.1	0.0398891	0.177442	2.01089	0.177442	0.878191	-0.159448	2.57935	1.92257	5.12509	0	4.44846	3.51307	RP24-143K11.2
ENSMUSG00000108592.1	0.543737	0	-2.64689	5.05563	0	-1.82461	4.63282	-5.63063	4.16584	3.78874	5.01123	0	RP23-311C19.3
ENSMUSG00000108593.1	-0.336232	-2.74024	0.314443	2.88582	0	-3.42072	0	1.85488	-3.7717	-5.18166	-3.7717	-0.733203	RP23-292B24.1
ENSMUSG00000108601.1	0.0398891	3.55492	-4.06949	5.05563	-1.18066	0.401766	0.462692	-0.0393633	-0.406616	-1.39292	-0.952576	-5.18166	RP23-8I8.4
ENSMUSG00000108668.1	-2.64689	0.814678	-2.64689	-2.74024	-3.25505	-0.562464	0.434783	-5.31596	1.35339	0.119137	-0.258629	-4.61644	RP23-178C20.2
ENSMUSG00000108671.1	3.19063	-2.74024	3.8413	-2.74024	0.724206	-0.310107	-1.04575	0.626225	-4.71789	-0.827701	1.01229	-4.61644	RP23-201L15.6
ENSMUSG00000108678.1	0	3.55492	0	0	0.314757	-0.159448	1.02083	-0.600578	0.249205	0	-0.128003	0	RP24-360F21.2
ENSMUSG00000108717.1	0.259761	-0.0731123	0.743856	1.99803	-1.18066	-3.42072	-0.102756	2.83614	2.6503	-2.59242	1.23953	-1.36993	RP24-548A15.2
ENSMUSG00000108736.1	3.19063	1.4276	5.76377	-3.62803	-0.622522	0.00461714	0.455381	-1.02214	-0.552049	0	-4.71789	0	RP24-143K11.1
ENSMUSG00000108760.1	0	0	0	0	0	0	0	0	-1.11862	-0.194397	-0.836005	-2.38957	RP24-443B5.7
ENSMUSG00000108766.1	-2.64689	0.814678	1.19441	-2.74024	0	0	0	4.31237	-0.552049	-1.39292	0.697144	-5.18166	RP23-430B14.1
ENSMUSG00000108782.1	3.19063	4.4922	0	4.09837	0	3.80602	3.68983	0	-3.7717	-0.284354	1.23953	-0.171692	RP24-549B12.3
ENSMUSG00000108810.1	-0.336232	1.75196	-3.52686	2.31539	0	4.7535	0	4.31237	-5.28447	-4.61644	-1.7714	-4.61644	RP23-190H11.9
ENSMUSG00000108852.1	0.283731	0.777967	-1.30066	0.214138	0.159321	0.827562	0.759895	1.2386	2.18471	-0.446086	2.91813	1.21637	RP24-94C12.2
ENSMUSG00000108865.1	3.19063	-0.0731123	4.79008	-3.62803	-4.73558	0.401766	-0.102756	-0.0393633	4.16584	1.06149	3.51307	0.774372	RP24-177G14.1
ENSMUSG00000108876.1	-0.174956	-1.79461	0.838453	1.48213	0.0668973	-0.56828	-1.07542	-1.57643	0.196672	-1.07879	-1.47432	0.0168699	RP24-70M5.1
ENSMUSG00000108952.1	-0.105461	0.39957	2.43454	0.978213	0.638128	2.36108	1.04147	0.923865	1.38637	-0.600266	1.99864	-2.38957	RP23-92L23.2
ENSMUSG00000108959.1	1.46248	0.814678	2.14319	2.88582	0	3.80602	0	0	-4.71789	1.0918	1.01229	-4.61644	RP23-7L11.6
ENSMUSG00000108968.1	0.91738	0.882069	0.894673	-0.0751918	-0.622522	0.407575	1.02083	1.34391	-2.09999	-0.453407	-1.25461	-0.172966	RP24-128P19.5
ENSMUSG00000108986.1	0.354391	-1.32327	0.737898	-0.779819	-4.73558	-0.310107	-1.04575	-1.31826	1.13753	-0.194397	0.445722	0.305187	RP23-59P20.3
ENSMUSG00000108994.1	2.99062	-0.0762766	2.71066	-0.470103	-1.21605	1.89981	-0.104794	2.83614	1.35339	0.114651	1.64334	2.0561	RP24-303J15.2
ENSMUSG00000109032.1	1.46248	2.31539	2.14319	3.29354	0.325534	1.69124	-1.07542	2.89566	-1.33416	0.60522	-0.459239	-0.324478	RP24-365N15.2
ENSMUSG00000109108.1	1.39288	0.896951	2.60679	-4.87819	-1.21605	1.13003	-2.01841	0.935144	-0.552049	-0.284354	0.697144	0.401955	RP23-103E11.5
ENSMUSG00000109125.1	0.662163	0.719778	0.996407	1.12321	-0.198352	0.296976	0.361133	0.791825	-0.973619	0.162111	0.0701042	-0.476836	RP24-267C3.3
ENSMUSG00000109145.1	0	0	0	0	-0.341225	0.0565098	-0.512916	-0.208772	0	0	0	0	RP23-341H2.2
ENSMUSG00000109181.1	0.604085	-3.62803	-4.46288	0.470341	0.320055	-0.159448	-1.04575	-0.600578	0	-0.446086	5.41504	-0.733203	RP23-476P11.1
ENSMUSG00000109190.1	0.582515	1.4276	1.83069	0.470341	1.23715	-4.35173	0.434783	-4.35173	0.407192	1.06149	0.697144	1.33714	RP23-328F4.7
ENSMUSG00000109209.1	0.829887	-1.04555	-1.18457	-1.43938	1.23715	4.7535	0.434783	4.31237	2.33257	-1.79799	3.08109	-1.13827	RP23-229E19.4
ENSMUSG00000109226.1	0	0.864167	5.76377	1.4276	0.314757	1.89981	-4.17744	2.42737	0.0059823	-3.67409	-1.24176	0.774372	RP23-94C20.1
ENSMUSG00000109249.1	-0.261547	0.385189	0.801562	-0.600131	-0.95852	-0.310107	-0.252448	0.944375	0.411736	-0.455901	0.704219	-1.32484	RP23-62N10.2
ENSMUSG00000109291.1	4.10937	-3.62803	4.79008	0.470341	0.29987	-3.42072	0.434783	-3.42072	-3.7717	0.114651	1.23953	-0.161019	RP23-366O14.5
ENSMUSG00000109298.1	0.61549	-1.734	0.650581	0.385189	0.322771	0.986394	0.466437	-1.00359	-0.422543	-1.07879	-1.11435	-1.36993	RP23-378L12.4
ENSMUSG00000109299.1	0.295301	1.20667	1.78803	1.05759	-0.622522	1.33278	-0.487609	0.891653	-0.15938	-0.284354	-0.836005	-0.575502	RP23-183J18.2
ENSMUSG00000109311.1	-3.52686	0.318634	1.26322	-4.17356	0	1.89981	5.60345	3.63538	-3.7717	1.06149	1.23953	1.33714	RP24-64C6.3
ENSMUSG00000109394.1	-0.813103	-0.488357	2.11051	1.30318	3.55492	-3.42072	0	2.83614	0	0	0	0	RP23-54G8.4
ENSMUSG00000109419.1	0.203323	1.75196	-4.46288	2.31539	3.55492	4.7535	3.68983	0	-4.71789	-4.61644	-1.20482	-4.61644	RP23-183J18.1
ENSMUSG00000109450.1	3.19063	0	0	0	-0.24338	-1.82461	0.462692	0.217462	0	0	0	0	RP23-21B1.4
ENSMUSG00000109459.1	-0.479793	2.62499	0.222549	2.40575	-1.21605	-1.50995	-1.07542	-0.0403655	-4.71789	0.601083	0.697144	-0.487604	RP23-9K14.6
ENSMUSG00000109482.1	0.203323	0.318634	-4.46288	-0.0751918	-2.15332	3.80602	-2.01841	5.2756	0.411736	-0.851152	-1.7714	-2.07366	RP23-300E17.1
ENSMUSG00000109491.1	0.0415149	-0.857335	0.167772	1.00176	0.327779	0.413555	-0.830679	-1.57643	-1.8407	1.32206	-0.591511	1.38439	Gm15396
ENSMUSG00000109501.1	-0.362828	0.487158	-0.0722401	1.05759	-0.24338	1.13003	1.66245	1.92257	0	0	0	0	Gm14377
ENSMUSG00000109506.1	1.8534	0.882069	0.314443	2.17773	-0.24338	1.89981	-4.73558	2.83614	-1.52438	-0.851152	-0.678992	-1.13827	RP23-332G12.1
ENSMUSG00000109508.1	-0.686215	-0.148802	-0.967732	-1.85508	5.05563	0	0	0	4.16584	-3.67409	0	-3.67409	RP23-366O14.9
ENSMUSG00000109518.1	0.295301	0.864167	0.0184137	-3.62803	-3.25505	-0.87713	1.94322	0.217462	-0.15938	-2.37291	0.445722	-1.15042	RP23-383K23.1
ENSMUSG00000109540.1	0.543737	-0.0731123	1.19441	1.4276	-0.622522	0	0.455381	0	-1.11862	0	-1.7714	4.44846	RP23-371K18.2
ENSMUSG00000109562.1	-0.0784336	0.112015	-0.608512	0.280707	-0.25222	0.129052	-0.451879	1.29851	0.0423723	-0.0819841	0.105225	-0.754902	RP23-474B17.1
MSTRG.1	1.17463	-0.618645	0.894673	-0.0751918	-3.25505	0	1.37777	0	3.32204	-0.194397	2.62633	0.305187	Gm37381
MSTRG.10000	0.137861	0.081975	0.481014	0.291144	-0.0309073	0.360339	0.295749	0.639652	-0.183808	-0.122072	-0.170116	-0.432156	Mllt4
MSTRG.10001	-0.813184	-0.185398	-1.95438	-1.69669	0.0668973	0.727011	-0.104794	1.25904	-0.161572	0.53273	-0.277153	0.404403	Gm3355
MSTRG.10002	0.747841	0.0311955	0.46315	-1.5439	3.18825	0.385299	4.1344	-3.42072	0	0	0	3.51307	Dll1
MSTRG.10004	0.0261025	0.167563	0.281495	0.70928	-0.210938	-0.263866	0.395047	0.0614559	0.138661	0.256479	-0.0633387	0.0422074	Fam120b
MSTRG.10005	-1.58104	0.864167	0.0184137	-3.62803	4.4922	-0.545717	3.68983	0.923865	0.407192	0.119137	-4.71789	-0.16798	Tcte3
MSTRG.10008	-0.082703	-0.0794507	-0.0214193	-0.492775	0.0898061	-0.401335	0.530499	0.0198921	0.94129	0.406473	1.49559	1.6371	Gm28873
MSTRG.1001	0.109234	0.12672	0.00396362	0.0924509	-0.103548	-0.0653582	-0.0305344	-0.0991338	-0.167323	0.00206063	-0.15247	-0.0566077	Hdlbp
MSTRG.10010	-0.0504383	0.0129537	-0.194421	-0.0299948	0.0555049	-0.120843	0.169465	0.0289668	-0.175483	0.155777	0.0647376	0.233682	Psmb1
MSTRG.10012	0.377753	-0.0561032	0.261838	0.480211	-0.330615	-0.714899	0.0373612	0.436573	-0.28433	0.484893	-0.589664	0.715232	Prdm9
MSTRG.10013	0.253728	-0.0310766	0.452746	-0.0879492	-0.0908807	-0.197806	-0.174707	0.165429	-0.153781	0.207852	-0.147269	-0.129715	Tbp
MSTRG.10014	-0.1036	-0.0978189	-0.26179	0.00348426	-0.286338	0.146613	-0.0434608	-0.0919898	-0.0372096	0.0610265	-0.045415	0.153302	Pdcd2
MSTRG.10015	-0.561225	0.333564	0.796838	-0.398957	0.436991	1.07771	1.07302	1.52482	0.636768	0	0.132194	0	MSTRG.10015
MSTRG.10016	0.0708165	0.421453	0.251331	0.111154	0.244209	0.765852	0.986735	1.38822	-0.576528	0.114651	-0.862255	1.33714	Rgmb
MSTRG.10017	-0.575718	-0.2939	0.521845	-0.2939	-0.824195	0.813558	-0.105492	2.65447	-3.7717	-3.67409	-0.258629	-3.67409	MSTRG.10017
MSTRG.10018	-0.107502	-0.488357	-1.90371	-0.896073	-0.329478	-0.822194	0.811266	0.0324069	0.414047	0	1.78619	3.51307	MSTRG.10018
MSTRG.10019	0	0	0	0	0	0	0	0	-0.348307	0	-1.13446	0	MSTRG.10019
MSTRG.10020	-0.345226	0.199031	-0.0890932	-0.401113	-0.536644	-0.139534	-0.591324	-0.304039	-0.291148	0.0808217	0.295249	0.0223401	BC002059
MSTRG.10021	0.184336	0.215501	0.529193	0.502522	-0.0175483	0.260195	-0.417587	0.0103608	-0.0678026	-0.0800396	0.00305955	-0.233976	Chd1
MSTRG.10022	-1.63564	-0.213543	-1.90371	0.362611	0.322771	-5.31596	0.0612566	0.940891	-0.881463	0.52658	0.391483	-0.170437	MSTRG.10022
MSTRG.10023	-1.20074	-0.523479	-0.500629	-0.398957	0.896765	1.89981	0.0612566	2.42737	-0.0635556	0.121514	0.491731	-0.171692	MSTRG.10023
MSTRG.10024	-0.0828522	0.278973	-0.242994	0.0251595	-0.404394	0.149269	0.47686	-0.811271	-0.571915	-0.356519	-0.278149	-0.392477	Zfp960
MSTRG.10025	-0.656946	-0.174191	-0.00472318	-0.587206	0.439664	0.057016	-0.12562	-0.210825	-0.630992	4.73558	-0.574571	5.01123	Zfp97
MSTRG.10026	-0.688983	-0.1938	0.678649	1.12146	-0.137342	-0.713462	0.475417	0.305216	-2.79083	0.123077	-0.717881	0.0649459	MSTRG.10026
MSTRG.10027	0.245533	0.296428	-0.0369279	-0.00925615	-1.455	0.552497	-0.51675	0.219519	-0.161572	-0.164174	-0.53565	0.171105	MSTRG.10027
MSTRG.10028	0.0398891	-4.87819	0.720592	1.47311	-3.25505	0.385299	1.37777	-3.42072	-5.69022	-0.827701	0.039968	1.59139	MSTRG.10028
MSTRG.10029	-0.731871	-0.32224	-0.412171	0.0133303	-0.0834129	-0.462467	-0.297946	0.180245	-0.205865	-0.0682848	0.09038	0.629077	Gm6712
MSTRG.1003	-0.148026	-0.0721146	-0.30098	-0.297026	-0.138501	-0.0909877	-0.326147	-0.39811	0.173389	0.135893	0.141132	0.0862602	2020-09-02
MSTRG.10030	-0.922551	-0.559351	-1.08285	-0.493901	-0.00695066	-0.694585	-0.161479	-0.865823	0.0839685	0.800321	0.303331	0.501301	Oaz1-ps
MSTRG.10032	-4.46288	-0.0731123	-0.621577	1.99803	5.05563	-3.42072	3.68983	-3.42072	-1.52438	1.0918	-0.678992	-1.10337	Lix1
MSTRG.10033	3.19063	0	0	4.09837	0	0	3.68983	0	8.54644	4.73558	10.2646	7.70966	MSTRG.10033
MSTRG.10034	-0.226535	0.0476678	-0.463409	0.0832839	0.0704948	0.113924	-0.283225	-0.240212	-0.0683251	0.257342	-0.0181423	0.375335	Chd1
MSTRG.10036	0.0734933	0.152575	0.860949	0.763888	0.15922	0.135657	1.10018	0.893945	0.525298	0.182257	0.394021	0.368097	MSTRG.10036
MSTRG.10037	-0.00347409	0.247948	0.737152	0.725675	-0.0251644	0.192009	0.761663	0.847795	0.134087	0.0643775	0.434648	0.368437	Lnpep
MSTRG.1004	-0.128098	-0.398543	-1.475	-1.42758	-0.144706	-0.544689	-0.920374	-1.69447	0	0	0	0	Bok
MSTRG.10040	0	3.55492	4.79008	4.09837	-0.24338	0.401766	0.462692	0.923865	0	0	0	0	MSTRG.10040
MSTRG.10041	1.46248	-0.618645	3.11688	-4.17356	0.724206	3.80602	0.462692	5.2756	0	0	0	0	MSTRG.10041
MSTRG.10044	0.543737	-0.640828	2.14319	-5.13303	3.55492	0	0	0	1.9245	-0.446086	2.43613	-0.733203	MSTRG.10044
MSTRG.10046	3.20886	0.864167	2.14319	0.470341	1.5977	-5.63063	-0.487609	-5.63063	5.12509	-0.827701	0	0.394787	Gm7535
MSTRG.10047	0.543737	-0.0731123	1.19441	0.470341	4.4922	0	0	0	0	-0.851152	5.41504	0.143458	MSTRG.10047
MSTRG.10048	0.343818	0.376067	-0.159576	-0.17084	-0.25108	-1.54424	0.349493	-1.02214	0.731774	0.481595	0.517609	0.184893	Gm5145
MSTRG.10049	-0.0189214	0.717757	1.29589	1.79315	0.223426	0.779334	0.877401	1.60591	0	0	0	0	MSTRG.10049
MSTRG.1005	0.162325	-0.313678	0.223883	-0.0796071	-0.0595439	0.499856	-0.966281	-0.227355	0.419087	-0.926363	-0.3856	-1.46303	Farp2
MSTRG.10052	-0.336232	-4.87819	1.83069	1.15559	0.314757	4.7535	1.74199	4.31237	0	0	0	0	Mirlet7e
MSTRG.10053	0.303528	0.521392	1.23795	1.31194	-0.0540507	0.515621	0.439748	1.40009	0.978308	-1.26927	1.48993	-6.57164	Spaca6
MSTRG.10054	0.453316	0.0718193	1.74543	0.653816	-0.430869	0.224396	0.388244	1.26968	-0.565134	0	-0.678992	4.44846	MSTRG.10054
MSTRG.10055	0.543737	0	-2.64689	0	0.223858	0.00455928	-0.470165	-5.31596	0	0	0	0	Has1
MSTRG.10056	0.829887	0.177442	0.737898	1.47311	-0.466905	0.0968217	0.830106	0.219519	-3.7717	0	-3.7717	0	MSTRG.10056
MSTRG.10057	-0.0747879	0.137139	0.429397	0.451012	-0.211361	0.134612	0.195136	0.317845	0.352138	-0.00474213	0.281004	-0.149338	Zfp160
MSTRG.10058	0.00699203	0.00430329	0.10194	0.0978194	0.153714	0.136623	0.27618	0.28047	-0.219016	-0.067264	-0.345271	0.0830067	Ppp2r1a
MSTRG.1006	-0.479793	0.110252	-0.0369279	1.48213	-0.016578	-0.88949	-1.31133	-0.0409916	0.411736	0.685935	-1.7714	0.394787	Gm37250
MSTRG.10061	0.0355589	-0.154772	0.768437	0.145947	-0.271944	-0.386337	0.751879	-0.0829887	0.371366	-0.190545	0.365666	-0.0150816	Zfp54
MSTRG.10062	-0.00822945	0.415903	1.66412	2.11248	0.903138	-0.56828	2.72738	1.1673	-3.7717	2.35055	-0.258629	3.04245	MSTRG.10062
MSTRG.10063	-0.0231279	0.0917848	0.324016	0.490138	-0.0396005	0.0159789	0.282452	-0.00773051	-0.200139	0.0921973	-0.127245	0.171082	Zfp51
MSTRG.10064	0.211753	0.290879	0.979509	2.02686	-0.250201	0.194645	2.10116	0.467292	-0.552049	1.32206	-0.269433	1.67113	MSTRG.10064
MSTRG.10065	-0.662289	-1.32327	1.78803	0.177442	-4.17744	0	1.02083	0	0	0	0	4.44846	MSTRG.10065
MSTRG.10066	0.604085	-3.62803	1.30089	1.4276	3.55492	1.33278	5.60345	1.85488	0.414047	-0.386809	-0.275182	-1.4755	Gm26753
MSTRG.10067	-0.139792	-0.214776	0.223251	0.642847	0.0997412	-0.201496	0.563788	0.0628376	0.152433	0.252964	-0.00908862	0.283518	Zfp53
MSTRG.10068	0.00579776	-0.297953	0.187366	0.499934	-1.18066	0.407575	0.867872	0.36265	-1.11862	0.121514	0.445722	0.143458	MSTRG.10068
MSTRG.10069	-0.842473	-0.797819	0.527696	0.978213	0.324423	0.413555	0.468713	-0.613205	0.8198	0.916994	0.704219	-1.13827	9330136K24Rik
MSTRG.1007	0.494368	0.243592	0.840875	0.171008	0.173786	0.723479	-0.673621	0.0449761	-0.57686	-0.415301	-0.181102	-0.780501	MSTRG.1007
[truncated: 19,522 more rows]
