# Supplementary material for: The p53 transcriptional response across tumor types reveals core and senescence-specific signatures modulated by long noncoding RNAs
Source: Proc Natl Acad Sci U S A. 2021 Jul 29;118(31):e2025539118. doi: 10.1073/pnas.2025539118 (PMC8346867; doi:10.1073/pnas.2025539118)
Supplement: Supplementary File [file pnas.2025539118.sd02.xlsx]

## Sheet: Sheet1
SI Dataset 2| RNA classification of differential genes based on 2-fold change in a biological replicate
p53_all_up (1055 )	p53_all_down (364 )	p53_sen_up (2208)	p53_sen_down (1265)
Tbx2	Icosl	Slfn4	Tbx2
Egfl6	Grik3	Sema4f	Drp2
Acvrl1	D130043K22Rik	Slc26a3	Egfl6
Dsg4	Klhl3	Grik3	Slc5a5
Grin2d	1700001P01Rik	Tmem25	Icam4
Hif3a	Alox8	Kcnn1	Efna2
Otog	4930452B06Rik	Ccdc65	Fut1
Rhbdl3	Dnase1l2	Cacna1e	Plin5
Slc5a8	Dkk1	Cacna1b	Rhbdl3
Grb10	Akr1cl	Chd5	Hsd17b1
Nkd2	Nhej1	Mlxipl	Sec14l4
Rab3c	Klhl30	Slc4a3	Enpp3
Fam107a	Adcy10	D130043K22Rik	Srgn
Dnah12	Hdc	Tex15	Sep4
Lta	Ptn	Cacna2d2	Papln
Ms4a7	Grin2b	Vipr2	Syk
Peli3	Dpf1	Kif1a	Amer2
Cnga3	Dcx	Adora2b	Hr
Ppfia4	Snap91	Hebp2	Ednrb
Grin1	5031414D18Rik	Mgat4c	Naprt
Sema6d	L3mbtl1	Nipal4	Rhpn1
Tgm3	Ppp1r26	Btnl10	Ccdc80
Stra6l	Ppfibp2	Bdkrb2	Slc17a9
Csmd2	Ppp1r14a	Meg3	Esx1
Plb1	Egr2	Msx2	Trem2
Nsun7	Fndc4	Lect2	Zfp521
Cxcl15	3930402G23Rik	Ahrr	Cnnm1
Ppef2	Trim62	Slc6a18	Slco5a1
Dlx6	Paqr6	Rasgrf2	Lct
Plxna4	Wdr72	Hcn1	Zbtb46
Olr1	Gm4779	Ldb3	Bche
Grin2b	1700067K01Rik	Tmem44	Mmp16
Cd22	Olfml2a	Ly6h	Reck
Sytl4	A530053G22Rik	Rhpn1	Car6
Tnfsf13b	Mageh1	Ly6g	Cxcl15
Slc7a2	8430408G22Rik	Aifm3	Clec2h
Snx20	Creg2	Smoc2	Pde2a
1700030J22Rik	Trim30b	Tspo2	Awat2
Abcg4	Tnfaip6	Abcg1	Sytl4
Fam81a	2410024N13Rik	Slc22a19	Hp
Egr3	Foxd2	Lipo1	Gnao1
St18	Fcer1g	Arhgef9	Pde4c
Gria2	Tmprss11d	Akr1cl	Ooep
Wbscr17	Gm10330	Slc11a1	Otoa
Acot11	Vmn1r4	Slc23a3	Ppp1r32
Ppp1r32	Gm5460	Speg	AI182371
Fam124a	Dok6	Klhl30	Slc26a8
Lzts1	1700057G04Rik	Slco6c1	Ephx3
Piwil4	Bglap3	Nfasc	Spag4
Myom3	Gm10775	Lhx4	Asic3
Adam32	1810010H24Rik	Duoxa1	Nlrc4
Sh3rf3	D030018L15Rik	Casq2	Atf7ip2
Mturn	Gm14828	Ndst4	Synpo2l
Nos1ap	3110067C02Rik	Egf	Nrtn
Reep2	Bambi-ps1	Mmp16	Rcan2
Sp6	Gm14293	Murc	Necab1
Slc45a1	Gm15379	A3galt2	Atp1a3
Ltb4r2	Gm11977	Sult1b1	Piezo2
Aipl1	Gm12296	Bmp3	Klf8
Kcna2	Gm13982	Nos1	Sgsm1
Catsperd	BC046251	Mesp2	Tex13
Atp1a3	Gm15883	Plin1	D330045A20Rik
Ccdc8	Gm14022	Micalcl	Ago4
Rasl12	Gm14015	Acsm2	Tmem221
Lhfpl1	Gm8902	Col4a6	Proca1
Rassf4	4931413I07Rik	4930555F03Rik	Plppr4
Reln	1810019N24Rik	Irx3	Kcnj10
Trpv3	4930448E22Rik	Col12a1	Dmd
Disc1	Gm805	Kif9	C2cd4c
Clrn1	F730311O21Rik	Acpp	Gm9817
Efcab8	Gm28652	Bmp8a	Taf9b
BC024139	3830432H09Rik	Gab3	Cmya5
Ttc41	Gm38264	Chrm1	Eno4
Mylk4	Gm38150	Snap91	B330016D10Rik
Lca5l	Gm37897	Idi2	Mlf1
Ddit4l	Gm34267	Gabrb3	Nr1h5
Fam187b	Gm42590	Atp2c2	Prokr1
Kcnk3	Gm43743	Zfr2	C130071C03Rik
Sarm1	Gm6157	Tbr1	Slc35d3
Prokr2	Gm18492	Fam167a	Kctd14
Tlr6	Gm43229	Rims4	Olfr212
Tmem198	Gm44067	Impg2	A430110L20Rik
Ceacam3	Gm44214	Thrsp	Klf1
Tll1	Gm43913	Nme5	Tmem74
A430110L20Rik	RP23-276L17.2	1700011E24Rik	Zfp811
Gm14461	RP23-178C20.2	BC030499	Epm2a
Phactr1	RP23-201L15.6	Rapgefl1	Gm14168
AU018091	RP24-143K11.1	Stox2	Nkain3
Ldoc1l	RP23-300E17.1	BC021785	Gm9989
Nkain3	MSTRG.10070	Ptk6	AF366264
Ccdc7b	MSTRG.10279	Sema6c	Ankrd29
Ms4a4b	Gm26858	Soga3	4933430I17Rik
Ptafr	Ly6g5b	Tspyl5	Spock2
Cfhr1	Gm17705	AF529169	Gm10062
Platr28	Gm37789	Rcan2	Ctnna3
Gm10032	H2-T24	Txlnb	Plac1
Mmel1	Gm16391	Ccdc40	Cracr2a
Zfp941	Nrxn1	Negr1	Kcnj15
Pla2g16	Gm2238	Il7	Hhip
Opcml	Gm5819	Hipk4	Gm16223
Ap3b2	Mir1b	Igsf23	Insm1
Gimap8	Gm24924	C3ar1	A630095E13Rik
4930444P10Rik	MSTRG.11218	Ppp1r14c	Ampd1
Mkrn2os	Gm7936	Gm11992	Mkrn3
Rdh16	Gm24514	Nrg3	Fam189a2
Mkrn3	Gm17669	Grid1	Gm8773
Gm5460	Gm17383	Paqr6	Dpcr1
Noxred1	Naaladl1	Nek10	Gm10631
Gm1141	MSTRG.12047	Hecw2	Gm10647
5730409E04Rik	MSTRG.12337	B430306N03Rik	Foxr1
I0C0044D17Rik	2310034G01Rik	2900005J15Rik	Zfp345
Gm12522	Gm13179	Proca1	Sptbn5
Ttll9	Gm25147	Tnip3	Kbtbd6
Sptbn5	Gm13342	Olfr221	1700024P16Rik
4930431P03Rik	MSTRG.130	Snhg11	Gm16072
Gp6	Rpsa-ps9	Tlr7	Gm12591
Nlrp12	Gm13610	Gsg1l	Gm5466
Gm15071	Gm8762	Ar	Gm14634
Gm13423	Gm13483	Fat4	Gm6787
Gm11389	Gm13623	BC089491	F730016J06Rik
Gm14140	MSTRG.13565	Dmrta2	Gm13986
Gm830	MSTRG.13607	Krtap1-5	Gm14379
Gm12031	Gm13771	Zbtb8b	Gm12720
Gm12766	G630016G05Rik	Lonrf2	Hotairm1
Gm13982	Gm13981	Dact2	1700122E12Rik
Gm13371	Gm29514	Scn3b	Zfp493
Gm12280	Dut	Ucn2	Apold1
Trp53cor1	Gm37764	Fam26e	Otogl
Gm15169	Gm11687	Bpifc	Gm8251
Platr14	MSTRG.14273	Txndc2	A830073O21Rik
Gm13067	MSTRG.14360	Gprc5c	Gm24019
Gm11532	Sox12	9630028B13Rik	Gm21319
Gm11924	MSTRG.14540	Ttn	Gm10778
2310005A03Rik	MSTRG.14615	Robo2	D930019O06Rik
Gm7598	Gm22355	Aph1c	1110002J07Rik
1200007C13Rik	Nfatc2	Slfn5	Mir155hg
1810064F22Rik	Gm4724	Vsnl1	Gm26520
Gm9577	Gm14340	Slc8a1	Gm7741
Gm20541	1700003N22Rik	Defb42	Arl14
Gm26119	Gm43820	Afp	Mroh6
Gm20655	Gm7899	Anxa13	Platr10
Gm4791	Il17f	Dach1	BE692007
Gm10067	Pcdh18	Gm9978	Gm28497
Gm16386	Gm38000	Gm9985	Gm29113
4930556M19Rik	Plch1	E130018O15Rik	Gm29155
Gm26615	Gm18294	Cldn23	Gm28347
Gm26698	Gm6525	Apol8	2310040G24Rik
1500012K07Rik	Mir1927	Tmem178b	Gm37188
A930038B10Rik	MSTRG.15590	Abat	Gm37899
Gm26545	B230398E01Rik	Adra2b	Gm18186
Gm16630	Gm44492	Rsl1	Gm38122
Gm26651	Gm21960	Gm6802	Gm37410
A430010J10Rik	Gm24136	Csf2ra	Gm42568
Gm16685	Gja5	Gm10083	Gm9442
2010110E17Rik	MSTRG.16288	Fam78b	Gm37867
BE692007	Gm16238	Tdrd5	Wdr49
Gm28497	Gm43429	Kcnma1	Gm42946
2700089I24Rik	Gm16418	Arl9	Gm42564
C530043A13Rik	MSTRG.16587	Cadm2	5330426L24Rik
Gm29506	Gm43314	Mir222	Gm18985
Gm28347	Gm43485	6030445D17Rik	Gm43612
Gm19325	Gm37689	Gm16551	Gm43204
Gm19085	Gm11814	Gm13083	Gm43564
Gm37226	MSTRG.16679	B430203G13Rik	Gm43025
Dchs2	MSTRG.16700	Tnfrsf13c	Gm43297
Gm37260	Gm25581	Mgam	Gm42888
Gm10463	Gm22952	Gm4841	C530044C16Rik
Gm37813	Gm12419	Celsr2	Gm44037
Gm38264	MSTRG.17472	Hsf5	Gm43924
Gm38123	Gm12953	Hs3st3b1	Gm7932
Gm9867	Hpdl	Etnk2	Gm43908
Gm37742	Gm12903	3830408C21Rik	RP23-311C19.3
Gm38215	Gm25604	Csf2rb2	RP23-103E11.5
Gm30238	MSTRG.17697	Gm10044	RP23-476P11.1
Gm17771	MSTRG.17894	C030034I22Rik	Dll1
5430427N15Rik	Ccnd3-ps	Pappa2	Bok
Gm42544	MSTRG.17969	Ntf5	Has1
Gm10636	Gm13075	1700057G04Rik	MSTRG.10105
Gm43606	Gm37490	Gm10654	Bricd5
Gm42488	MSTRG.18112	Gm5615	MSTRG.1014
Gm42493	Gm13094	Ankub1	Chtf18
Gm43568	Gm15730	AU019990	Arhgdig
Gm42712	Gm42685	Il1bos	BC055308
Gm43196	MSTRG.18353	2410141K09Rik	Fam195a
Gm43277	Gm8925	Ano3	Gm23887
Gm43266	MSTRG.18491	Tmem92	Dnah8
Gm44154	Gm43389	Gm16503	Gm6430
Gm31747	Trmt44	Klhdc7a	MSTRG.10355
Gm44165	Gm37785	Gm831	MSTRG.10356
Gm44178	4930532G15Rik	Naip6	Zfp472
Gm43990	Gm42690	Nhsl2	MSTRG.10450
RP24-143K11.2	Gm43514	Gm12664	Zbtb12
RP23-311C19.3	2900042K21Rik	Gm12250	Apom
RP24-548A15.2	Gm15559	Ctsf	Ltb
RP24-549B12.3	MSTRG.19673	Gm13961	Atp6v1g2
RP23-92L23.2	Gm14508	Gm14827	H2-Q6
RP24-303J15.2	Gm42879	Crocc2	H2-Q7
RP24-64C6.3	Gm42497	Gm11549	Gm8741
MSTRG.10028	Gm27316	1600025M17Rik	Tcf19
MSTRG.10033	MSTRG.20183	Gm16070	Tubb5
Spaca6	Gm6433	4930444E06Rik	Nrm
MSTRG.10054	MSTRG.20314	Eif2c5	MSTRG.10549
MSTRG.10062	Gm16074	Gm12763	Gm6034
MSTRG.10064	Gm5303	4930412C18Rik	MSTRG.10591
MSTRG.10065	Ccdc170	Gm15124	Cenpq
MSTRG.10093	Clcn1	Gm6787	Ankrd66
MSTRG.10102	Gm43888	4933421A08Rik	Cyp39a1
Cldn6	Rps15-ps2	9130204K15Rik	Gm9104
Kremen2	RP23-64D23.7	Gm13470	Slc29a1
Nme4	RP23-361O12.5	Gm15482	MSTRG.10652
Rgs11	RP23-361O12.3	Gm15499	Dnph1
MSTRG.10212	Gm25635	4931428L18Rik	Mdfi
Gm16278	4930432B10Rik	E130102H24Rik	Kpna2-ps
Cdkn1a	Gm20705	Gm15276	Sgol1
Cyp4f17	MSTRG.21423	Gm12454	Mrps36-ps1
Cyp4f16	Gm14335	Gm12349	Gm17377
Cyp4f13	MSTRG.21516	A630031M04Rik	Uhrf1
Kank3	MSTRG.21525	Gm15608	Prr22
Vwa7	Rpl18-ps2	Gm14343	Gm4518
MSTRG.1047	Gm6266	Gm24187	Emilin2
MSTRG.10507	Rasl2-9	Gm23388	Atl2
Gm37140	MSTRG.22069	Gm15759	Gemin6
Gm16279	B3gnt8	Gm9047	Pkdcc
Adgrf5	Lrfn1	F830016B08Rik	Gm10184
Runx2	Gm26935	Gm3912	Gm28529
Rsph9	MSTRG.22495	Gm22642	MSTRG.1109
Gm28404	Gm9252	Gm23416	MSTRG.11185
AI661453	Syngr4	Gm20644	MSTRG.11201
Gm26904	MSTRG.22715	Gm379	Gm7729
Ptk7	MSTRG.2289	Fignl2	B930094E09Rik
Gm26547	2900022M07Rik	Gm21319	MSTRG.11267
Plin4	RP23-32A8.5	Gm1045	MSTRG.11280
Vmac	MSTRG.23033	Gm9530	2010110K18Rik
MSTRG.10894	RP24-259P13.3	Gm6345	Kif20a
MSTRG.10895	Gm26529	Gm26579	Slc25a2
MSTRG.10902	Rsf1os2	4632428C04Rik	Trim36
Xdh	Gm15673	Gm26802	Lvrn
Ltbp1	Gm23973	4930563E18Rik	MSTRG.11581
Qpct	MSTRG.23474	Gm26584	Slmo1
MSTRG.11008	MSTRG.23584	Gm26797	Gm26910
Pigf	Gm9905	Gm26901	Ska1
4833418N02Rik	RP23-385F8.2	Panct2	Gm14328
Gm26734	Cox6a2	Gm26576	MSTRG.11728
Lama3	Gm4535	C330002G04Rik	Mcm6
Tmem37	MSTRG.24103	Gm26947	1700030N03Rik
MSTRG.11207	Gm9795	Mir6236	Cabp4
MSTRG.11211	1700016D06Rik	Gm3331	Tbc1d10c
MSTRG.11228	MSTRG.24243	Gm28557	Syt12
Pcdh1	MSTRG.24276	Gm29113	Slc29a2
Gm38263	MSTRG.24310	Gm29669	MSTRG.11883
Pcdhb14	MSTRG.24374	Gm28237	MSTRG.11886
3222401L13Rik	Tssk6	Gm29455	Tigd3
Kcnn2	Tm6sf2	4930435C17Rik	MSTRG.11939
Synpo	Gm26586	Gm37194	Cdca5
Gm9949	Gm16091	Gm37233	Rcor2
Spink10	Cdh11	Gm37372	MSTRG.12024
MSTRG.11610	Gm22063	Gm37039	Pcna-ps2
Pmaip1	Gm38384	Gm37373	MSTRG.12044
MSTRG.11725	Gm26789	Gm38251	Incenp
MSTRG.11809	MSTRG.25022	Gm37151	Fen1
MSTRG.11838	A930033H14Rik	Gm38112	Gm5511
A930001C03Rik	MSTRG.25194	Gm38322	Ms4a4d
Cst6	Dbndd1	Rncr4	MSTRG.12099
Fosl1	MSTRG.25750	Gm38089	Fam111a
MSTRG.11926	MSTRG.25788	Gm37277	Gm5513
Gm37479	Gm37067	Gm37995	Cep78
Cdc42bpg	Gm10655	Gm38246	D030056L22Rik
MSTRG.11971	Gm38192	Gm37412	Trpm3
MSTRG.12021	Rtp3	Gm38218	Kif20b
Gm336	MSTRG.2677	Gm38325	MSTRG.12262
Ikbke	MSTRG.26809	Gm37806	Kif11
MSTRG.12200	Gm5389	Gm37198	Cep55
Gm29487	Fmr1os	Gm37985	Gm23300
MSTRG.12231	MSTRG.27280	Gm38284	Hells
Fas	Rps12-ps1	Gm10305	Gm27042
Ifit3b	Gm6238	Gm37111	Arhgap19
Ifit1bl2	MSTRG.27454	Gm33994	Gm28578
Ifit1	Gm9200	A430072C10Rik	Npm3
Fgfbp3	Gm14853	Gm43414	Ina
Cyp26c1	Gm1866	Gm43437	Taf5
Lgi1	Mum1l1	Gm10416	Gm29257
Cdk18	Mir98	Gm43412	Suv39h2
Golga7b	Gm15190	Gm42864	Mcm10
Pyroxd2	MSTRG.27742	Gm42910	Gm13199
MSTRG.12405	Gm4925	Gm42494	Gm26315
Btg2	Gm28592	B230303O12Rik	Lax1
Gm37289	Gm6808	Gm43582	Il2ra
Gm37160	D630029K05Rik	Gm43153	Ube2t
MSTRG.12835	MSTRG.3092	Gm42894	Gm13337
Gm37891	Snord59a	Gm8579	Pdss1
Gm13349	Gm26847	Gm42885	Gm25544
Ptprv	Gm26347	Gm42583	Gm13410
Gm13341	Ddc	Gm19619	Zmynd19
MSTRG.12946	MSTRG.3325	Gm44186	Sapcd2
Shisa4	Gm24826	Gm44185	Card9
MSTRG.12989	Slc22a21	Gm44278	MSTRG.13033
Phlda3	MSTRG.3779	Gm44175	Gm13359
Gm38399	Gm12949	Gm20589	Adamtsl2
1700007K13Rik	Rangrf	Gm44202	D2Wsu81e
Ptges	MSTRG.3978	Gm44120	1700084E18Rik
D330023K18Rik	Gm8337	RP23-432D9.7	Gm14488
Hmcn2	Gm12712	RP23-292B24.1	Kif21b
Lamc3	Itgae	RP23-430B14.1	Exosc2
Ak1	MSTRG.411	RP23-190H11.9	Gm13611
Dnm1	Gm28321	RP24-365N15.2	Phf19
Eng	MSTRG.4209	RP23-94C20.1	MSTRG.13309
Sh2d3c	9330175M20Rik	RP23-54G8.4	Arhgap15
MSTRG.13220	Snord7	RP23-183J18.1	Gm13461
Slc2a8	MSTRG.4500	Gm14377	Kif14
Ggta1	MSTRG.482	RP23-332G12.1	A430018G15Rik
MSTRG.13287	Cep112	Lix1	Cacnb4
Gm44146	MSTRG.4956	MSTRG.10041	Arl6ip6
MSTRG.13360	9030624G23Rik	MSTRG.10049	Cytip
Pla2r1	Gm7008	Mirlet7e	MSTRG.1341
Grb14	Gm24859	Gm26753	MSTRG.13411
Mettl5os	MSTRG.5616	MSTRG.10073	MSTRG.13485
Zakit	MSTRG.5707	MSTRG.10084	Hat1
MSTRG.1355	Gm37019	MSTRG.10100	MSTRG.1352
MSTRG.13653	MSTRG.5927	MSTRG.10111	Dlx1as
Smtnl1	MSTRG.6012	Prss22	Dlx1
MSTRG.13825	MSTRG.6015	MSTRG.10189	Cdca7
Gm13886	MSTRG.6126	MSTRG.10191	Ak3l2-ps
MSTRG.13830	MSTRG.6161	Gm22420	Chn1os3
Prrg4	Hist1h2bl	Crebrf	A130071D04Rik
Ccdc73	MSTRG.6175	Syngap1	Gm4735
Pax6	MSTRG.6179	Ccdc78	Gm13684
Gm13972	Gm44454	Mir7677	Gm19426
Pak6	Gm11281	Def6	2310009B15Rik
MSTRG.13935	Gm11349	Ppard	Gm13712
A430105I19Rik	Gm29112	Tead3	Gm13740
Gm14137	Gm6478	Brpf3	Mdk
Ckmt1	MSTRG.6584	Cpne5	Syt13
Gm29398	Gm10767	MSTRG.10314	Gm13882
MSTRG.14111	Gm5829	Notch3	Gm37599
MSTRG.14112	Gm8885	Brd4	Aspm
MSTRG.14114	Gm2445	MSTRG.10352	Kif18a
MSTRG.14154	MSTRG.7034	Angptl4	Gm22676
Slc4a11	MSTRG.7196	MSTRG.10417	Gm21596
MSTRG.14188	Gm25035	Tap1	Scg5
Smox	Gm24916	Psmb8	MSTRG.1390
MSTRG.14197	MSTRG.7375	Prrt1	Bub1b
Bmp2	Sgpp2	Hspa1a	Knstrn
MSTRG.14295	MSTRG.7625	MSTRG.1046	MSTRG.13947
MSTRG.14386	Gm28659	Psors1c2	Casc5
1700003F12Rik	Gm6374	MSTRG.10528	MSTRG.13965
Procr	MSTRG.8058	MSTRG.10547	Oip5
Gm16098	MSTRG.8164	H2-T3	Nusap1
Gm7278	Gm18180	Gm42418	Gm14017
MSTRG.14516	MSTRG.8613	Rn18s-rs5	MSTRG.14019
Gm23134	MSTRG.9001	Enpp5	Gm14085
Gm24379	Prodh	MSTRG.10617	Usp50
MSTRG.14545	Gm15799	Tmem63b	Ncaph
Pabpc1l	Camk2n2	Gm23037	Bub1
Pltp	MSTRG.9399	Trerf1	AI847159
Slc12a5	MSTRG.9506	Cul9	Ckap2l
Gm28512	Gm15953	Mdfi	Gm14046
Teddm2	Cd200r3	Gm37266	Cdc25b
Fam210b	Tmem30c	Gm37176	Mcm8
Zbp1	Gm7860	Gm38235	Gm11645
MSTRG.14831	Gm15971	MSTRG.10753	Mgme1
Col9a3	MSTRG.9832	Gm16712	Nxt1
MSTRG.14882	Gm5479	Ticam1	MSTRG.14319
Naaladl2	MSTRG.9854	Gm37053	Gm14130
Gm10258	Gm15599	MSTRG.10783	Gm14127
Gm15496	Gm14150	Tnfsf9	Acss1
Gm38025	Trib3	C3	Gins1
Zmat3	Sox12	Gm4518	Gm14149
MSTRG.15056	Snta1	MSTRG.10830	Gm14150
Gm43140	Gm14230	Efna5	Rps15a-ps7
Platr4	Gm14277	Gm17228	Tpx2
Gm6209	Mir3474	5031415H12Rik	Tgif2
Gm37399	MSTRG.14540	Ypel5	Dsn1
Gm37342	Gm11451	MSTRG.10909	Gm14277
Gm38000	MSTRG.14567	MSTRG.1091	MSTRG.14541
Gm10728	MSTRG.1457	MSTRG.10937	Mybl2
5430420F09Rik	Mybl2	MSTRG.10943	Gm11454
Gm42899	Pabpc1l	MSTRG.10948	Wisp2
Gm43549	MSTRG.14615	Cdkl4	Gm11457
Gm42842	Gm11457	Morn2	MSTRG.14690
MSTRG.15336	Gm22355	Gm28867	Gm38352
Rap2b	Nfatc2	Gm6594	Aurka
B430305J03Rik	Gm14270	MSTRG.10995	Gm14455
MSTRG.15372	Gm4724	MSTRG.11010	MSTRG.14773
Arhgef26	Gm8850	MSTRG.11014	Gm2026
Veph1	Gm14340	MSTRG.11031	Gm14409
Gm8515	1700003N22Rik	MSTRG.11040	Gm14322
Rxfp1	MSTRG.14974	Crem	C330013J21Rik
MSTRG.15497	Gm6505	MSTRG.11087	Rtel1
Gm8813	Gm43820	Gm2531	MSTRG.14889
Gm37726	Gm44136	Kctd1	Gm5841
Gm38302	Gm7899	MSTRG.11227	Hey1
Pbxip1	Gm10356	Steap3	Gm16093
MSTRG.15671	Gm37268	Lims2	Gm5842
Mir7669	Il17f	RP23-122B20.2	Gm10075
Gm38126	Gm23511	Gm37702	Ect2
Gm37245	Pcdh18	MSTRG.11322	MSTRG.15028
Gm16740	Slc7a11	Gm22200	Ccna2
Bnipl	MSTRG.15216	MSTRG.11343	Gm12565
Gm26594	Gm38000	MSTRG.11348	Gm43488
Gm22027	Gm10293	Gm38182	Plk4
Gm15441	Gm5276	Pcdhb5	MSTRG.15217
Dnm3	Plch1	Pcdhb9	Gm38160
Gja8	Gm18294	Pcdhb17	MSTRG.15231
Gm42819	Gm5847	Pcdhb18	Gm10254
MSTRG.15946	Gm37822	Pcdhb19	Exosc8
Dennd2c	Rpl32-ps	Pcdhb20	Gm22784
Gm43387	Gm6525	MSTRG.11451	Gm37822
Gm43257	MSTRG.15546	MSTRG.11453	Gm20689
C030032O16Rik	Gpatch4	MSTRG.11461	Smc4
Gm43259	Mir1927	MSTRG.11468	Rpl32-ps
Fam212b	MSTRG.15586	A930012L18Rik	Gm37784
MSTRG.16115	MSTRG.15590	Sema6a	Gm25188
Selp	Chrnb2	MSTRG.11525	Sh2d2a
Psrc1	Gm43712	2020-03-03	Iqgap3
Gm6602	MSTRG.15683	Gm37772	1700113A16Rik
MSTRG.16186	Gm30023	Gm37510	Tsacc
Slc19a2	B230398E01Rik	Gm8451	Tmem79
Lrrc39	4930481B07Rik	Gm23370	Gm42814
Palmd	Gm25789	Gm26403	Gm22935
Gm42928	Mcm3	Ppargc1b	4731419I09Rik
Gm43750	MSTRG.1580	MSTRG.11585	MSTRG.15671
Gm42587	Gm43375	MSTRG.11586	Gm38329
Gm42881	Hist2h4	Adrb2	S100a5
Gm42872	Gm44492	Gm38301	Gm5851
2810428J06Rik	Hist2h3c2	Gm22567	Mcm3
Oaz2-ps	Gm20628	Nedd4l	MSTRG.1580
Gm43428	MSTRG.15852	Acmsd	Dars2
Gm21962	MSTRG.15854	MSTRG.11633	Gm37634
1110002E22Rik	MSTRG.15864	Gnal	Anp32e
0610031O16Rik	Gm21960	MSTRG.11645	Gm43375
Gbp2b	Gm24136	MSTRG.11659	Cenpl
MSTRG.16511	MSTRG.15902	MSTRG.11664	Hist2h4
MSTRG.16514	Gja5	Dynap	Hist2h2ab
Ptgfr	Gm42508	MSTRG.11675	Hist2h2aa2
Lrrc7	Gm43149	n-R5-8s1	Hist2h3c2
AI838599	Gm43585	Rpl28-ps1	Gm20628
Gm11815	MSTRG.1611	Gm26202	Hist2h3b
Trp53inp1	MSTRG.16288	MSTRG.11716	Hist2h2bb
MSTRG.16699	Gm42510	Rnf165	Gm24830
MSTRG.1670	Gm42969	MSTRG.11721	MSTRG.15855
Pnrc1	Gm16238	Pard6g	MSTRG.15864
Gm25235	1500005C15Rik	Nfatc1	Gm26232
Gm12577	Gm43072	MSTRG.11754	MSTRG.15879
Rnf183	Gm37860	MSTRG.11768	Ankrd34a
Hdhd3	Dkk2	Gm16066	Gm42937
MSTRG.17156	Gm43429	BC021614	Ppm1j
Gm11261	Gm16418	Ptprcap	MSTRG.1611
Ptprd	Gm42967	Gm17552	Slc16a4
Pvrl4	Gm43859	Cxcr4	Gm5075
Plin2	MSTRG.16587	Ankrd13d	Gm12500
MSTRG.17297	Cth	MSTRG.11841	MSTRG.16183
Podn	Gm43314	MSTRG.11843	Gm9761
Gm37010	Gm43485	MSTRG.11869	Sass6
MSTRG.17424	Gm37689	MSTRG.11885	Gm42457
Gm10521	Gm11814	1700020D05Rik	Gm42969
Pik3r3	2610301B20Rik	Malat1	Col25a1
Ccdc17	MSTRG.16679	Gm37376	Gm42872
Gm12843	Pdp1	Gm28006	MSTRG.16412
Artn	Gm36949	Gm14963	H2afz
MSTRG.17569	MSTRG.16700	Atg2a	Gm6286
MSTRG.1761	Klhl32	Ccdc88b	Syde2
Gm12902	Gm25581	Esrra	Rpsa-ps10
Sync	Toporsos	Lrrn4cl	Depdc1a
AI607873	Gm22888	MSTRG.1202	Ccne2
Gm16340	Kif24	Bscl2	Rad54b
Matn1	MSTRG.1692	Gm9750	Gm11836
Sesn2	Gm26110	MSTRG.12065	Lrrc69
Gm12981	Gm12470	MSTRG.12066	Nuf2
Sytl1	Gm22952	Vwce	Klhl32
Man1c1	MSTRG.17096	Rassf5	C230012O17Rik
Grhl3	Gm11222	Gm17068	Gpr63
Asap3	Gm11223	Gm23238	Gm12350
Hspg2	Gm11224	Pip5k1b	Arhgef39
Ctrcos	C630043F03Rik	Insl6	MSTRG.1692
Pdpn	Gm11405	Cd274	Melk
Gm37490	MSTRG.17163	A930007I19Rik	Smc2
Gm13166	Gm5860	Gm37954	Gm12480
MSTRG.18078	Gm12419	2700046G09Rik	MSTRG.1707
MSTRG.181	MSTRG.17251	MSTRG.12230	Gm11222
Gm13054	Gm12666	MSTRG.12256	Rps18-ps1
Fbxo2	MSTRG.173	Cpeb3	MSTRG.17163
Gm37795	Gm12852	Hhex	Gm11246
Gpr157	Gm12705	Gm29630	Gm11185
Plch2	MSTRG.17364	Gm27042	Gm12418
Gm10563	Gm12870	Blnk	MSTRG.17279
Mxra8	Lrp8	Dntt	MSTRG.173
Lrrd1	MSTRG.17390	MSTRG.12333	Usp1
Wdr46-ps	Coa7	MSTRG.12334	Ccdc50-ps
Gm43031	Slamf1	Scd4	Gm12791
Gm43112	Foxd2os	Pdzd7	Gm12799
Abcb1b	Cyp4x1os	Gm26892	MSTRG.17364
Gm43130	MSTRG.17472	Cnnm2	Gm12870
Atg9b	MSTRG.17477	Gm19557	Gm12906
Gm43776	Gm12953	MSTRG.12444	Ndc1
Cgref1	Hpdl	Gsto2	MSTRG.17390
Gm15614	Toe1	MSTRG.12456	Orc1
Ephx1	Rnf220	Pdcd4	3110021N24Rik
Gm43692	Tie1	Casp7	MSTRG.17429
MSTRG.18709	Igsf8	Ppnr	Gm12807
Mxd4	Gm12879	Ablim1	Foxd2os
MSTRG.1873	Mfsd2a	MSTRG.12507	Rad54l
Gm42867	Ppie	Mdm4	MSTRG.17477
Rgs12	Gm12903	MSTRG.1253	Nasp
MSTRG.18793	Gm12917	MSTRG.12552	Kif2c
Gm4754	Gm12929	Gm13179	Dph2
Cpeb2	Gm25604	Ccdc3	Gm12856
6030400A10Rik	MSTRG.17697	MSTRG.12583	Ppih
Gm42555	MSTRG.17740	MSTRG.12585	Ldha-ps2
Gm43509	Gm12992	9230102O04Rik	AA415398
Gm10025	Pld5	Gm13310	Gm12922
9230114K14Rik	Stmn1	Gm37701	Gm12915
C130083M11Rik	Rbm8a2	Gm38156	Cdca8
MSTRG.18933	Gm37916	Gm37780	Gm12932
Gm43180	MSTRG.17894	Gm13270	Clspn
MSTRG.18945	Ccnd3-ps	Lgr6	Gjb3
Gm43715	Rsg1	Gm37499	Ak2
Gm42478	MSTRG.17969	MSTRG.128	Mir8119
Gm37720	Gm13075	Gm37949	MSTRG.17733
Arap2	MSTRG.18014	MSTRG.12820	Rpa2
Gm43237	Gm13230	MSTRG.12830	Kmo
Gm6044	Gm13136	MSTRG.12834	MSTRG.17840
Gm43289	Rps19-ps3	Gm13312	MSTRG.17846
Gm23183	Gm37490	MSTRG.12842	Aunip
1700056E22Rik	MSTRG.18112	MSTRG.12844	Pithd1
Gm43417	MSTRG.18125	MSTRG.12848	Exo1
C530008M17Rik	Apitd1	MSTRG.12849	Gm13082
Gm43056	Gm13094	MSTRG.12854	MSTRG.18014
Slc4a4	Gm13077	MSTRG.12860	Gm13231
Areg	5830444B04Rik	MSTRG.12861	Miip
Prdm8	1500002C15Rik	MSTRG.12865	Apitd1
Gm43789	MSTRG.18281	Commd3	Zbtb48
Wdfy3	Gm15730	MSTRG.12914	Kcnab2
Gbp6	Gm42685	MSTRG.12917	Vwa1
Plcxd1	MSTRG.18353	Ptpn7	Gm26840
Gm15559	Abcb4	MSTRG.12931	9430015G10Rik
Gm37422	Gm8925	MSTRG.12936	MSTRG.18281
2900026A02Rik	Gm5069	Arl8a	Dbf4
MSTRG.19628	MSTRG.18491	MSTRG.12982	Tmem243
MSTRG.19629	MSTRG.18492	Gm28277	Rpl17-ps5
Ccdc60	Gm43566	Nacc2	Gm6560
Gm43637	Snord93	Gm13563	MSTRG.18492
Gm32200	MSTRG.18513	Sec16a	Mir3096
Oas3	Gm43389	Notch1	Gm43566
Oas1a	Gm25363	Snhg7os	Lin9
Gm43571	Gm43143	Tnni1	Xrcc2
Gm15842	Paxip1	MSTRG.13081	Gm10290
Gm15860	MSTRG.18581	Pkp1	Gm5552
Gm43661	MSTRG.18601	Gm36938	Tyms
Gm43034	MSTRG.18628	Cercam	MSTRG.18601
Gm42497	Abhd1	Odf2	MSTRG.18611
Gm42496	Gm42798	MSTRG.13158	Rbks
Gm42790	Trmt44	Gm22516	Gm43692
Gm42440	Gm8146	Ass1	Tacc3
Gm43187	Gm23690	Gm22192	MSTRG.18714
MSTRG.20042	Gm42716	Fam102a	Plk-ps1
Gm23268	Gm42984	MSTRG.1322	Gm23690
Col26a1	Gm5555	Garnl3	Hs3st1
Zan	Tubb4b-ps2	Ralgps1	Gm4754
MSTRG.2012	BC085271	Angptl2	Gm26004
Nxpe5	Hhipl2	MSTRG.13253	Ncapg
Gm42815	Gm37214	Cutal	Gm36401
Lamb3	Gm5867	Gsn	Gm20475
2900089D17Rik	Gm42735	Gm43128	G6pd2
MSTRG.20288	Atp10d	Gm43761	Gm6104
Gm15410	Gm5297	MSTRG.13279	Hhipl2
Gm5697	Gm15982	Gm17893	Gm42735
MSTRG.20431	Gm37785	Gm44144	Gm5297
Gm26719	Cxcl10	Gm16523	MSTRG.19177
Gpr37	4930532G15Rik	Gm37903	Ppat
Flnc	Gm5560	Mbd5	Hmgn2-ps1
MSTRG.20572	Gm17092	Gm13510	Stbd1
MSTRG.20580	Gm42690	Gm4258	Gm7993
MSTRG.20581	MSTRG.19374	MSTRG.1339	Gm5560
MSTRG.20582	Gm43514	Gm37298	Gm43145
MSTRG.20594	MSTRG.19423	Acvr1	Lin54
Lncpint	2900042K21Rik	Upp2	MSTRG.19411
5330406M23Rik	Fgfrl1	Baz2b	MSTRG.19423
2210408F21Rik	MSTRG.19510	Gm13574	Cdc7
Mkln1os	Gm15559	Ifih1	Gfi1
Exoc4	MSTRG.19568	A130050O07Rik	Ccdc18
Gm43168	Gm43759	Gm37964	Cenpf
MSTRG.20673	Myo1h	Gm26930	MSTRG.19510
Dennd2a	4930515G01Rik	Gm38236	Gm17655
MSTRG.20728	MSTRG.19659	Gm37651	Pole
MSTRG.2077	MSTRG.19673	Gm37747	MSTRG.19568
Gm43888	Gm14508	Gm37666	Ung
Hoxa5	Prkab1	Gm13613	MSTRG.19659
MSTRG.20988	Cit	D130019J16Rik	Gm13840
MSTRG.20989	Gm42473	MSTRG.135	Nsl1
Tcf7l1	BC051077	MSTRG.1350	Gstm2-ps1
RP23-331I23.5	Fbxo21	Gm37534	Gm42473
Vax2	Rita1	MSTRG.1352	Rfc5
Spr-ps1	Gm42879	Zak	Gm10390
Gm44090	Gm15842	Rpl36a-ps4	9430037O13Rik
Mxd1	Gm38102	MSTRG.1354	MSTRG.19771
Gm44416	Sertad4	MSTRG.13560	Dtl
Aldh1l1	Gm43340	Gm37632	Gm15842
MSTRG.21294	Gm42497	2600014E21Rik	Gm6444
9530026P05Rik	MSTRG.19927	MSTRG.1359	Gm38037
Gm44189	MSTRG.19998	Gm13650	Nek2
Gm19757	MSTRG.20029	Btbd18	Kntc1
Gm44331	Tbl2	P2rx3	MSTRG.199
9530062K07Rik	MSTRG.2005	Ptprj	MSTRG.19905
Apobec1	9130604C24Rik	Rapsn	Gm7774
Eno2	MSTRG.2012	Creb3l1	Gm42978
Gpr162	Gm27316	Mir1955	Psph
Perp	3110082I17Rik	Gm13786	MSTRG.19998
MSTRG.21653	MSTRG.20183	MSTRG.13753	MSTRG.20029
MSTRG.21680	Gm38118	Trp53i11	Tbl2
Gm44106	Gm6433	Tspan18	MSTRG.20152
Gm44013	Gm7846	Alx4	Gm38118
Gm20400	MSTRG.20308	Gm13803	MSTRG.20201
Sox5	MSTRG.20314	MSTRG.13791	9530056K15Rik
Gm15706	Gm24105	Gm13936	Gm8494
MSTRG.21890	Alox5ap	Gm13981	Gm42883
MSTRG.21911	Brca2	Meis2	Gm24105
3010003L21Rik	Gm42531	MSTRG.13949	Alox5ap
Gm15927	MSTRG.20437	Exd1	Gm42788
Ssc5d	Gm5874	MSTRG.13990	Brca2
RP23-7L11.3	Gm16074	Gm29514	Col1a2
RP24-213J23.4	Gm5303	Map1a	MSTRG.20437
Snord23	Ccdc170	Mir147	Gm4876
Bbc3	Gm13864	A230059L01Rik	Mthfd1l
9330104G04Rik	Zc3hav1l	4930417H01Rik	Gm27960
Phldb3	1110001J03Rik	Gm13988	Fbxo5
Gm26707	Tbxas1	Gm17555	MSTRG.2066
Gm15541	Clcn1	Gm27003	1110001J03Rik
9530053A07Rik	Cntnap2	Fahd2a	MSTRG.2070
Lgals7	Gm43888	MSTRG.14123	Fam131b
Ggn	Gm6352	Mertk	Cntnap2
Gm26762	Zfp956	Gm14027	MSTRG.20816
Gm38340	Zfp862-ps	Gm24893	Nup43
Rcn3	Pde1c	MSTRG.14176	Aqp1
Bax	Rps15-ps2	MSTRG.14185	Lsm5
MSTRG.22691	Abcg2	Gm14049	Gm18913
MSTRG.22708	RP23-64D23.5	MSTRG.14194	Mad2l1
Gm20457	RP23-64D23.7	MSTRG.14242	Gm4045
Snhg14	RP23-60P18.13	Dzank1	RP23-402P24.7
Lrrc28	Gm9001	MSTRG.14303	RP23-64D23.5
Synm	Gm20594	MSTRG.14336	Gm38320
Rgs20	Gm43890	MSTRG.14378	Gm6210
Gm37786	RP23-361O12.5	MSTRG.14379	Gm9001
Aen	Gm25682	Pdrg1	Gm5576
MSTRG.2303	RP23-361O12.3	Gm37893	Mogs
Gm26646	Gm25635	Trp53inp2	Wdr54
6330403N20Rik	4930432B10Rik	Map1lc3a	Mthfd2
RP23-137A24.3	2610306M01Rik	Gm20637	Npm3-ps1
Gm2115	Gm5577	Myh7b	Gm43588
Fah	Txnrd3	Cep250	Gm9797
RP23-350J16.1	Nup210	Cnbd2	Gm44414
Ddias	Adamts9	Gm37790	Gm5879
RP23-231J2.1	Gm20705	4930518I15Rik	Gm44064
Tenm4	MSTRG.21423	MSTRG.14502	Gm44168
C230038L03Rik	Tamm41	MSTRG.14512	Mcm2
RP24-252O10.3	Gm14335	Gm14286	Nup210
Gdpd5	Cand2	MSTRG.14518	RP23-190H11.11
Ccdc162	Gm44206	MSTRG.14519	Kbtbd8
RP23-428N8.3	MSTRG.21500	Blcap	Gm44044
Rnf169	MSTRG.21516	MSTRG.14525	MSTRG.21399
MSTRG.23321	MSTRG.21525	Arhgap40	Gm43868
MSTRG.23322	MSTRG.21526	MSTRG.14541	Fancd2
Trim5	Gm10827	Ppp1r16b	Gm8203
MSTRG.23412	MSTRG.21663	MSTRG.14550	Zfand4
Gm26599	Tpi-rs11	MSTRG.14551	Gm6253
MSTRG.2352	Gm4691	Lpin3	MSTRG.21526
RP23-213H1.2	Rpl18-ps2	Tox2	Gm44014
RP23-209B2.1	MSTRG.21712	MSTRG.14596	Gm27826
RP23-446E13.1	Map7	Ada	Gm10827
Dcun1d3	Lockd	Slpi	Cdca3
RP23-142A14.5	Spx	Matn4	Rad51ap1
Asphd1	MSTRG.21873	MSTRG.14632	Gm43124
D830044I16Rik	MSTRG.21874	Gm11464	Nrip2
Zfp688	Gm15720	Sulf2	Gm43965
MSTRG.23825	Gm6266	Zmynd8	MSTRG.21713
Ifitm3	Gm44043	A530013C23Rik	Mtfr2
Chst15	Rasl2-9	Nfatc2	Gm44366
Irf7	Gm26325	A630075F10Rik	MSTRG.21803
Eps8l2	MSTRG.22069	Bcas1	Hist4h4
B230206H07Rik	Rps8-ps4	Gm16796	Pik3c2g
Pidd1	MSTRG.22100	Mr1	Spx
Cd81	Dact3	Rbm38	MSTRG.21873
Gm15579	RP24-549B12.4	Ctcfl	Lrmp
Tnfrsf23	Apoc4	Pmepa1	MSTRG.21923
Ano1	Cadm4	MSTRG.14766	Far2os1
MSTRG.24037	B3gnt8	Gm20721	Gm44143
Arhgef18	Prx	Gm4723	Gm44160
C330021F23Rik	Tmem200a	Gm14435	Il11
MSTRG.24099	Map3k10	Gm14308	Mir7663
Gm28262	Lrfn1	Mir7005	RP23-179K11.4
MSTRG.24136	RP24-471H15.4	Helz2	MSTRG.22004
Pkib	Arhgap33	MSTRG.14890	Gm10179
MSTRG.24195	Gm26935	Gm6140	Pla2g4c
Gm37844	Gm26762	2700069I18Rik	Phf20-ps
Zfp703	RP23-338G5.3	MSTRG.14911	MSTRG.22100
MSTRG.24348	Cep89	Fabp4	MSTRG.2213
MSTRG.24353	MSTRG.22495	Chmp4c	RP24-549B12.4
MSTRG.24375	RP24-269A16.7	Gm37979	MSTRG.22141
MSTRG.24405	Gm17217	Tnfsf10	Gm10676
Fat1	Gm9252	Fndc3b	Cd3eap
Gm15878	Gm2308	Axdnd1	RP23-236D19.10
Lrp2bp	Pold1	Pld1	Rpl7a-ps8
Sorbs2	MSTRG.22612	Tnik	Gm10651
Ddit4	MSTRG.22614	Gm15574	RP24-471H15.4
Aga	MSTRG.22615	Ccdc144b	Kctd15
Palld	MSTRG.22638	Gm43205	Cebpa
MSTRG.24526	Ruvbl2	Gm37802	MSTRG.22503
Yjefn3	Grwd1	Rpl23a-ps5	Ccne1
Gdf15	Syngr4	Il17f	Gm5593
Pgpep1	MSTRG.22715	Gm37578	RP23-74K24.5
Cdh23	MSTRG.22747	5031434O11Rik	Snord88c
MSTRG.24603	RP24-439I22.9	Gm37261	MSTRG.22612
Ccnb2-ps	Otud7a	Foxo1	MSTRG.22638
Gm22532	MSTRG.2289	Maml3	Gm9392
Gm5424	2900022M07Rik	3110080O07Rik	Gm2788
Adgre5	RP23-32A8.3	Gm37675	MSTRG.22725
Palm3	RP23-32A8.5	Gm38055	MSTRG.22746
Mast1	Wdr93	Gm37526	RP24-226N16.1
MSTRG.24805	MSTRG.23033	Gm37465	RP24-439I22.9
Mmp2	RP24-259P13.2	C130089K02Rik	Gm27252
Ap3s1-ps2	RP24-259P13.3	C130075A20Rik	Tube1
9330175E14Rik	Grm5	Proser1	MSTRG.2291
Nlrc5	Gm26529	MSTRG.15299	Adamts17
Mmp15	Rsf1os2	MSTRG.15300	Gm16157
Ndrg4	Lipt2	MSTRG.15302	Fanci
Gm26265	P4ha3	MSTRG.15304	Ticrr
Ces2e	MSTRG.2333	MSTRG.15307	RP24-259P13.2
Ces2g	Gm15673	MSTRG.15309	Prc1
Zfhx3	Gm23973	Gm42840	Blm
Il34	Prkcdbp	Gm26671	Grm5
Zfp365	Gm9855	P2ry14	MSTRG.23290
MSTRG.25127	Wee1	Gpr87	RP23-428N8.5
MSTRG.25131	MSTRG.23474	Gm43589	Lipt2
MSTRG.25188	RP23-213H1.2	Gm8325	Pold3
MSTRG.25196	MSTRG.23567	MSTRG.1538	MSTRG.2333
Gm26870	MSTRG.23571	Gm37589	MSTRG.23334
Gm10719	MSTRG.23584	Gm37488	Relt
MSTRG.25222	RP23-156N18.1	MSTRG.1539	Rrm1
Mmp3	Gm9905	Gm38048	Gm9105
Mmp10	Plk1	MSTRG.1541	Wee1
A230050P20Rik	RP23-385F8.2	MSTRG.15465	Adm
Dock6	RP23-74N13.1	Gm3513	MSTRG.23532
St14	RP24-178G20.2	Gm26984	RP23-213H1.2
Foxl1	MSTRG.23685	Gm37973	MSTRG.23571
Gm26815	Hirip3	Fhdc1	Pdzd9
MSTRG.25500	Zfp689	Cd1d1	MSTRG.23605
MSTRG.25501	MSTRG.23733	MSTRG.15556	Palb2
Snai3	MSTRG.23757	Sh2d2a	Plk1
Gm24366	Kat8	9430087J23Rik	RP23-74N13.1
n-R5s115	RP24-144C5.2	Gm37529	Gm9967
Ei24	Cox6a2	Gm25820	Kif22
Robo3	MSTRG.23813	Gba	Dctpp1
Mir125b-1	MSTRG.2382	Gm43737	RP23-412J12.1
MSTRG.25719	Mtg1	6720464F23Rik	Mki67
Mcam	Gpr26	Efna3	Nsmce4a
2810425M01Rik	MSTRG.23937	Gm15998	1700007K09Rik
MSTRG.25785	Gm4535	4731419I09Rik	Gm15718
MSTRG.25788	Tspan32	Dcst1	Tspan32
Hspb2	Gm38065	4632404H12Rik	RP24-137M22.3
MSTRG.25883	RP24-137M22.3	MSTRG.15662	Shcbp1
MSTRG.25893	MSTRG.24103	MSTRG.15663	MSTRG.24136
Gm26631	Gm9795	Gm42809	Gm16425
Sema7a	1700016D06Rik	RP24-333B11.5	MSTRG.24226
Gm10655	Gm16425	Gm37357	MSTRG.2423
Iqch	Gm15359	S100a11	Gm26909
Rps27l	MSTRG.24226	Gm15234	MSTRG.24410
MSTRG.2609	MSTRG.24243	Gm24920	Cenpu
Gm19427	MSTRG.24276	Gm42672	Gm19744
Unc13c	Gm23094	Adamtsl4	Neil3
Fam214a	MSTRG.24310	Ecm1	B230317F23Rik
MSTRG.2620	MSTRG.24374	MSTRG.15889	MSTRG.24590
Cd109	Fam149a	Ankrd35	Ankle1
MSTRG.26232	1700029J07Rik	Gm42782	Mcm5
Gm10634	Gm16675	Gm37767	Gm7901
Gm29408	Yjefn3	Hsd3b2	MSTRG.24719
Adamts7	Tssk6	Gm22505	Samd1
Gm37545	Tm6sf2	Gm42869	Asf1b
Gm16794	Pald1	Mab21l3	G430095P16Rik
Gm26767	Arrdc2	Ptpn22	Orc6
Rbp1	MSTRG.24581	MSTRG.16024	MSTRG.24799
Gm5920	Gm26586	Gm29560	MSTRG.24800
Bfsp2	Gm16091	Gm42700	Nkd1
Mapkapk3	Calr3	Gm43258	Gm3272
Mst1	Gm11033	Gm43256	MSTRG.24890
Col7a1	MSTRG.24686	Gm42658	Gm5913
Apc2	Adgrl1	Prrc2c	Dna2
Gadl1	Tspan15	Sell	MSTRG.2494
MSTRG.26714	Ier2	I830077J02Rik	Plekhg4
Acaa1b	Lyl1	Gm42721	MSTRG.24962
Cx3cr1	Dhps	Gm43071	Enkd1
Ulk4	Gpt2	AI504432	Thap11
mt-Tn	MSTRG.24800	MSTRG.16117	Ctrl
MSTRG.27000	MSTRG.24801	Aknad1	Dhodh
Gm15280	MSTRG.24802	Gm42940	Gm26132
Gm22413	Rps13-ps1	Gm42893	Cenpn
Gm6480	Irx5	1700061I17Rik	MSTRG.25120
Gpc4	Gm26493	Frrs1	MSTRG.25163
Gm8163	Cdh11	Gm42927	Cdk1
F8a	Gm22063	MSTRG.16231	Mmp1b
Slc6a8	MSTRG.2494	4933405D12Rik	Angptl6
Celf5	MSTRG.24943	Tmem14a	Zglp1
MSTRG.27351	Slc9a5	Gm43322	Spc24
MSTRG.27356	Gm38384	MSTRG.16350	Epor
Eda2r	Dus2	Gm43352	Gm5778
MSTRG.27415	Gm26789	Gm9403	Ncapd3
Gm26896	MSTRG.25022	MSTRG.1643	Gins2
MSTRG.27452	Gm22193	Gm43430	Gm15455
MSTRG.27458	Tmem231	Gm43088	Gm26812
MSTRG.27559	Cmc2	4930519L02Rik	Car5a
Tmsb15b1	A930033H14Rik	MSTRG.16512	Gm17709
Iqsec2	MSTRG.25194	MSTRG.16513	Fanca
MSTRG.2775	MSTRG.25195	Cd247	Ccsap
MSTRG.27750	Kbtbd3	Gm43858	Chek1
MSTRG.27780	MSTRG.25238	Gm43857	Gm27219
Uba1y	Smco4	AI115009	MSTRG.25676
Tcp11l2	MSTRG.25299	Gm37102	Gm17540
Appl2	Angptl6	Gm43485	Gm20444
Apaf1	Dnmt1	Tox	H2afx
4933408J17Rik	Zglp1	Gm22940	Gm44335
Ntn4	Gm6419	MSTRG.16698	Slc19a1
Mir3058	Gm16754	Gm11841	Gm5616
Glipr1	Qtrt1	MSTRG.16725	Gm5617
Caps2	Epor	Gm37524	Il18
Mdm2	Gm5778	Gm38381	MSTRG.2583
Tmbim4	Eepd1	Wwp1	Gm7293
Slc26a10	MSTRG.25410	Gm37900	Arhgap20
Gm20492	Foxf1	Ankrd6	MSTRG.25909
Lrp1	Gm15455	MSTRG.16815	Gm22514
MSTRG.3155	Slc7a5	Gm12367	Loxl1
Gm37506	Car5a	Gm12389	Rps11-ps1
Gm12592	Cdt1	Ddx58	Zwilch
Gal3st1	MSTRG.25561	Aqp3	Gm22571
Lif	Dbndd1	Ubap2	Gm22455
Camk2b	Gm22314	Fam219a	Pif1
MSTRG.3264	2810455O05Rik	Gm13301	2810417H13Rik
MSTRG.3279	Pcnt	Fam214b	MSTRG.26064
Upp1	Ccdc15	Rusc2	MSTRG.261
Gm12089	Bend6	MSTRG.16904	Mns1
MSTRG.3445	MSTRG.25715	Npr2	Lysmd2
Gm37062	Gm10080	Gne	Elovl4
Gm37265	Slc19a1	MSTRG.16943	Ttk
Ccng1	Slc37a4	MSTRG.16947	Rwdd2a
Trim7	MSTRG.25750	Gm9929	Gm5620
Il1rl1	MSTRG.25788	Aldh1b1	1190002N15Rik
Gm12246	Gm5616	Gm12424	Gm8520
Ercc5	Gm5617	Tbc1d2	Gm10123
9330160F10Rik	Gm37067	Col15a1	1700065D16Rik
Trp53	Pih1d2	MSTRG.1700	Plppr3
MSTRG.4058	MSTRG.25848	MSTRG.17003	4930524O07Rik
Gm12333	Gm10655	Acnat1	Ifrd2
Hic1	Pdxk	Abca1	Traip
MSTRG.4150	Gm24289	Akap2	Rps2-ps11
2210008F06Rik	Gm22455	Whrn	Mir425
Bcas3os1	Pif1	Ccdc171	MSTRG.26627
MSTRG.4400	Gm37955	MSTRG.17224	Gm10030
Ypel2	Gm38192	Gm12608	Zcwpw2
Rnu3b4	Mei4	MSTRG.17298	Gm2415
Gm11497	Tpbg	Inadl	Pcsk4
B230206L02Rik	Ube2cbp	C130073F10Rik	MSTRG.26749
Tob1	Rwdd2a	MSTRG.17337	1700048O20Rik
MSTRG.450	Snord50b	Gm22801	Tmem42
Gm11542	Plscr4	Prkaa2	Kif15
Pdk2	Gm8520	Gm12743	MSTRG.26813
Gm11539	1700065D16Rik	MSTRG.17418	Gm14373
2010300F17Rik	Poc1a	Gm23743	mt-Tf
Gm11525	Acy1	MSTRG.17445	mt-Tn
Prr15l	Pcbp4	MSTRG.17471	Suv39h1
Lrrc46	4930524O07Rik	C530005A16Rik	Was
Krt19	Traip	Btbd19	Gm9430
Atp6v0a1	Gm28417	Tmem53	Gm9432
MSTRG.4737	Gm42433	St3gal3	Lonrf3
Rundc3a	Rtp3	Ptprf	Gm25047
Gm17971	Gm10030	Szt2	Rnf113a1
MSTRG.4787	Pcsk4	Mir1957a	Gm4853
Taco1os	MSTRG.26749	Scmh1	Sh2d1a
Wipi1	MSTRG.2677	Mir30e	Rab33a
MSTRG.4926	MSTRG.26809	Rhbdl2	Rbmx2
Abca8b	MSTRG.26813	D130007C19Rik	Gm38336
Foxj1	Gm9083	BC094916	Cxx1a
Rhbdf2	MSTRG.27017	Gm12928	Gm14639
Gm24060	MSTRG.27020	Pyhin1	Snord37
Gm11737	Ap3s1-ps1	Gjb5	MSTRG.27163
MSTRG.5121	MSTRG.27108	Zfp362	Hmgb3
Dcxr	Cxx1a	Azin2	Dkc1
Zfp750	Gm14633	C77080	Gm8806
Wdr35	Snord37	Dcdc2b	Pola1
Gm20257	Gm5389	Ccdc28b	Gm23557
Pqlc3	MSTRG.27163	Gm17300	Kif4
Sh3yl1	Fmr1os	Phactr4	Ercc6l
Cdk15	Dusp9	Ahdc1	Cited1
Gm27284	Gm8522	Slc9a1	Gm9115
Gm3086	MSTRG.27280	Cnksr1	MSTRG.27433
Gm38125	Pola1	Sepn1	Gm14857
Rab15	Itgb1bp2	Gm37916	MSTRG.2749
Susd6	Rps12-ps1	Fuca1	Gm5648
Map3k9	Gm6238	Tcea3	MSTRG.27511
MSTRG.5689	Gm8112	Gm37583	Mdm4-ps
MSTRG.5694	MSTRG.27454	Gm12987	Timm8a1
MSTRG.57	Gm14857	Ece1	Cenpi
Gm38355	Gm9200	Cda	MSTRG.2756
9030617O03Rik	Gm14853	Pla2g2d	Gm8199
MSTRG.5815	Hmgn5	Tas1r2	Wnk3
Gpr68	Gm1866	1700016C15Rik	Gm15204
MSTRG.5817	Gm14928	Arhgef19	Siah1b
Gm8918	Mum1l1	Spen	Fancb
A230087F16Rik	MSTRG.2758	Fblim1	BC022960
Inf2	MSTRG.27615	Gm13123	MSTRG.27815
Cep170b	MSTRG.27643	Ubr4	Parpbp
Gpr132	MSTRG.2766	Gm20760	Nup37
Crip2	Gm26035	C230088H06Rik	Spic
Prl2c3	RP23-106P7.5	Gm13139	Tmpo
MSTRG.6092	Mir98	Gm37960	Usp44
Inhba	Gm15190	Casz1	Mir3058
MSTRG.6113	Gm15204	Gm37463	Nup107
Hist1h2br	MSTRG.27742	Lzic	Mdm1
MSTRG.624	Aldh1l2	MSTRG.18158	MSTRG.3039
D630023F18Rik	Gm15247	Gm13071	MSTRG.3042
Gm8805	MSTRG.27831	Gm13068	Mettl1
MSTRG.6464	Gm4925	Spsb1	Tmem194
Gadd45g	Gas2l3	Pik3cd	Prim1
Gm38387	Gm37909	Rere	MSTRG.3168
Gm38162	Csrp2	Gm23209	Gm37506
Gm16249	Gm28592	MSTRG.18193	Gm9826
Gm15789	Gm6808	Espn	Gm11953
MSTRG.6524	D630029K05Rik	Rnf207	Mtfp1
Prr7	MSTRG.3042	Kcnab2	MSTRG.3246
Dbn1	MSTRG.3071	Dffb	Pold2
Slc25a48	Mars	Smim1	MSTRG.3268
MSTRG.6576	Shmt2	5830444B04Rik	MSTRG.3284
Mir27b	Gm26788	B930041F14Rik	Ramp3
Mir24-1	MSTRG.3092	Atad3aos	Eif3s6-ps1
Gm17039	Snord59a	Kif26b	Fignl1
Zfp874a	Mir677	MSTRG.18284	Gm12009
Gm26819	Gls2	2510017J16Rik	Fbxo48
Gm15912	Gm26847	Mterf1b	MSTRG.3339
Gm6311	Timeless	Gm43623	Glns-ps1
Bhmt2	Gm26347	Gm10484	Rpsa-ps5
Polk	Ikzf4	Gm42718	Gm12097
Enc1	MSTRG.3167	7330423F06Rik	Stc2
Arhgef28	Gm11400	Gm42833	Spdl1
BC001981	Gm11953	Gm10481	Gm12136
Adamts6	Uqcr10	Gm42676	Hmmr
MSTRG.6965	MSTRG.3246	Gm42675	Hspd1-ps3
Plk2	MSTRG.3268	Gm42444	Itk
Tns1	MSTRG.3284	Gm43663	MSTRG.3592
MSTRG.7029	Hus1	Gm43490	Gm12191
Acox2	Ddc	Itpkb	3010026O09Rik
Gm20699	MSTRG.3325	Gm37033	Gm12200
Plau	Eldr	Gm37390	N4bp3
Dlg5	Fbxo48	Gm36933	Gm12226
Zmiz1os1	MSTRG.3339	MSTRG.18501	Slc36a1os
Stk36	Slc1a4	Gm43058	Gemin5
Stab1	Gm23114	Gm26648	Hist3h2ba
Tnnc1	Stc2	Gm25363	Hist3h2bb-ps
Gm24916	Gm24826	Prkag2os2	Shmt1
Anxa8	Rpsa-ps4	Dpp6	MSTRG.3860
Mmrn2	Gm12161	Gm43161	Grap
MSTRG.7356	3010026O09Rik	Gm42765	MSTRG.3893
Gm6498	Gm12200	Dpysl5	Gm12279
Pnp2	Gm12207	Mapre3	Zfp286os
Mmp14	Gm12216	Gm43694	Pmp22
MSTRG.7572	Slc22a21	MSTRG.18722	Gm12286
Gm16301	Pdlim4	Sh3bp2	Hmgb1-ps3
Mir15a	Gm12226	Grk4	MSTRG.3968
Chrna2	Slc36a1os	Acox3	MSTRG.3970
MSTRG.7764	Gm12244	Afap1	Aurkb
Gm7516	Gm12251	Sorcs2	MSTRG.3984
Pcdh17	MSTRG.3779	2210406O10Rik	Gm8326
Rap2a	Hist3h2ba	MSTRG.18763	Fam64a
Itgbl1	Med9	Man2b2	Atp2a3
C430014B12Rik	MSTRG.3860	Gm37664	Gsg2
Gm17615	Prpsap2	Slc2a9	Snord91a
Gm15937	Gm12949	Gm23690	Gm22771
Pid1	Lrrc75a	Gm42551	Gm12333
Osr2	Lrrc75aos2	Cd38	Scarf1
MSTRG.8125	Hmgb1-ps3	MSTRG.18834	Dbil5
MSTRG.8213	Myh8	Gm43503	Tmigd1
MSTRG.8218	Myh10	Gm42521	Rpl36-ps2
MSTRG.8272	Rangrf	Gm42534	Dhrs13os
MSTRG.8297	Pfas	Ppargc1a	Snord4a
MSTRG.8298	MSTRG.3970	Gm38359	Spag5
MSTRG.8324	MSTRG.3978	Gm43831	Tmem97
Gm7609	MSTRG.3984	Gm43830	Atad5
Pvt1	Efnb3	Gm37018	Cct6b
Gm27782	Arrb2	MSTRG.18928	MSTRG.4309
Tg	Gm12319	Smim20	MSTRG.4352
1700010B13Rik	Gm8337	4932441J04Rik	Gm28323
Ptp4a3	Gm12712	Gm42481	MSTRG.4360
Gm17017	Mybbp1a	Gm42480	Brip1
MSTRG.8472	Atp2a3	Gm17977	Prr11
MSTRG.8473	Itgae	Gm42640	Ska2
MSTRG.8482	MSTRG.411	Gm43238	Mir301
MSTRG.8489	Gm22771	Gm43753	Rnu3b3
Gm22107	Gm28321	Disp1	Rnu3b4
C1qtnf6	Fam57a	1110003F10Rik	MSTRG.450
MSTRG.859	MSTRG.4209	Gm42726	Eme1
MSTRG.860	Dhrs13os	Gm42728	Cdc34b
MSTRG.8614	Gm12571	Gm42648	Dlx4os
MSTRG.8657	Tlcd1	Rhoh	Gm11534
MSTRG.8693	Snord42a	Gm43775	Tbkbp1
MSTRG.8710	9330175M20Rik	Apbb2	E130012A19Rik
Parvb	Lyrm9	Gm43790	MSTRG.4607
MSTRG.873	Cdk5r1	Gm43793	Grb7
MSTRG.8741	Gm23444	Gm43792	Cdc6
Gtse1	Snord7	Gm43794	Top2a
Plxnb2	MSTRG.4344	Gm43795	Gm11940
MSTRG.8794	Tada2a	C530043K16Rik	Klhl10
MSTRG.8795	Rnu3b4	Tec	MSTRG.4711
C230037L18Rik	2010015M23Rik	Gm43499	Psmc3ip
Gm37485	MSTRG.4442	Hlx	Gm26316
MSTRG.8841	Gm15892	Lrrc66	Gm11585
Col2a1	MSTRG.4500	Fryl	BC030867
Gm37017	Eme1	Gm42577	Gm15452
Calcoco1	Phb	Epha5	Gm11652
Hoxc6	Gm26830	Stap1	Kpna2
Zfp385a	Gm11534	Tmprss11a	MSTRG.4875
MSTRG.9039	Gm24949	Mir664	Cacng4
MSTRG.9072	B130006D01Rik	Ppbp	Gm11675
Sec14l5	MSTRG.4559	Ereg	MSTRG.4972
MSTRG.9110	Tbkbp1	MSTRG.19248	Nup85
MSTRG.9154	MSTRG.4582	MSTRG.19249	Birc5
MSTRG.9165	E130012A19Rik	Gm9722	Tk1
Cebpd	Arl5c	Cxcl11	4930558J18Rik
MSTRG.9279	Klhl10	Gm43682	Cbx2
Ehhadh	Tubg1	C430019N01Rik	Sgol2a
Masp1	MSTRG.473	MSTRG.19346	MSTRG.5144
MSTRG.9349	MSTRG.4801	4930524J08Rik	Slc16a3
Gm26569	Arf2	Sec31a	MSTRG.5210
Fam43a	MSTRG.482	Gm43496	MSTRG.5212
Gm37297	MSTRG.4834	Aff1	Fam228b
Apod	Gm22711	Gm26703	Osr1
Gm17106	Cep112	Gbp4	Fam49a
Kalrn	Arsg	C230066G23Rik	Rpl36-ps3
Rab17	MSTRG.4953	Gm43421	MSTRG.5255
Cd80	MSTRG.4956	Gm42900	Gen1
Gm15530	Plcl1	Brdt	MSTRG.5285
Gramd1c	MSTRG.501	Gm43081	MSTRG.529
Pros1	9130024F11Rik	Pcgf3	Gm23296
Gm31258	Snord1a	Idua	Gm6265
Gm17518	MSTRG.5082	A430073D23Rik	MSTRG.5480
Dnajc28	Gm3807	MSTRG.19515	Mis18bp1
Gm37036	Pycr1	Ptpn14	Lrr1
MSTRG.9778	MSTRG.5162	Fbrsl1	Dnaaf2
MSTRG.9798	Ccdc57	Gm26718	Esr2
Gm7976	MSTRG.5210	Gm30280	Gm10451
Tmprss2	MSTRG.5212	Ulk1	MSTRG.5653
Mx2	Fam49a	Ttc28	MSTRG.5655
Cldn20	Gm6736	Gm42778	Gm17191
MSTRG.9859	5730507C01Rik	Svop	Gm29361
Sytl3	9030624G23Rik	Oasl2	Gm9726
E430024P14Rik	Rnaseh1	MSTRG.19646	MSTRG.5871
Sned1	Dus4l	MSTRG.19647	Gm17052
Gm28535	4933406C10Rik	Gm13830	Bcl11b
Gm23833	Mir1938	Gm42903	Gm38012
Gm7867	Gm7008	1110006O24Rik	MSTRG.5903
MSTRG.9973	Fzd7	Gm14508	Trmt61a
Gm42478	Gm24859	Gm42546	Pld4
Gm37720	Pax9	Tbx3os1	MSTRG.5980
Arap2	MSTRG.5481	Gm43052	MSTRG.5995
Gm43237	Gemin2	Plbd2	Gm9238
Gm6044	Gm22973	Dtx1	Gm9260
Wdr19	Gm6316	Oas1c	Ncapg2
1110003F10Rik	3110056K07Rik	Oas1b	MSTRG.6029
Gm43311	Gm26287	Trafd1	Sp8
Gm43289	Esr2	Cux2	Cdca7l
MSTRG.19031	Gm10451	Atxn2	Gm10357
Gm42729	MSTRG.5616	Hvcn1	MSTRG.6123
Gm43769	MSTRG.5623	Tctn1	Gm18859
Gm43323	MSTRG.5636	MSTRG.19791	MSTRG.6132
Gm23183	Rad51b	Gm42829	Hist1h2ai
1700056E22Rik	Gm16570	Mir8115	Hist1h3h
Ociad2	Gm17191	A930024E05Rik	MSTRG.6184
Hlx	MSTRG.5707	Gm15857	MSTRG.6190
Gm43417	Gm17193	Gm26745	MSTRG.6192
Gm42577	Gm8587	Setd1b	MSTRG.6194
Gm42576	Cep128	Abcb9	Hist1h2ap
C530008M17Rik	Gm9726	Pitpnm2	Hist1h2bj
Gm43056	Efcab11	Ncor2	Hist1h4m
Slc4a4	Abi2	Hhat	Hist1h4n
Areg	Gm37019	Gm17132	Hist1h1b
Gm9958	MSTRG.5927	Gm17131	Hist1h3i
Cdkl2	Mpc1-ps	Mmp17	Gm44456
Gm9722	MSTRG.5949	Gm42979	Hist1h2ag
MSTRG.19317	Trmt61a	2210412B16Rik	Hist1h4i
Prdm8	Xrcc3	Gm7902	Gmnn
A430105J06Rik	Gm9238	Gatsl2	Gm11335
Gm43789	MSTRG.6012	Gtf2ird2	Hist1h4b
Wdfy3	MSTRG.6015	Wbscr27	Hist1h2aa
Gm43545	MSTRG.6029	Pom121	Hist1h3f
Gbp6	Gm10357	MSTRG.20047	Hist1h2ba
Gm43423	MSTRG.6123	Orai2	Hist1h4c
Brdt	MSTRG.6126	Mir721	Hist1h1d
Plcxd1	MSTRG.6132	Gm38082	Hist1h3a
Gm42778	MSTRG.6161	Trim56	Hist1h2ae
Gm15559	Hist1h2bl	Gm15753	Hist1h2bb
Gm37422	Hist1h2ai	MSTRG.20118	Hist1h2ad
2900026A02Rik	Gm44367	Gjc3	Hist1h3d
MSTRG.19628	MSTRG.6175	Gpc2	Hist1h2ac
MSTRG.19629	MSTRG.6179	Stag3	Hist1h1c
Oasl1	MSTRG.6185	Pdgfa	Gm11336
Oasl2	MSTRG.6192	6330403L08Rik	Hist1h2ab
MSTRG.19646	Hist1h2bj	Gm27316	Hist1h3b
Gm42903	Gm44454	Gm43702	Hist1h4a
Ccdc60	Mir1983	Gm16121	2810408I11Rik
Gm43637	Zfp184	Chst12	Hist1h1a
Atf3	Gm11281	Foxk1	Gm11361
Gm43274	Hist1h2ag	Ap5z1	Dusp22
Gm32200	Hist1h4i	Slc29a4	Rpp40
Oas3	Hist1h4b	Tnrc18	Dek
Oas1c	Hist1h2aa	Gm37783	MSTRG.6448
Oas1a	Hist1h2ad	Gm43378	Cenpp
Gm43571	Hist1h3b	Baiap2l1	Cks2
MSTRG.19791	Gm11349	Trrap	Gm22806
Gm42829	Tubb2a	Gm15739	Hist1h2al
Gm15842	MSTRG.6401	Gm37334	Mxd3
Gm15857	Gm7251	9630010A21Rik	Dok3
Gm15860	Nfil3	Fry	MSTRG.6539
5830487J09Rik	Mxd3	Cd46	Platr25
Gm26745	MSTRG.6523	MSTRG.20398	Gm16907
Gm43661	MSTRG.6536	Gm37132	Zfp367
Gm43034	Mir7-1	Gm43960	MSTRG.6632
MSTRG.19907	Gm29112	Thsd7a	MSTRG.6640
Gm10382	Gm6478	MSTRG.20460	Zfp459
Gm17132	MSTRG.6584	1110019D14Rik	Bard1
Gm42497	Gm16907	MSTRG.20482	MSTRG.6687
Gm42496	Gm10767	MSTRG.20483	Trip13
Gm42790	Gm16236	Gm43498	Tppp
Gm42440	Lpcat1	Gm37940	Gm6263
Gm43187	Gm5829	MSTRG.20567	MSTRG.6742
B230377A18Rik	Cep72	Ube2h	MSTRG.6748
MSTRG.20	Gm5256	MSTRG.20573	Spata9
MSTRG.200	MSTRG.6735	MSTRG.20574	MSTRG.6756
Gm10516	Nr2f1	MSTRG.20575	Slf1
Cldn4	Gm8885	MSTRG.20576	MSTRG.6767
MSTRG.20042	Gm25360	MSTRG.20577	MSTRG.680
Gm16061	MSTRG.6813	MSTRG.20578	Apol7d
Tmem120a	MSTRG.6830	MSTRG.20579	Dhfr
Gm23268	MSTRG.6835	Gm16153	Fam169a
Rasa4	Lncenc1	MSTRG.20583	Gm15843
Col26a1	Gm2445	MSTRG.20584	Cenph
Mir721	Igfbp5	MSTRG.20585	Gm16335
Zan	MSTRG.6975	n-R5s161	Ccnb1
Gm15753	MSTRG.6996	MSTRG.20603	Igfbp5
MSTRG.2012	MSTRG.7034	Gm27019	Cenpk
Nxpe5	1700110I01Rik	MSTRG.20606	Depdc1b
MSTRG.20152	Abhd6	MSTRG.20607	MSTRG.6996
MSTRG.20159	Kctd6	MSTRG.20609	MSTRG.7055
Gm42815	Gm29358	Gm43800	Gm8396
Prkar1b	Kcnk5	MSTRG.2062	Gm37503
Lamb3	6230400D17Rik	MSTRG.2063	Gm29358
Gm16121	MSTRG.7196	Akr1b10	6230400D17Rik
0610040B10Rik	MSTRG.7197	2010107G12Rik	MSTRG.7177
Gm42503	MSTRG.7198	Tmem140	Gm5459
Bhlha15	Gm25035	Fam180a	MSTRG.7296
2900089D17Rik	Bcs1l	Creb3l2	MSTRG.7333
MSTRG.20288	Nt5dc2	Akr1d1	Gm7236
Zkscan14	Stab1	MSTRG.20688	Gm7324
MSTRG.20317	Gm24916	MSTRG.20696	Gm1821
Mir29c	MSTRG.7283	MSTRG.20704	Cdkn3
Ubl3	Gm16439	Kdm7a	MSTRG.7381
Gm15410	Gm6580	9430018G01Rik	Wdhd1
Gm43150	MSTRG.7375	MSTRG.20767	Dlgap5
Gm42531	MSTRG.7419	Ipcef1	MSTRG.7430
Gm37366	MSTRG.7429	Gm44041	MSTRG.7513
Gm42959	MSTRG.7430	Lrp11	Gm37034
Gm5697	Sgpp2	Gimap9	MSTRG.7553
Gm37132	Cdh24	4833403J16Rik	Tinf2
Gm43294	Gm37034	Nfe2l3	Il17d
Gm44250	Pck2	Hoxa3	MSTRG.7609
MSTRG.20431	MSTRG.7553	MSTRG.20939	Ska3
B630005N14Rik	MSTRG.7571	RP23-64D23.5	Gm9013
Gm20186	C030013D06Rik	Tmem150a	Gm28071
Gm27365	MSTRG.7625	MSTRG.21060	Mir15a
Gm26719	Spryd7	Gm37736	MSTRG.7663
Slc13a1	MSTRG.7661	MSTRG.2110	MSTRG.7665
Gpr37	MSTRG.7665	MSTRG.2111	Gm27928
Gm42548	Gm27928	Gm43981	MSTRG.7696
Gm37940	MSTRG.7696	MSTRG.2112	Pbk
Flnc	Gm28659	Vax2os	1700001G11Rik
MSTRG.20567	Zfp395	Gm25682	Gm29125
1700095J07Rik	Scara3	RP23-361O12.3	Cdca2
MSTRG.20572	Gm5464	Cyp26b1	Gm6189
MSTRG.20574	Gm29125	Dysf	Mir6539
MSTRG.20578	Npm2	MSTRG.21207	Cbx3-ps6
MSTRG.20580	MSTRG.779	Gm44152	Gm7516
MSTRG.20581	MSTRG.7807	Gm44091	MSTRG.7879
MSTRG.20582	Bora	Gm44417	Mir92-1
MSTRG.20585	MSTRG.7921	Gm44423	MSTRG.7921
MSTRG.20594	Fyb	MSTRG.21247	Gm16835
MSTRG.20595	MSTRG.8010	Gm44265	Ptger4
MSTRG.20606	MSTRG.8016	Stx11	MSTRG.800
Lncpint	Gm6374	Plxna1	MSTRG.8016
5330406M23Rik	MSTRG.8058	Slc41a3	MSTRG.8104
2210408F21Rik	MSTRG.8104	Ppp1r2-ps2	MSTRG.8107
Mkln1os	MSTRG.8107	Iqsec1	MSTRG.8108
Lrguk	MSTRG.8108	Wnt7a	MSTRG.8109
Exoc4	MSTRG.8164	Fbln2	MSTRG.8112
Gm43168	MSTRG.8178	Tmem43	MSTRG.8178
Akr1b10	MSTRG.8179	Utrn	Sybu
MSTRG.2064	Chrac1	Gm26175	Enpp2
Tmem140	MSTRG.8464	Gm32592	Dscc1
Slc13a4	MSTRG.8465	Gm26748	Has2os
MSTRG.20673	Pycrl	Gm44439	Mtbp
Klrg2	MSTRG.8520	Il5ra	Atad2
MSTRG.20695	Gm18180	MSTRG.21417	MSTRG.8279
1700025N23Rik	MSTRG.8589	Srgap3	MSTRG.8315
Dennd2a	Gm16576	Il17re	MSTRG.8373
MSTRG.20728	MSTRG.8613	Gm19040	Gsdmcl2
Gm25108	Snord83b	Gm44237	Gm7125
Zyx	Ncl	Gm4875	Them6
Tcaf1	Gm17597	Mir7044	MSTRG.8465
MSTRG.2077	MSTRG.8699	MSTRG.21527	Rps6-ps1
Gm43880	Mirlet7b	MSTRG.21538	Hgh1
Gm43888	Cdpf1	Cacna2d4	Recql4
Gm43883	1810021B22Rik	Gm44260	MSTRG.8555
Gpnmb	Gm24447	Tuba8	MSTRG.856
Hoxa5	Gm37541	Nhsl1	Mfng
Gm25818	Gm37967	2010008C14Rik	Gcat
Vopp1	Troap	Vamp1	MSTRG.8623
Herc3	A830018L16Rik	Cd27	Snord43
MSTRG.20988	Asic1	Plekhg6	MSTRG.8682
MSTRG.20989	Gm26518	Gm44190	MSTRG.8699
Gadd45a	MSTRG.9001	Gm44215	1810021B22Rik
Eif2ak3	MSTRG.9040	Clec2i	Gm24447
Gm23346	Eef2kmt	Mir7649	Gm8849
Gm44130	Prodh	Cd69	Gm37967
RP23-64D23.5	Gm15799	Klra2	Troap
MSTRG.21060	Camk2n2	Gm43982	A830018L16Rik
Tcf7l1	MSTRG.9327	Gm43984	Racgap1
Gm5576	Gm15742	Gm44017	A330009N23Rik
Reg2	MSTRG.9399	Gm44276	Espl1
Rtkn	Gm15696	Gm6728	MSTRG.9040
RP23-331I23.5	Polq	Slco1a6	Gm5766
Vax2	MSTRG.9506	Ldhb	Rmi2
Nagk	Gm15953	St8sia1	Gm7638
Spr-ps1	Qtrtd1	Lrmp	Ydjc
Gm44090	Cd200r3	Gm44086	MSTRG.9227
Mxd1	Gm7785	Arntl2	Cdc45
Gm44416	Tmem30c	Gm7353	Ehhadh
9930120I10Rik	Gm7860	Tnnt1	Gm5809
Stx11	Tmem50b	Rpl28	MSTRG.9327
Plxna1	MSTRG.9776	Zfp579	MSTRG.934
Aldh1l1	Ripply3	Vmn1r58	Rfc4
MSTRG.21294	Gm15971	Vmn1r65	MSTRG.9369
Tmem43	Gm23692	Eya4	Gm15742
9530026P05Rik	MSTRG.9832	Gm15510	Muc13
Eogt	MSTRG.9838	Zfp580	Umps
Gm32592	MSTRG.9840	RP24-213J23.7	Ccdc14
Gxylt2	MSTRG.9843	Zfp773	Polq
Gm44189	Gm5479	Rps8-ps4	C330027C09Rik
Gm19757	MSTRG.9854	Gltscr1	Samsn1
Gm44440	Tfb1m	Gm17981	Tmem50b
Gm5578	Gm15599	Prkd2	MSTRG.9750
Srgap3	Dynlt1a	MSTRG.22142	MSTRG.9776
Gm43868	Dynlt1f	Mypopos	Chaf1b
Adgrg6	Gm3222	MSTRG.22151	MSTRG.9837
Gm44331		Qpctl	MSTRG.9840
Efcab12		Eml2	Gm10232
MSTRG.21500		Snord100	Dynlt1f
9530062K07Rik		Ppp1r13l	Rnaset2b
Gm32944		Mark4	Rnaset2a
Gm4875		Zfp296	MSTRG.9935
Zfp248		Gm37628	Pask
Cacna1c		Pou2f2	MSTRG.9963
Apobec1		Cic	Gm7393
Gm44096		Cxcl17	Gm16049
Eno2		Tmem91
Spsb2		Pld3	MSTRG.8454
Gpr162		Dyrk1b	Eef1d
Perp		MSTRG.22321	Cyc1
MSTRG.21653		Gmfg	Smpd5
MSTRG.21680		RP23-360N1.4	Hgh1
Gm44190		Ryr1	Bop1
MSTRG.21704		Sipa1l3	Recql4
MSTRG.21709		Clip3	MSTRG.856
Gm44078		Scn1b	H1f0
Cd69		Gm5590	Gcat
Gm43982		Gm2058	Polr2f
Gm43984		Gm7224	Josd1
MSTRG.21786		Clec11a	MSTRG.8623
H2afj		RP23-312I2.6	Snord43
Gm44106		Cpt1c	Atf4
Gm44013		Prr12	Rangap1
Gm20400		Snord35b	L3mbtl2
Ldhb		Snord34	Phf5a
Sox5		Snord32a	Polr3h
Gm15706		MSTRG.22695	Cenpm
MSTRG.21890		RP24-89J20.1	Xrcc6
Gm2539		Nav2	Nhp2l1
Gm44270		RP24-80O23.1	Gm29666
Klhl42		Gm38059	Mapk12
MSTRG.21911		RP23-119H17.1	Ncaph2
3010003L21Rik		RP24-119K15.3	Tcea1-ps1
Gm15927		RP23-26J4.3	Gm8849
Ssc5d		RP23-181P23.1	Pus7l
RP23-143D11.2		Mir344g	Racgap1
Zfp784		MSTRG.22810	Espl1
RP23-7L11.3		5930403N24Rik	Cbx5
RP23-7L11.5		MSTRG.2290	Gm5766
RP24-213J23.4		RP23-128D11.6	Tfap4
Zfp418		MSTRG.2291	Rmi2
Rps8-ps4		MSTRG.22927	Gm7638
Snord23		MSTRG.22928	Rsl1d1
Bbc3		1700112J16Rik	Yars2
9330104G04Rik		RP23-413C19.2	Ranbp1
Gm10676		Igf1r	Trmt2a
Gm37628		Fam169b	Cdc45
Phldb3		Mctp2	Lamp3
Cyp2s1		RP23-32A8.8	Hjurp
Gm26707		RP23-185A21.4	Gm5809
Gm15541		Gm15544	Tra2b
9530053A07Rik		RP23-44G8.1	Gm6493
Dyrk1b		Pde8a	Rfc4
Lgals7		Cpeb1	Xxylt1
Spred3		RP23-423B21.1	Rnf168
Ggn		Gm16365	Tfrc
MSTRG.22385		Sh3gl3	Umps
Gm38198		Cemip	Ccdc14
Gm26762		RP23-121N17.4	Cops8
Gm38340		Grm5	Gm5406
Gm17217		RP23-416P14.1	Abhd10
MSTRG.2255		MSTRG.23160	Gm4737
2310002F09Rik		RP24-88J19.2	Dzip3
Clec11a		RP24-344N22.5	C330027C09Rik
RP23-312I2.6		RP23-307M23.2	Tomm70a
Rcn3		Ak9	Cmss1
Flt3l		RP23-26C21.1	Gm9027
MSTRG.22658		Gm37008	Mina
Bax		RP24-291N22.1	Gm9816
MSTRG.22662		Usp35	Cct8
MSTRG.22691		Rsf1os2	Mis18a
Mrgprc2-ps		Gm26705	Gart
MSTRG.22708		MSTRG.23303	Chaf1b
RP24-119K15.3		RP23-239H14.1	Wrb
Gabrg3		n-R5s156	Psmg1
RP24-353E13.1		Gm37716	MSTRG.9834
Gm20457		Fam168a	Gm10232
Mcee		Gm15673	Gm5812
Snhg14		MSTRG.23361	Tagap1
1700112J16Rik		Arap1	Rnaset2a
Lrrc28		Lrrc51	Mrpl18
Synm		Rhog	Pask
Mctp2		Trim30a	Sod2
RP23-32A8.3		Trim34b	Phf10
Rgs20		Trim12a
Gm37786		Trim12c
Aen		Tpp1
Isg20		9130208D14Rik
MSTRG.2303		Gm4070
Gm26646		Eif3f
6330403N20Rik		Ric3
RP23-137A24.3		RP24-346B15.3
MSTRG.23070		MSTRG.23462
Bnc1		AA474408
Sh3gl3		AC122844.1
Gm2115		Foxo3
Fah		Plekha7
RP24-297G19.6		RP24-288P9.1
RP24-102H24.1		RP23-335G1.4
MSTRG.23160		Syt17
Sytl2		RP23-306P12.3
RP23-474B17.2		Gm15197
RP23-350J16.1		Lyrm1
Ak9		Vwa3a
MSTRG.23225		RP24-399H16.1
Gm26944		Scml4
Ddias		Gtf3c1
RP23-231J2.1		Sbk1
Kctd21		Lat
Tenm4		Atxn2l
C230038L03Rik		Apobr
RP24-252O10.3		Coro1a
Map6		Gdpd3
Gdpd5		Ypel3
Ccdc162		Spn
RP23-428N8.3		Sep1
Rnf169		AC136146.1
MSTRG.23321		Ctf2
MSTRG.23322		RP23-144N15.3
MSTRG.23361		Bag3
Trim30a		RP23-178C20.6
Trim5		RP23-223O9.2
Trim12c		Adam12
MSTRG.23412		5830432E09Rik
Gm26599		MSTRG.2382
1600010M07Rik		Cfap46
Parva		Adam8
Tead1		RP23-182F18.1
Nucb2		Btbd16
MSTRG.2352		MSTRG.23885
RP23-335G1.5		RP23-218E6.3
RP23-335G1.4		Fam53b
RP23-213H1.2		Pnpla2
Lace1		Gm10575
Gm15197		Ctsd
RP23-209B2.1		Tspan32
RP23-446E13.1		R74862
Dcun1d3		Slc22a18
Vwa3a		Kcnq1
Sbk1		Gm38065
Ypel3		Gm23297
RP23-142A14.5		Osbpl5
Asphd1		Mrgprf
D830044I16Rik		A430078G23Rik
Zfp688		RP23-442J18.3
Stx1b		Camsap3
RP23-178C20.6		MSTRG.24064
Adam12		Ctxn1
MSTRG.23809		Gm10217
Gm15483		RP23-121F17.1
MSTRG.23825		RP23-343H23.2
Adam8		RP23-301G13.1
Ifitm3		Gm27854
Bet1l		9530085L11Rik
RP23-88B16.4		MSTRG.24208
Chst15		Gm17149
Irf7		Angpt2
Eps8l2		Thsd1
B230206H07Rik		MSTRG.24254
Pidd1		MSTRG.24291
Zfa-ps		MSTRG.24302
R74862		Snord13
Cd81		MSTRG.24384
Slc22a18		Gm7399
Gm38065		Pdgfrl
Gm15579		Gm15758
Tnfrsf26		MSTRG.24466
Tnfrsf23		Slc29a3
Osbpl5		Gm16178
Ano1		Gm15992
MSTRG.24037		Csgalnact1
Arhgef18		MSTRG.24523
MSTRG.24052		Pbx4
C330021F23Rik		Slc25a42
Ctxn1		Homer3
MSTRG.24087		Klhl26
MSTRG.24093		Myo9b
MSTRG.24099		Insl3
Gm6410		MSTRG.24642
Gm28262		Hmox1
Gm10217		MSTRG.24684
RP23-122E16.1		Il15
MSTRG.24136		C330011M18Rik
Mcf2l		Podnl1
Grk1		Hk1
Pkib		Rtbdn
Fbxo25		MSTRG.24786
MSTRG.24195		Man2b1
Erich1		MSTRG.24814
Gm37844		Hm629797
Plat		MSTRG.24835
MSTRG.2431		MSTRG.24845
Zfp703		Lpcat2
Prosc		MSTRG.24855
Gm5117		MSTRG.24869
Nrg1		MSTRG.24882
MSTRG.24348		Gm5912
MSTRG.24353		Ces2b
MSTRG.24366		Gm22063
MSTRG.24375		Gm24629
MSTRG.24405		Hsf4
Fat1		Atp6v0d1
Gm15878		Exoc3l
Lrp2bp		Gm38250
Sorbs2		Mir1966
Ddit4		Cenpt
Aga		Gm22972
Vegfc		Gm26789
Galntl6		MSTRG.25020
Gm26905		Gm38318
Palld		Marveld3
Cpe		Snord71
Sh2d4a		Gm16349
Psd3		MSTRG.25079
MSTRG.24523		MSTRG.25086
MSTRG.24526		MSTRG.25120
Yjefn3		Cmip
Slc25a42		Cdh13
Homer3		MSTRG.25155
Klhl26		MSTRG.25190
Gdf15		1700128F08Rik
Pgpep1		MSTRG.25251
Gm11175		Phxr4
Cdh23		MSTRG.25254
MSTRG.24603		MSTRG.25256
Ccnb2-ps		Sesn3
MSTRG.24627		Col5a3
Gm17435		Zfp809
Gm22532		MSTRG.25401
Hmox1		Igsf9b
MSTRG.24674		Gm37474
Gm5424		Gm27240
Adgre5		Kirrel3os
Palm3		St3gal4
Nfix		MSTRG.25439
Mast1		6430548M08Rik
MSTRG.24805		A330074K22Rik
MSTRG.24833		Gse1
MSTRG.24835		Gm10614
MSTRG.2484		Map1lc3b
MSTRG.24845		MSTRG.25514
Mmp2		Gm22
Ap3s1-ps2		Zfpm1
9330175E14Rik		Piezo1
Nlrc5		Spata2l
Cpne2		MSTRG.25563
Mmp15		MSTRG.25569
Ndrg4		n-R5s136
Gm26265		Slc37a2
Cmtm3		2610203C20Rik
Ces2b		Sorl1
Ces2e		Pvrl1
Ces2g		Usp2
Gm24629		Ccdc153
MSTRG.25020		Bcl9l
D030068K23Rik		Kmt2a
Zfhx3		MSTRG.25780
Gm38042		Sidt2
Gm16349		Itgb2
Il34		Ttc12
Zfp365		Il18
9430091E24Rik		MSTRG.25810
MSTRG.25127		2310030G06Rik
MSTRG.25131		Cryab
Arid5b		Gm684
Osgin1		2010007H06Rik
Rhobtb1		MSTRG.25886
MSTRG.25177		Pstpip1
MSTRG.25188		1700017B05Rik
MSTRG.25196		Arid3b
Gm26870		Pml
Gm10719		6030419C18Rik
MSTRG.25222		Hexa
Mmp3		B930082K07Rik
Mmp10		MSTRG.25999
MSTRG.25260		Gm3052
Fbxl12os		Gm16759
A230050P20Rik		Megf11
Dock6		MSTRG.26035
Acad8		Dapk2
St14		Myo1e
4930581F22Rik		MSTRG.26103
Gm38379		Rnf111
Foxl1		Gm10642
Gm26815		Gm37879
MSTRG.25500		A430027C01Rik
MSTRG.25501		MSTRG.26131
Snai3		4930509E16Rik
Gm24366		Prtg
Dbndd1		Ccpg1
Gm22314		MSTRG.26183
n-R5s115		Gm37326
Ei24		MSTRG.26193
Tmem218		Leo1
Robo3		MSTRG.26201
Vwa5a		Gsta1
Mir125b-1		Gzmm
MSTRG.25719		Sh3bgrl2
Usp2		MSTRG.2626
Gm10687		MSTRG.26265
Mcam		Gm23017
Col18a1		Prss57
2810425M01Rik		Mthfs
Tagln		Rasgrf1
MSTRG.25785		MSTRG.26325
MSTRG.25788		Gm26882
Hspb2		Plod2
Layn		Gm37195
Exph5		MSTRG.26372
Acsbg1		Gm38375
MSTRG.25883		MSTRG.26419
MSTRG.25889		MSTRG.26422
MSTRG.25893		Gm37962
Scamp5		Gm37953
Gm26631		Gm36958
Sema7a		Slco2a1
MSTRG.25956		Gm37166
Thsd4		5830418P13Rik
Gm10655		MSTRG.26460
Gm3052		Gm37938
Gm16759		MSTRG.26462
Iqch		MSTRG.26464
MSTRG.26035		MSTRG.26465
Csnk1g1		Gm16252
Rps27l		Nudt16
MSTRG.2609		Acad11
Gcnt3		Hmgb1-rs16
Gm37879		Ptpn18
Gm37137		Parp3
Gm37303		Cish
Gm19427		Hyal3
A730062M13Rik		Cbarp
Unc13c		Shisa5
Fam214a		Gm4734
Gnb5		Gm42433
MSTRG.2620		Cspg5
MSTRG.26201		Gm43622
MSTRG.2621		Scap
Cd109		Ptpn23
MSTRG.26232		Arpp21
Cdc34		Golga4
Mei4		Itga9
Sh3bgrl2		MSTRG.26716
Gm10634		Gm10157
Mthfs		Dlec1
Gm26882		Adamtsl5
Gm29408		Arhgef4
Adamts7		Ppp2r3d
Gm37545		Ppp2r3d
Plod2		mt-Tf
Gm16794		mt-Rnr1
Gm26767		mt-Tv
Gm16010		mt-Tm
Slc25a36		mt-Tw
Rbp1		mt-Ta
Gm5920		mt-Nd4
Gm37962		mt-Nd5
Gm37953		mt-Cytb
Amotl2		Foxp3
Bfsp2		Prickle3
Nudt16		Gm26541
Acad11		Izumo4
Nek11		Gm14636
Mapkapk3		MSTRG.26957
Gm17205		MSTRG.26959
Sema3b		Gm26652
Sema3f		Syn1
Gm37568		MSTRG.26998
Mst1		Ap3s1-ps1
Cbarp		Prr32
Ccdc36		Gm14654
Col7a1		Tenm1
Gm4734		Sash3
Gm43622		Bcorl1
Pdcd6ip		Elf4
Apc2		MSTRG.27115
Gadl1		Snord37
Gm16142		Arhgef6
Gm17399		MSTRG.27173
MSTRG.26714		MSTRG.27175
Acaa1b		MSTRG.27176
Cx3cr1		1110012L19Rik
Ulk4		Renbp
E530011L22Rik		Fam50a
mt-Tf		Mpp1
mt-Rnr1		MSTRG.27288
mt-Tq		MSTRG.27332
mt-Tn		Gna15
mt-Co3		MSTRG.27377
mt-Nd3		Nlgn3
mt-Tt		Gm9157
Foxp3		MSTRG.27454
MSTRG.26890		Diaph2
Rbm3os		MSTRG.2756
MSTRG.26909		MSTRG.27561
Mir221		Tceal1
Gm1848		Gm15298
Zfp182		Gm15268
Gm28268		Glt8d2
MSTRG.27000		Gm25107
Gm15280		Phf8
Ap3s1-ps1		RP23-106P7.5
Gm22413		Gm8577
Gm6480		Ppef1
9530027J09Rik		Gja6
MSTRG.27094		Reps2
Gpc4		Figf
Gm8163		Gm15261
F8a		Gm4017
Slc6a8		Gm37158
MSTRG.27248		MSTRG.27829
F8		MSTRG.27830
Nfic		MSTRG.27834
Celf5		Gm26546
MSTRG.27351		Anks1b
MSTRG.27356		Btg1
Eda2r		MSTRG.2889
4930519F16Rik		MSTRG.289
MSTRG.27415		Tmem19
Gm9157		Ptprb
Gm38020		Kcnmb4
Gm26896		MSTRG.2970
MSTRG.27452		Gm25190
MSTRG.27458		Cpm
MSTRG.27559		Grip1
MSTRG.2756		MSTRG.3008
MSTRG.27560		MSTRG.3009
MSTRG.27561		MSTRG.3010
Tmsb15b1		MSTRG.3014
MSTRG.27568		MSTRG.3015
Mid2		MSTRG.3019
MSTRG.27615		Dst
Maged2		Mir763
Iqsec2		Gm37354
Kantr		Srgap1
Gm6645		Ppm1h
Adgrg2		Agap2
MSTRG.2775		B4galnt1
MSTRG.27750		Gm38157
MSTRG.27780		Mbd6
Uba1y		Arhgap9
Tcp11l2		R3hdm2
Appl2		Mir677
MSTRG.27831		Spryd4
Apaf1		4732440D04Rik
4933408J17Rik		Il23a
Ntn4		MSTRG.3112
Mir3058		MSTRG.3123
Btg1		Gm26876
MSTRG.2899		Pmel
Tmtc3		Dgka
Glipr1		MSTRG.3186
Caps2		Gm11948
Tmem19		Tcn2
Cpm		Gm11032
Mdm2		AA413626
Tmbim4		Gm24958
Gm15910		Myo1g
Slc26a10		Gm11989
Gm20492		Gm11998
Gm4189		Egfr
Lrp1		MSTRG.3342
Mir677		Egfros
4732440D04Rik		Chst10
MSTRG.3155		Gm30414
MSTRG.3166		Gm12104
Gm37506		MSTRG.3466
Gm12592		Rev1
MSTRG.3203		Cpeb4
Gal3st1		Fgf18
Gatsl3		Kcnip1
Lif		Kcnmb1
Gm11032		Tbc1d8
Gm24958		MSTRG.3568
Aebp1		Irgm1
Camk2b		Tgtp1
MSTRG.3264		MSTRG.3594
MSTRG.3268		MSTRG.3598
MSTRG.3273		Gm26542
MSTRG.3279		Adamts2
Gm11989		MSTRG.3635
Upp1		Sec24a
Cobl		Slc9a2
Gm12042		MSTRG.3651
MSTRG.3402		Olfr1372-ps1
Gm12060		Gm10447
Gm12089		Gm12229
MSTRG.3445		Gm2a
Sh3pxd2b		Slc36a1
Gm37062		Fat2
Kcnmb1		Irgm2
Gm37265		Gm44313
Ccng1		2310058D17Rik
Gm23722		MSTRG.3790
Trim7		Trim11
9930111J21Rik1		Gm10434
9930111J21Rik2		Wnt9a
Il1rl1		MSTRG.3860
Gm25930		MSTRG.3869
Gm38372		MSTRG.388
Acsl6		MSTRG.3888
Gm12229		Arhgap44
Gm12246		Gm38110
2310058D17Rik		Ctc1
Gm37536		Vamp2
1700007J10Rik		Kdm6b
Gm16062		Sox15
MSTRG.3859		Cd68
MSTRG.3862		Nlgn2
Ercc5		MSTRG.4013
MSTRG.3924		Plscr3
Gm12276		Tmem95
Gas7		Kctd11
Gm38110		MSTRG.4036
9330160F10Rik		MSTRG.4041
Trp53		Mink1
Zbtb4		Inca1
Chrnb1		MSTRG.4076
Kctd11		Wscd1
Slc16a13		Pitpnm3
MSTRG.4058		Gm43951
Gm19967		Spns3
4930563E22Rik		MSTRG.4105
Xaf1		Ctns
Tax1bp3		MSTRG.4114
Gm12333		MSTRG.4116
Hic1		Sgsm2
Tlcd2		Tlcd2
MSTRG.4150		Wdr81
Rilp		Slc43a2
MSTRG.4189		4933411E06Rik
2210008F06Rik		Coro6
Gm12734		MSTRG.420
Gm10277		Cryba1
MSTRG.4284		Gm28320
Myo1d		Evi2a
MSTRG.431		MSTRG.4284
Slfn8		MSTRG.4285
Slfn10-ps		MSTRG.4300
Ccl9		Slfn10-ps
E230016K23Rik		Gm11440
Dhrs11		Bcas3
Ppm1d		MSTRG.4376
Bcas3os1		Bzrap1
MSTRG.4398		Cuedc1
MSTRG.4400		Gm525
Ypel2		MSTRG.4515
Rnu3b4		B130006D01Rik
Cuedc1		MSTRG.4553
Gm11497		Arhgap23
Gm29670		Fbxl20
B230206L02Rik		Nr1d1
Tob1		Gm12359
Abcc3		Tns4
Cacna1g		Krt13
MSTRG.450		Ttc25
Gm11542		Cntnap1
Col1a1		Tmem106a
Pdk2		Mpp3
Gm11539		Grn
2010300F17Rik		MSTRG.4777
MSTRG.4554		Arhgap27
MSTRG.4559		Fam187a
Gm11525		A130048G24Rik
Prr15l		Tanc2
Lrrc46		Snord104
Fbxl20		Gm16581
Krt19		MSTRG.4870
Jup		Rps12-ps26
Atp6v0a1		Pitpnc1
Ifi35		Axin2
MSTRG.4737		BC006965
Rundc3a		Cpsf4l
Gm17971		Nat9
Itga2b		Tmem104
Gm11628		Gm38056
MSTRG.4787		Llgl2
Taco1os		Itgb4
Wipi1		B230344G16Rik
MSTRG.4926		Unk
Abca8b		Evpl
Sox9		Exoc7
Cd300a		Sphk1
Cpsf4l		MSTRG.5052
Gm38056		Tmc8
Foxj1		BC100451
Satb2		C1qtnf1
Gm29292		Nptx1
Rhbdf2		Bahcc1
Gm8624		MSTRG.5127
Tha1		MSTRG.5135
Gm24060		Oxld1
Gm11737		Cbr2
MSTRG.5076		MSTRG.5167
C1qtnf1		MSTRG.5181
Slc26a11		MSTRG.519
Baiap2		Efr3b
MSTRG.5121		Lpin1
MSTRG.5127		MSTRG.5324
Oxld1		Gm23875
Aox1		MSTRG.5367
Dcxr		Atxn7l1
MSTRG.518		MSTRG.5412
Zfp750		MSTRG.5427
Wdr35		Akap6
Gm20257		Mdga2
Lpin1		Klhdc1
Ppil3		MSTRG.5552
Pqlc3		Slc38a6
Gm10478		Gm10451
Gm4419		Gm37531
MSTRG.5324		MSTRG.5617
Pxdn		Ica1l
Sh3yl1		Zfyve26
F730043M19Rik		MSTRG.5642
Cdk15		MSTRG.5646
MSTRG.5425		Adam4
1700047I17Rik2		Dcaf4
4921518K17Rik		Zfyve1
Mia2		MSTRG.5707
Gm27284		Ylpm1
Klhl28		Prox2os
Gm3086		Pgf
Gm38125		Zc2hc1c
MSTRG.5584		MSTRG.5733
Rab15		Irf2bpl
Zfp36l1		Samd15
Susd6		Gm8378
Map3k9		MSTRG.5796
Gm28370		Gm20682
Dcaf4		Gm20036
Pnma1		Slc24a4
MSTRG.5689		Gm25203
6030460B20Rik		MSTRG.5857
MSTRG.5694		Gm28875
Abcd4		Zfp839
MSTRG.57		Tmem179
Ltbp2		MSTRG.5964
Gm38355		Pld4
MSTRG.5736		Ahnak2
Pomt2		Adhfe1
Gm20682		MSTRG.6014
9030617O03Rik		MSTRG.6052
MSTRG.5815		MSTRG.6053
Gpr68		Chrm3
MSTRG.5817		Lgals8
Gm20036		Prl2c5
Gm8918		2610203C22Rik
Pard3b		Gm6556
A230087F16Rik		Gm26645
Ckb		MSTRG.6125
Inf2		Tcrg-C4
Adssl1		MSTRG.6156
Pld4		Vmn1r-ps128
Cep170b		Btn1a1
BC022687		Cmah
Gpr132		Gm11346
Ahnak2		Gm38058
Jag2		2610307P16Rik
Crip2		Exoc2
Gm9517		Hus1b
Prl2c3		Serpinb6b
MSTRG.6092		Serpinb9
Nid1		Serpinb9b
Inhba		Gm24530
MSTRG.6113		Dsp
MSTRG.6125		A730081D07Rik
Hist1h2br		Gm26064
Gm11346		MSTRG.6417
MSTRG.624		Atxn1
4932702P03Rik		MSTRG.6419
Gm26735		Ptpdc1
Serpinb9		Ecm2
Slc22a23		Sema4d
D630023F18Rik		Gprin1
Gm8805		MSTRG.6511
A730081D07Rik		Tgfbi
Gm26877		Gm26555
Mybl1		Gm29112
Ecm2		Gm28112
MSTRG.6464		MSTRG.6599
Gadd45g		Gm24130
MSTRG.6487		Gm38307
Gm38387		MSTRG.6656
Gm2830		Gm37276
Higd2a		MSTRG.6662
Gm38162		MSTRG.6665
Gm16249		MSTRG.6684
Gm15789		Gm20554
MSTRG.6524		MSTRG.6702
Prr7		MSTRG.6713
Dbn1		MSTRG.6727
Slc25a48		MSTRG.6728
MSTRG.6576		MSTRG.6733
Gm28112		MSTRG.6734
MSTRG.6593		Hnrnpa1l2-ps
Mir27b		Cast
Mir24-1		1700023H06Rik
Gm17039		Gm25241
Zfp874a		Vcan
MSTRG.6656		Gm4117
MSTRG.6684		Fn1
Gm26819		Pde8b
Gm15912		MSTRG.6879
MSTRG.6734		2020-03-04
Gm28818		Naip5
Gm6311		Mast4
1700023H06Rik		MSTRG.6949
Gm25241		MSTRG.6966
Bhmt2		Gm2822
Scamp1		MSTRG.6999
Polk		Gzma
Enc1		Gm10735
Arhgef28		Gm37503
BC001981		Tmbim1
Ccdc125		Il3ra
Gm36638		Zswim8
Adamts6		Kat6b
MSTRG.6949		Zmiz1
MSTRG.6965		MSTRG.7278
MSTRG.6966		MSTRG.7284
Plk2		Mettl6
Ankrd55		MSTRG.7296
Tns1		Ogdhl
Rpl34-ps2		MSTRG.7303
Itga2		Sncg
MSTRG.7029		Sh2d4b
Acox2		MSTRG.7333
Nkiras1		Fam213a
Gm20699		MSTRG.7373
Plau		Gm10101
Dlg5		Gm25380
MSTRG.7197		Mcmdc2
Zmiz1os1		Rab2b
MSTRG.7207		MSTRG.7458
Stk36		Abhd4
Gm15667		Homez
Stab1		Gm37271
Tnnc1		Slc22a17
[truncated: 1,524 more rows]
