# Supplementary material for: The p53 transcriptional response across tumor types reveals core and senescence-specific signatures modulated by long noncoding RNAs
Source: Proc Natl Acad Sci U S A. 2021 Jul 29;118(31):e2025539118. doi: 10.1073/pnas.2025539118 (PMC8346867; doi:10.1073/pnas.2025539118)
Supplement: Supplementary File [file pnas.2025539118.sd03.xlsx]

## Sheet: Sheet1
SI Dataset 3| p53 bound regions with p53 motif and calls in each tumor type indicated
chr	start	end	p53motif (0=No,1=Yes)	T3472_called (0=No, >0 Yes)	T306_called (0=No, >0 Yes)	kpr10called (0=No, >0 Yes)
chr1	101336475	101336737	0	0	1	0
chr1	101606603	101606826	0	1	0	0
chr1	101978200	101978509	0	0	1	0
chr1	102151581	102151868	0	1	0	0
chr1	103032628	103032930	1	0	1	0
chr1	103419624	103419850	0	0	1	0
chr1	103752956	103753198	1	0.933884	0.987603	0.987603
chr1	104217939	104218159	0	0	1	0
chr1	104293228	104293519	0	0	1	0
chr1	104581969	104582348	0	0	1	0
chr1	104987838	104988063	0	0	1	0
chr1	105906146	105906366	0	0	1	0
chr1	106855117	106855474	0	0	1	0
chr1	106922842	106923153	0	0	1	0
chr1	10735003	10735342	0	1	0	0
chr1	10805208	10805411	0	0	0	1
chr1	108413558	108413778	0	0	1	0
chr1	10894142	10894395	0	0	1	0
chr1	109128692	109128984	0	0	1	0
chr1	109132258	109132714	1	0	1	0
chr1	109133439	109133860	0	0	1	0
chr1	109614379	109614732	1	0	1	0
chr1	11031550	11031919	0	0	1	0
chr1	110330293	110330530	0	0	1	0
chr1	111260298	111260656	0	0	1	0
chr1	112019317	112019677	1	0	0.758333	1
chr1	112444253	112444570	0	0	1	0
chr1	112935006	112935338	0	0	1	0
chr1	113051117	113051349	0	0	0	1
chr1	114134081	114134301	0	0	1	0
chr1	114182547	114183311	0	0	1	0
chr1	114557848	114558209	0	0	1	0
chr1	114808349	114808661	0	0	1	0
chr1	115447349	115447894	0	0.609174	0.99633	0
chr1	115476701	115476986	0	0.803509	1	0
chr1	115889016	115889324	0	0	1	0
chr1	11619374	11619661	0	0	1	0
chr1	116648386	116648652	0	0	1	0
chr1	116855472	116855692	0	0	1	0
chr1	116862079	116862419	0	0	1	0
chr1	117167238	117167555	0	0	1	0
chr1	117254149	117254398	0	0	1	0
chr1	117254754	117254997	0	0	1	0
chr1	117472797	117473017	0	0	1	0
chr1	11782733	11783454	0	0	1	0
chr1	118096811	118097390	0	0	1	0
chr1	118149412	118149705	0	0	1	0
chr1	118587703	118588028	0	0	1	0
chr1	118588148	118588478	0	0	1	0
chr1	118624916	118625139	0	0	1	0
chr1	118913158	118913381	0	1	0	0
chr1	119384199	119384544	0	0	1	0
chr1	119397994	119398217	1	1	0	0
chr1	119582214	119582500	1	0	0	1
chr1	119913057	119913293	0	0	0	1
chr1	120236610	120236848	0	0	1	0
chr1	120643479	120643731	0	1	0	0
chr1	120993928	120994250	0	0	1	0
chr1	121202659	121203290	0	0	1	0
chr1	12344824	12345081	1	0	0	1
chr1	123856988	123857325	0	0	1	0
chr1	124141278	124141765	0	0	1	0
chr1	124643699	124644142	0	0	1	0
chr1	125134880	125135253	0	0	1	0
chr1	125346266	125346486	0	0	1	0
chr1	125362367	125362669	0	0	1	0
chr1	125584730	125584937	0	0	0	1
chr1	126628027	126628501	0	0	1	0
chr1	126669626	126669934	0	0	1	0
chr1	126792159	126792379	0	0	1	0
chr1	127212223	127212443	0	0	1	0
chr1	127219694	127219926	1	0	0.948276	0.931035
chr1	127558296	127558638	0	0	1	0
chr1	127564062	127564521	0	0	1	0
chr1	127590825	127591048	0	0	1	0
chr1	128334725	128334984	0	0	1	0
chr1	12840425	12840645	0	0	1	0
chr1	128888096	128888448	0	0	1	0
chr1	129395715	129395998	0	0	1	0
chr1	129489549	129489795	0	0	1	0
chr1	129858249	129858494	0	1	0	0
chr1	130037790	130038162	0	0	1	0
chr1	130353574	130353850	1	0.818841	0.855072	0.90942
chr1	130534384	130534649	0	0	1	0
chr1	130536371	130536658	0	0	1	0
chr1	131135371	131135594	0	0	1	0
chr1	131138107	131138311	0	0	0	1
chr1	131308686	131308936	0	0	1	0
chr1	131648787	131649007	0	0	1	0
chr1	131700225	131700428	0	0	0	1
chr1	132265756	132266166	1	0.602439	0.990244	0.651219
chr1	132349216	132349699	0	0	1	0
chr1	132677296	132677519	1	1	0	0
chr1	132912836	132913059	0	1	0	0
chr1	133664211	133664471	1	0	0	1
chr1	134079230	134079585	1	0	0.892958	1
chr1	134215164	134215384	0	0	1	0
chr1	134533738	134534018	1	1	0	0
chr1	135051056	135051276	0	0	1	0
chr1	135110937	135111140	0	0	0	1
chr1	135191622	135191842	0	0	1	0
chr1	135393629	135393852	0	1	0	0
chr1	135759638	135760068	1	0	0.893023	0.776744
chr1	135765950	135766497	1	0	1	0.67276
chr1	135770971	135771191	1	0	1	0
chr1	135830370	135830605	0	0	1	0
chr1	137275843	137276076	0	0	1	0
chr1	137276623	137276852	1	0	1	0
chr1	137277054	137277274	0	0	1	0
chr1	137344865	137345431	0	0	1	0
chr1	13820414	13820634	0	0	1	0
chr1	138789193	138789447	0	0	1	0
chr1	138822571	138822889	0	0	1	0
chr1	139195825	139196048	1	1	0	0
chr1	139907354	139907574	0	0	1	0
chr1	140797736	140797956	0	0	1	0
chr1	140816850	140817070	0	0	1	0
chr1	14085610	14085834	0	0	1	0
chr1	141058594	141058820	0	0	1	0
chr1	141189811	141190179	0	0	1	0
chr1	141244625	141244849	1	0	0	1
chr1	141372036	141372322	0	0	1	0
chr1	141372654	141372904	0	0	1	0
chr1	142359736	142360262	0	0	1	0
chr1	143331618	143332182	0	0	1	0
chr1	143380497	143381030	0	0	1	0
chr1	143862358	143862767	0	0	1	0
chr1	143970878	143971251	0	0	1	0
chr1	145016311	145016662	1	0.880342	1	0.692308
chr1	146004757	146005264	0	0	1	0
chr1	146127690	146127916	0	0	1	0
chr1	146287372	146287840	1	0	1	0
chr1	146308225	146308445	0	0	1	0
chr1	146403042	146403266	1	0	1	0
chr1	146445449	146446023	0	0	1	0
chr1	14689373	14689606	1	0	1	0
chr1	147062288	147062672	1	0.854167	0.903646	0.921875
chr1	147416873	147417093	0	0	1	0
chr1	148378629	148378968	0	0	1	0
chr1	148456794	148457112	0	0	1	0
chr1	148461798	148462055	1	0	1	0
chr1	148463407	148463775	0	0	1	0
chr1	148521599	148521819	0	0	1	0
chr1	149511507	149512416	1	0	1	0
chr1	149601226	149601446	0	0	1	0
chr1	14975203	14975845	0	0	1	0
chr1	150081914	150082118	1	0	0	1
chr1	150233313	150233533	0	0	1	0
chr1	150271028	150271431	1	0	1	0
chr1	150393257	150393475	0	0	0	1
chr1	15083513	15084016	0	0	1	0
chr1	151101030	151101259	0	0	0	1
chr1	151326827	151327068	0	0	1	0
chr1	151811426	151811654	0	0	1	0
chr1	151988031	151988352	0	0	1	0
chr1	152373960	152374206	1	0	1	0
chr1	15257915	15258147	0	0	1	0
chr1	152624945	152625282	0	0	1	0
chr1	152903083	152903341	0	0	1	0
chr1	153134503	153134747	0	1	0	0
chr1	153508010	153508318	1	0	1	0.795455
chr1	153728192	153728416	0	0	1	0
chr1	154951134	154951354	0	0	1	0
chr1	155028926	155029171	0	1	0	0
chr1	155056073	155056513	1	0.684091	0.934091	0.968182
chr1	155098841	155099061	0	0	1	0
chr1	155642520	155642740	0	0	1	0
chr1	155720195	155720423	0	1	0	0
chr1	155779098	155779319	0	0	1	0
chr1	155812686	155812909	0	0	1	0
chr1	156100303	156100523	0	0	1	0
chr1	156222160	156222458	0	0	0	1
chr1	15651141	15651412	0	1	0	0
chr1	157411749	157412027	0	0	1	0
chr1	157449553	157449830	0	0	1	0
chr1	157883605	157883840	0	0	1	0
chr1	158332264	158332513	0	0	1	0
chr1	159553203	159553470	0	1	0	0
chr1	159629697	159629917	0	0	1	0
chr1	160820735	160821013	0	0	1	0
chr1	162011696	162011919	0	1	0	0
chr1	162270115	162270400	0	0	1	0
chr1	162338476	162338807	0	0	1	0
chr1	162570435	162570765	1	0	1	0
chr1	162841546	162842054	0	0	1	0
chr1	163468536	163468821	0	0	1	0
chr1	164224660	164224886	0	0	1	0
chr1	164249412	164249743	1	0	0	1
chr1	164658939	164659159	0	0	1	0
chr1	164742493	164743005	0	0.449219	1	0
chr1	164916491	164916819	0	1	0	0
chr1	165138134	165138357	0	1	0	0
chr1	165138957	165139236	0	0	1	0
chr1	165151833	165152299	1	0	1	0
chr1	165268971	165269191	0	0	1	0
chr1	165327858	165328195	0	0	1	0
chr1	165657007	165657257	1	0.912	0	1
chr1	166130482	166130705	1	1	0	0
chr1	166256382	166256605	0	1	0	0
chr1	166475176	166475456	0	0	1	0
chr1	166768493	166768734	0	1	0	0
chr1	16680738	16680958	1	0	1	0
chr1	167094843	167095103	0	1	0	0
chr1	167268919	167269154	1	0	0	1
chr1	16739243	16739726	1	0	1	0
chr1	168375306	168375544	0	0	1	0
chr1	169175236	169175456	0	0	1	0
chr1	170115742	170116272	0	0	1	0
chr1	170117877	170118122	0	0	1	0
chr1	171079671	171080220	0	0	1	0
chr1	171431762	171431982	0	0	1	0
chr1	171490497	171490801	0	0	1	0
chr1	172082533	172082867	0	0	1	0
chr1	172266730	172267060	1	0	1	0
chr1	172716902	172717122	0	0	1	0
chr1	172731958	172732303	0	0	1	0
chr1	172935299	172935522	0	1	0	0
chr1	173443785	173444005	0	0	1	0
chr1	17389753	17390022	0	0	1	0
chr1	174281569	174281792	0	1	0	0
chr1	174383107	174383337	0	0	1	0
chr1	175045813	175046169	0	0	1	0
chr1	176719392	176719632	1	0	1	0
chr1	177653688	177653910	0	0	1	0
chr1	177796469	177796732	0	0	1	0
chr1	178010365	178010585	0	0	1	0
chr1	178059021	178059402	0	0	1	0
chr1	178175193	178175552	1	0	1	0
chr1	178176169	178176582	0	0	1	0
chr1	17922164	17922464	0	0	1	0
chr1	179691654	179691932	0	0	1	0
chr1	179717337	179717593	1	0.945312	1	0
chr1	180389360	180389630	0	0	0	1
chr1	180453643	180453866	0	1	0	0
chr1	181015623	181015994	1	0	0.733154	0.981132
chr1	181857746	181858002	1	0	1	0
chr1	182517576	182517822	0	0	1	0
chr1	182838766	182838986	0	0	1	0
chr1	183191376	183191608	0	0	1	0
chr1	183542842	183543104	0	0	1	0
chr1	183556751	183556954	0	0	0	1
chr1	183566188	183566538	0	0	1	0
chr1	184028077	184028490	1	0.62954	0	0.830508
chr1	184357412	184357634	1	0	1	0
chr1	184552879	184553099	0	0	1	0
chr1	185076733	185077002	1	0	0	1
chr1	18516840	18517141	0	0	1	0
chr1	185229897	185230234	0	1	0	0
chr1	18538050	18538459	0	0	1	0
chr1	185478657	185478880	0	1	0	0
chr1	186888315	186888538	0	1	0	0
chr1	186966761	186966981	0	0	1	0
chr1	187113601	187113833	0	0	1	0
chr1	187393734	187393991	0	0	1	0
chr1	188341693	188342004	0	0	1	0
chr1	189128315	189128539	0	0	0	1
chr1	189729433	189729702	1	0	1	0
chr1	189785182	189785456	0	0	0	1
chr1	190245561	190245781	0	0	1	0
chr1	190463640	190463881	0	0	1	0
chr1	190949047	190949281	0	0	1	0
chr1	19131637	19131864	0	0	1	0
chr1	191385292	191385606	0	0	1	0
chr1	191386802	191387037	0	0	1	0
chr1	191456695	191457240	0	0	1	0
chr1	191799171	191799485	0	0	1	0
chr1	191936290	191936554	0	1	0	0
chr1	192471309	192471881	0	0	1	0
chr1	192671860	192672078	1	0	0	1
chr1	19283764	19284063	0	0	1	0
chr1	193173405	193173628	0	1	0	0
chr1	194655321	194655616	0	0	1	0
chr1	194976096	194976391	0	0	1	0
chr1	195130924	195131127	0	0	0	1
chr1	19623425	19623708	1	0	1	0
chr1	20284335	20284754	0	0	1	0
chr1	20432342	20432671	0	0	1	0
chr1	20574446	20574691	0	0	1	0
chr1	21014546	21014771	0	0	1	0
chr1	21201702	21202161	0	0	1	0
chr1	21584564	21584784	0	0	1	0
chr1	22000450	22000670	0	0	1	0
chr1	22030461	22030749	0	1	0	0
chr1	22154820	22155074	0	0	1	0
chr1	22160000	22160258	0	0	1	0
chr1	22236747	22237006	0	0	1	0
chr1	22283024	22283372	1	0.902299	0.979885	0.936782
chr1	22997695	22997936	1	0	1	0
chr1	23302166	23302552	0	0	1	0
chr1	25661993	25662291	0	0	1	0
chr1	25662493	25663403	0	0.285714	1	0
chr1	26474155	26474375	1	0	1	0
chr1	26474946	26475223	0	0	1	0
chr1	27122290	27122511	1	0	1	0
chr1	27194456	27194844	0	0	1	0
chr1	27755049	27755338	0	0	1	0
chr1	28192229	28192598	0	0	1	0
chr1	28288372	28288704	0	0	1	0
chr1	28398875	28399190	0	1	0	0
chr1	29699852	29700072	0	0	1	0
chr1	29703498	29703833	0	0	1	0
chr1	29894898	29895252	0	0	1	0
chr1	30043023	30043395	0	0	1	0
chr1	30047092	30047315	0	1	0	0
chr1	30066765	30067466	0	0	1	0
chr1	30090982	30091228	1	0	1	0
chr1	30666623	30666888	0	0	1	0
chr1	30949067	30949451	1	0	1	0
chr1	31075607	31075830	0	0	1	0
chr1	31507116	31507336	0	0	1	0
chr1	32486003	32486326	0	0	1	0
chr1	32891498	32891738	1	0	0	1
chr1	33407551	33407954	0	0	1	0
chr1	34228121	34228324	0	0	0	1
chr1	34348542	34348909	0	0	1	0
chr1	34351022	34351358	0	0	1	0
chr1	34417498	34418031	0	0	1	0
chr1	34603460	34603751	0	0	1	0
chr1	34714952	34715173	0	0	1	0
chr1	34918789	34919018	0	0	1	0
chr1	35495610	35495830	0	0	1	0
chr1	36036079	36036312	0	0	1	0
chr1	36571781	36572044	0	1	0	0
chr1	36596205	36596425	0	0	1	0
chr1	37306127	37306403	0	0	1	0
chr1	37864683	37864960	0	0	0	1
chr1	38654094	38654494	0	0	1	0
chr1	38989288	38989520	0	1	0	0
chr1	39391033	39391373	0	1	0	0
chr1	39478665	39478909	0	1	0	0
chr1	39794612	39794838	0	0	1	0
chr1	39906958	39907260	1	0	1	0
chr1	39979713	39979940	0	1	0	0
chr1	40002481	40002706	0	1	0	0
chr1	40699184	40699561	1	0	1	0
chr1	40915929	40916201	0	0	1	0
chr1	41089636	41089856	0	0	1	0
chr1	41213821	41214044	0	1	0	0
chr1	4132192	4132412	0	0	1	0
chr1	42628804	42629158	0	0	1	0
chr1	43051724	43051997	0	1	0	0
chr1	43316262	43316487	1	0	0	1
chr1	43533674	43533943	0	0	1	0
chr1	43618537	43618805	0	0	1	0
chr1	44360668	44360916	0	0	1	0
chr1	44480390	44480610	0	0	1	0
chr1	44490782	44491059	0	0	1	0
chr1	44552145	44552424	0	1	0	0
chr1	44608450	44608759	0	0	1	0
chr1	44692685	44693204	0	0	1	0
chr1	4526684	4526907	1	1	0	0
chr1	4559863	4560978	0	0	1	0
chr1	45654340	45654567	0	0	1	0
chr1	45735201	45735631	0	0	1	0
chr1	46383244	46383499	0	0	1	0
chr1	47086591	47086913	0	0	1	0
chr1	47587810	47588067	0	0	1	0
chr1	47628921	47629240	0	0	1	0
chr1	48354364	48354714	0	0	1	0
chr1	48360897	48361153	0	0	1	0
chr1	48361733	48362070	1	0	1	0
chr1	48362982	48363319	0	0	1	0
chr1	48468760	48468995	0	0	1	0
chr1	48674008	48674228	0	0	1	0
chr1	49303419	49303639	0	0	1	0
chr1	51962356	51962576	0	0	1	0
chr1	52312729	52313569	1	0.303571	1	0
chr1	52318481	52318732	0	0	1	0
chr1	52320712	52321055	1	1	0.941691	0.784257
chr1	52399813	52400871	0	0	1	0
chr1	5251591	5251856	0	0	1	0
chr1	52727213	52727488	0	0	1	0
chr1	52817176	52817403	0	0	1	0
chr1	52940192	52940477	0	0	1	0
chr1	53133563	53133831	0	0	1	0
chr1	53176638	53176858	0	0	1	0
chr1	53527739	53528022	1	0.816254	0.780919	0.855124
chr1	54265762	54266021	0	0	1	0
chr1	54462295	54462557	0	1	0	0
chr1	55778583	55778848	0	0	1	0
chr1	55779320	55779548	0	0	1	0
chr1	55782484	55782710	0	0	1	0
chr1	56137026	56137613	0	0	1	0
chr1	56772211	56772683	0	0	1	0
chr1	56773136	56773747	1	0	1	0
chr1	56774289	56774561	0	0	1	0
chr1	56972415	56972791	0	0	1	0
chr1	5809996	5810243	0	0	1	0
chr1	58640649	58641192	1	0	1	0
chr1	58650477	58650870	1	0.778626	1	0.834606
chr1	58744688	58744908	0	0	1	0
chr1	59279006	59279226	0	0	1	0
chr1	60350327	60350595	1	0	0	1
chr1	60729691	60729914	0	0	1	0
chr1	60730417	60730840	1	0	1	0
chr1	61670752	61671092	0	0	1	0
chr1	6169110	6169330	0	0	1	0
chr1	62538825	62539048	0	0	1	0
chr1	62540986	62541252	0	0	1	0
chr1	62637534	62637766	0	0	1	0
chr1	63080458	63080680	0	0	1	0
chr1	63803654	63803903	0	0	1	0
chr1	64178117	64178540	0	0.576832	1	0
chr1	64314303	64314541	0	0	1	0
chr1	64314934	64315191	0	0	1	0
chr1	64384069	64384582	0	0	1	0
chr1	64732140	64732425	0	0	1	0
chr1	64780230	64780453	0	1	0	0
chr1	64965014	64965251	0	0	1	0
chr1	64966967	64967282	0	0	1	0
chr1	65110128	65110348	1	0	1	0
chr1	66276985	66277221	0	0	1	0
chr1	6917263	6917498	0	1	0	0
chr1	69701734	69702318	0	0.381849	1	0
chr1	69703220	69703440	0	0	1	0
chr1	69962752	69963026	0	0	1	0
chr1	70208656	70208876	0	0	1	0
chr1	70239258	70239528	0	0	1	0
chr1	7088783	7089179	0	1	0	0
chr1	71765954	71766214	0	0	1	0
chr1	71996400	71996642	0	0	1	0
chr1	72033395	72033619	0	0	1	0
chr1	72244059	72244279	0	0	1	0
chr1	72247211	72247436	0	0	1	0
chr1	72345602	72345822	0	0	1	0
chr1	72400826	72401053	0	1	0	0
chr1	73885187	73885468	0	0	1	0
chr1	74660096	74660557	0	0	1	0
chr1	74667427	74667722	0	0	1	0
chr1	74749461	74749689	0	0	1	0
chr1	7500661	7501023	1	0.720994	1	0.690608
chr1	75028413	75028668	1	0	1	0
chr1	75241089	75241309	0	0	1	0
chr1	7563822	7564158	1	0	0.866071	0.678571
chr1	76351421	76351888	0	0	1	0
chr1	76589760	76589999	0	0	1	0
chr1	76615813	76616147	1	0	1	0
chr1	7741999	7742367	1	0	1	0
chr1	78246766	78247176	0	0	1	0
chr1	78525288	78525516	0	0	1	0
chr1	78954941	78955202	0	0	1	0
chr1	79120237	79120457	0	0	1	0
chr1	79939148	79939420	0	0	1	0
chr1	7995490	7995735	0	0	1	0
chr1	7995926	7996146	0	0	1	0
chr1	79966198	79966466	0	0	1	0
chr1	80221180	80221500	1	0	1	0
chr1	81569288	81569508	0	0	1	0
chr1	8157382	8157657	1	0	1	0
chr1	81579175	81579546	1	0.714286	0.983827	0.795148
chr1	81643700	81643923	0	1	0	0
chr1	8190412	8190637	0	0	1	0
chr1	82398193	82398498	0	0	1	0
chr1	82505610	82505910	0	0	1	0
chr1	83116804	83117024	0	0	1	0
chr1	83981056	83981537	1	0.644491	1	0.594595
chr1	83988665	83988885	0	0	1	0
chr1	83989043	83989511	1	0.786325	1	0.771368
chr1	84121726	84121960	0	0	1	0
chr1	84263870	84264477	0	0	1	0
chr1	84451683	84452155	0	0	1	0
chr1	85048093	85048349	0	0	1	0
chr1	85476142	85476365	0	0	1	0
chr1	86024218	86024438	1	0	1	0
chr1	86460780	86461095	0	0.860317	0.977778	0
chr1	86487342	86487731	0	1	0	0
chr1	86522427	86522657	1	0	1	0
chr1	86670260	86670519	0	0	1	0
chr1	87058839	87059083	1	0	1	0
chr1	87139178	87139398	1	0	1	0
chr1	87596424	87596647	0	1	0	0
chr1	87743170	87743421	0	1	0	0
chr1	87821097	87821344	0	1	0	0
chr1	87846425	87846647	0	0	1	0
chr1	87846843	87847063	0	0	1	0
chr1	88331343	88331659	0	0	1	0
chr1	88411206	88411452	1	0	1	0
chr1	89123312	89123675	1	0	0	1
chr1	8916660	8917012	1	0.642045	1	0.65625
chr1	89216656	89217142	0	0	1	0
chr1	89502402	89502642	0	1	0	0
chr1	89527904	89528124	0	0	1	0
chr1	90057616	90058086	1	0	0.778723	0.640426
chr1	90144253	90144476	0	1	0	0
chr1	90409389	90409604	1	0	0	1
chr1	90989175	90989445	0	0	1	0
chr1	90995256	90995519	0	0	1	0
chr1	91062509	91062729	0	0	1	0
chr1	91145042	91145514	1	0	0	1
chr1	91458611	91458892	0	0	1	0
chr1	91476722	91476953	1	0	1	0
chr1	91477045	91477329	1	0	1	0
chr1	91708443	91708666	0	1	0	0
chr1	92195821	92196072	0	1	0	0
chr1	92324127	92324454	0	1	0	0
chr1	92353043	92353294	0	1	0	0
chr1	92528537	92528780	0	0	1	0
chr1	92607036	92607300	1	0	0	1
chr1	92767057	92767289	0	0	1	0
chr1	92919115	92919649	1	0	0.730337	0.941948
chr1	93342749	93342972	0	0	1	0
chr1	93571464	93571721	1	0	1	0.933852
chr1	93685421	93685989	0	0	1	0
chr1	93957518	93957755	0	0	1	0
chr1	94481418	94482026	0	0	1	0
chr1	94728736	94729013	0	0	1	0
chr1	95499217	95499437	0	0	1	0
chr1	9639002	9639287	1	0	0	1
chr1	97192227	97192481	0	0	1	0
chr1	97422972	97423206	0	0	1	0
chr1	98288829	98289090	0	0	1	0
chr1	98602189	98602409	1	0	1	0
chr1	98603461	98603681	0	0	1	0
chr1	99634986	99635331	0	0	1	0
chr10	100212758	100213075	0	0	1	0
chr10	100940290	100940513	0	1	0	0
chr10	10225034	10225257	0	1	0	0
chr10	103262897	103263120	0	1	0	0
chr10	103661186	103661489	0	0	1	0
chr10	104890362	104890585	0	1	0	0
chr10	105177264	105177484	0	0	1	0
chr10	105178131	105178704	1	0	1	0
chr10	105573751	105574095	0	0.851744	0.639535	0
chr10	105676379	105676808	0	0	1	0
chr10	105841068	105841325	1	0	1	0
chr10	105841556	105841776	0	0	1	0
chr10	106206940	106207339	0	0	1	0
chr10	106272094	106272317	0	1	0	0
chr10	106313015	106313285	0	0	1	0
chr10	107332389	107332609	0	0	1	0
chr10	108001574	108001886	0	0	1	0
chr10	109319887	109320193	0	0	1	0
chr10	110015965	110016585	0	0	1	0
chr10	110847242	110847523	0	0	1	0
chr10	111298402	111298710	0	1	0	0
chr10	112587182	112587711	0	0	1	0
chr10	112683074	112683294	0	0	1	0
chr10	112928926	112929213	0	1	0	0
chr10	113722789	113723072	0	0	1	0
chr10	113727899	113728668	1	0	1	0
chr10	114451640	114451860	0	0	1	0
chr10	114490842	114491063	0	0	0	1
chr10	114800497	114800750	0	1	0	0
chr10	115251291	115251657	0	1	0	0
chr10	116239128	116239348	1	0	1	0
chr10	11636240	11636478	0	0	1	0
chr10	116581315	116581657	0	0	0	1
chr10	116612043	116612298	1	0	1	0
chr10	116612930	116613283	0	0	1	0
chr10	116768711	116768914	0	0	0	1
chr10	116953506	116953729	0	1	0	0
chr10	117694643	117695150	0	0	0.457594	0.962525
chr10	117709879	117710248	1	0	0.910569	0.929539
chr10	117717501	117718004	1	0	0.755467	0.944334
chr10	117751330	117751593	0	1	0	0
chr10	11795919	11796226	0	0	0	1
chr10	118070590	118070867	0	0	1	0
chr10	119107559	119107782	0	1	0	0
chr10	120423971	120424195	0	0	1	0
chr10	120475240	120475645	0	0	1	0
chr10	120476710	120476931	0	0	1	0
chr10	120637324	120637560	1	1	0	0
chr10	120887583	120887864	1	0	1	0
chr10	120944474	120944697	0	1	0	0
chr10	121142494	121142737	0	0	1	0
chr10	121168879	121169099	0	0	1	0
chr10	121542656	121542996	0	1	0	0
chr10	121592640	121592878	0	1	0	0
chr10	121608090	121608310	0	0	1	0
chr10	122097245	122097477	0	0	0	1
chr10	122158737	122159132	0	0	1	0
chr10	122235096	122235850	0	0	1	0
chr10	122366124	122366412	0	0	1	0
chr10	122369078	122369320	0	0	1	0
chr10	122369411	122369631	1	0	1	0
chr10	122448962	122449395	0	1	0	0
chr10	12267046	12267299	0	0	1	0
chr10	122779468	122779691	0	1	0	0
chr10	122782315	122782628	0	1	0	0
chr10	122838774	122838994	0	0	1	0
chr10	124576582	124576807	0	0	1	0
chr10	126701032	126701526	0	0	1	0
chr10	126786447	126786709	0	0	1	0
chr10	127018407	127018660	0	1	0	0
chr10	127070142	127070345	0	0	0	1
chr10	127590469	127590715	0	0	1	0
chr10	127590797	127591130	1	0	1	0
chr10	127653004	127653341	0	0	0	1
chr10	127961504	127962239	1	1	0	0.804082
chr10	128421457	128421677	0	0	1	0
chr10	129283608	129283939	0	0	1	0
chr10	129848819	129849181	1	0.944751	0.911602	0.79558
chr10	129926224	129926657	1	0	1	0
chr10	129927464	129927684	0	0	1	0
chr10	13893776	13894145	0	0	1	0
chr10	13982859	13983195	0	0	0	1
chr10	14603153	14603429	1	0	1	0
chr10	15063853	15064317	0	0	1	0
chr10	15342028	15342685	0	0	1	0
chr10	15572699	15573282	0	0.893654	0.773585	0
chr10	16820336	16821004	0	0	1	0
chr10	17317012	17317497	1	0.595876	1	0.643299
chr10	17323073	17323542	0	0	1	0
chr10	17323878	17324649	1	0.361868	1	0.365759
chr10	18229389	18229678	0	0	1	0
chr10	18235010	18235291	1	1	0	0
chr10	18455452	18455675	1	1	0	0
chr10	18487905	18488139	0	1	0	0
chr10	18845123	18845397	0	0	0	1
chr10	19206914	19207134	0	0	1	0
chr10	19544640	19544914	1	1	0	0
chr10	19797520	19797745	0	0	1	0
chr10	20073312	20073554	0	0	0	1
chr10	20347634	20347880	0	1	0	0
chr10	21109516	21109739	0	1	0	0
chr10	21864913	21865133	0	0	1	0
chr10	22220762	22221013	1	0	1	0
chr10	22411003	22411243	1	0	1	0.9125
chr10	22711473	22711727	0	0	1	0
chr10	23831073	23831350	1	0	1	0
chr10	25083151	25083374	0	1	0	0
chr10	25105137	25105390	1	0	1	0
chr10	25587440	25587682	1	1	0	0
chr10	25895611	25896037	1	0.901408	0.997653	0.955399
chr10	25896167	25896412	0	0	1	0
chr10	25896745	25897168	0	0	1	0
chr10	25903570	25904023	1	0.724062	1	0.737307
chr10	26169562	26170106	0	0	1	0
chr10	26480035	26480431	1	0	0	1
chr10	26926949	26927409	1	0.717391	0.995652	0.928261
chr10	26933804	26934211	0	0	1	0
chr10	26934930	26935372	1	0.644796	0.986425	0.979638
chr10	27819113	27819340	0	0	1	0
chr10	29074799	29075019	0	0	1	0
chr10	29147187	29147424	0	1	0	0
chr10	29874942	29875187	0	0	1	0
chr10	29959344	29959723	0	0	1	0
chr10	30200530	30200753	0	1	0	0
chr10	30216569	30216857	0	0	1	0
chr10	30216949	30217216	0	0	1	0
chr10	30815202	30815434	1	0	1	0
chr10	30816072	30816413	0	0	1	0
chr10	31089658	31089878	0	0	1	0
chr10	31483651	31484135	1	0	1	0
chr10	31672530	31672970	0	0	1	0
chr10	31984596	31984856	0	0	1	0
chr10	32971866	32972186	0	0	1	0
chr10	3316425	3316666	0	0	1	0
chr10	33887945	33888523	0	0	1	0
chr10	33891940	33892152	1	0	0	1
chr10	34207210	34207438	0	1	0	0
chr10	34434435	34434856	0	0	1	0
chr10	34773240	34773460	0	0	1	0
chr10	34773768	34774026	0	0	1	0
chr10	34920384	34920944	0	0.821429	0.735714	0
chr10	3553993	3554216	0	1	0	0
chr10	35677790	35678126	0	0	1	0
chr10	3600935	3601296	0	0	1	0
chr10	37725339	37725620	0	0	1	0
chr10	38006990	38007210	0	0	1	0
chr10	38900253	38900570	1	0	1	0
chr10	38932829	38933589	0	0	1	0
chr10	39221982	39222239	1	0	0	1
chr10	39529343	39529570	1	1	0	0
chr10	40570162	40570365	0	0	0	1
chr10	40737791	40738014	0	1	0	0
chr10	40950685	40950908	0	1	0	0
chr10	41442655	41442879	0	0	1	0
chr10	41842704	41842978	0	0	1	0
chr10	4219855	4220078	0	1	0	0
chr10	42261150	42261425	1	0	0.836364	0.847273
chr10	42274463	42274718	1	0	0	1
chr10	42375347	42375779	0	0	1	0
chr10	43772057	43772277	0	0	1	0
chr10	43772496	43772980	1	0	1	0
chr10	4386694	4387036	0	0	0	1
chr10	44370784	44371007	0	1	0	0
chr10	44905631	44905883	0	1	0	0
chr10	45817540	45817868	1	0.789634	1	0
chr10	46586624	46587233	0	0	1	0
chr10	46785702	46786038	1	0	0.747024	1
chr10	46972482	46972872	0	0	1	0
chr10	46972983	46973227	0	0	1	0
chr10	46974250	46974575	0	0	1	0
chr10	47326965	47327622	0	0	1	0
chr10	47453344	47453692	0	0	1	0
chr10	47671633	47672116	1	0	1	0
chr10	47749641	47749886	0	0	1	0
chr10	47751240	47751507	0	0	1	0
chr10	47753743	47753967	0	0	1	0
chr10	47875427	47875656	0	1	0	0
chr10	48231609	48232171	0	0	1	0
chr10	48831220	48832041	0	0	1	0
chr10	48915841	48916064	0	1	0	0
chr10	49048681	49048947	1	0	0	1
chr10	50029192	50029469	0	0	1	0
chr10	50419481	50419716	0	1	0	0
chr10	50433908	50434178	1	1	0	0
chr10	50495081	50495301	0	0	1	0
chr10	50679017	50679240	0	0	1	0
chr10	51034474	51034772	0	0	1	0
chr10	51884018	51884291	1	0	1	0
chr10	51887557	51887779	0	0	1	0
chr10	52114727	52115132	0	0	1	0
chr10	53498247	53498456	1	0	0	1
chr10	53571243	53571463	0	0	1	0
chr10	53596659	53596973	0	1	0	0
chr10	53899719	53900095	0	0	1	0
chr10	54148324	54148806	0	0	1	0
chr10	54619449	54619766	0	0	1	0
chr10	55635665	55635885	0	0	1	0
chr10	55719257	55719518	0	0	1	0
chr10	56378866	56379334	0	0	1	0
chr10	56720842	56721230	0	0	1	0
chr10	56721787	56722049	1	0	1	0
chr10	57144418	57144646	0	1	0	0
chr10	57218848	57219106	0	1	0	0
chr10	57333619	57333968	0	0	1	0
chr10	57532229	57532668	0	1	0	0
chr10	58290371	58290625	0	1	0	0
chr10	58626541	58626765	0	1	0	0
chr10	59152587	59152849	0	1	0	0
chr10	5921297	5921517	0	0	1	0
chr10	5937565	5937855	0	1	0	0
chr10	59438469	59438689	1	0	1	0
chr10	59458835	59459065	1	1	0	0
chr10	59901954	59902295	1	0	1	0.765396
chr10	59956321	59956543	1	0	1	0
chr10	60432862	60433183	0	1	0	0
chr10	60472386	60472621	1	1	0	0
chr10	60766745	60767167	0	1	0	0
chr10	6081493	6081926	0	0	1	0
chr10	61168717	61168940	0	1	0	0
chr10	61183461	61183684	0	1	0	0
chr10	61302795	61303070	0	1	0	0
chr10	61495120	61495397	0	1	0	0
chr10	61589186	61589504	0	1	0	0
chr10	61611443	61611744	0	1	0	0
chr10	62041401	62041624	0	1	0	0
chr10	62224478	62224715	0	1	0	0
chr10	62262282	62262699	0	1	0	0
chr10	62320565	62321059	1	0	1	0.605263
chr10	62578328	62578579	0	1	0	0
chr10	62690692	62690945	0	1	0	0
chr10	62867483	62867706	0	1	0	0
chr10	63072111	63072334	1	1	0	0
chr10	63663334	63663590	0	0	1	0
chr10	63741848	63742106	0	0	1	0
chr10	63779907	63780208	0	0	0	1
chr10	6399527	6399774	0	0	1	0
chr10	64623970	64624196	1	0	1	0
chr10	65166259	65166533	0	0	1	0
chr10	65389195	65389710	0	0	1	0
chr10	65638993	65639298	0	0	1	0
chr10	6578057	6578498	1	0.718821	0.943311	0.752834
chr10	65955701	65956201	0	0	1	0
chr10	66468439	66468902	0	0	1	0
chr10	66522277	66522510	0	0	1	0
chr10	66728235	66728586	0	0	1	0
chr10	66736914	66737189	0	0	1	0
chr10	66938636	66938860	0	1	0	0
chr10	67077414	67077617	0	0	0	1
chr10	68111530	68111753	0	1	0	0
chr10	68136582	68136863	0	0	0	1
chr10	68283041	68283264	0	1	0	0
chr10	69228125	69228344	0	0	0	1
chr10	70098039	70098260	0	0	1	0
chr10	70324465	70324848	1	0.924282	0.859008	0.939948
chr10	70353974	70354217	0	0	1	0
chr10	70658827	70659048	0	0	1	0
chr10	71113036	71113303	0	1	0	0
chr10	71344736	71344995	0	1	0	0
chr10	71347532	71347741	0	0	0	1
chr10	71421085	71421338	0	0	1	0
chr10	71515484	71515785	0	1	0	0
chr10	72297054	72297311	0	0	1	0
chr10	73294417	73294766	0	0	1	0
chr10	73437528	73437957	0	0	1	0
chr10	73582155	73582445	0	0	1	0
chr10	74640671	74640924	0	1	0	0
chr10	7474538	7474952	1	1	0.828502	0.625604
chr10	7479034	7479254	0	0	1	0
chr10	7482017	7482282	0	0	1	0
chr10	7482497	7482886	1	0.791774	1	0.784062
chr10	74935287	74935529	1	0	0	1
chr10	75564616	75564839	0	1	0	0
chr10	75764272	75764507	0	1	0	0
chr10	76369756	76369996	0	1	0	0
chr10	76700859	76701082	0	1	0	0
chr10	77081240	77081443	0	0	0	1
chr10	77201965	77202289	1	0	0.953704	0.972222
chr10	77441504	77441728	0	1	0	0
chr10	77811216	77811650	0	1	0	0
chr10	77951894	77952290	1	0	1	0
chr10	77978467	77978842	0	1	0	0
chr10	78021482	78021954	0	0	1	0
chr10	78821619	78822008	0	0	1	0
chr10	79682458	79683168	1	0	0	1
chr10	80167984	80168229	0	1	0	0
chr10	80205698	80205921	0	1	0	0
chr10	80398608	80399119	0	1	0	0
chr10	80543250	80543453	1	0	0	1
chr10	80798546	80798769	0	1	0	0
chr10	80865386	80865669	0	1	0	0
chr10	80899145	80899456	0	1	0	0
chr10	81163853	81164076	0	1	0	0
chr10	81649039	81649349	0	0	0	1
chr10	81704965	81705258	0	1	0	0
chr10	81864060	81864348	0	1	0	0
chr10	81870178	81870424	0	1	0	0
chr10	82100167	82100408	1	1	0	0
chr10	82798461	82798852	1	0	0	1
chr10	82906359	82906664	0	1	0	0
chr10	83056333	83056642	1	1	0	0
chr10	83648636	83648872	0	1	0	0
chr10	83927813	83928036	0	1	0	0
chr10	83947718	83947980	0	1	0	0
chr10	84176029	84176313	0	0	1	0
chr10	84395397	84395631	0	0	1	0
chr10	84515849	84516081	0	0	1	0
chr10	84549240	84549519	0	0	0	1
chr10	84745688	84745908	0	0	1	0
chr10	85023416	85023690	1	1	0	0
chr10	8558259	8558542	1	0.922261	0.968198	0.922261
chr10	85715179	85715399	0	0	1	0
chr10	86052580	86052800	0	0	1	0
chr10	86068059	86068302	0	1	0	0
chr10	86676163	86677050	1	0.427283	0.965051	0.449831
chr10	86678002	86678248	0	0	1	0
chr10	86684148	86684515	1	0.99455	0.858311	0.961853
chr10	86727508	86727743	0	1	0	0
chr10	86947190	86947474	0	1	0	0
chr10	8700584	8700807	0	1	0	0
chr10	87070784	87071004	0	0	1	0
chr10	8832722	8833063	1	0	0.944282	0.894428
chr10	88625377	88625687	1	0.880645	0.8	0.770968
chr10	89744843	89745071	0	1	0	0
chr10	89780138	89780361	0	1	0	0
chr10	91123978	91124201	0	1	0	0
chr10	91344192	91344465	0	1	0	0
chr10	92914906	92915206	0	0	1	0
chr10	93060184	93060404	0	0	1	0
chr10	93758050	93758323	1	0	0	1
chr10	94523906	94524129	0	1	0	0
chr10	94595703	94595928	0	1	0	0
chr10	95252020	95252354	0	1	0	0
chr10	95317939	95318272	0	1	0	0
chr10	95817912	95818143	0	1	0	0
chr10	96197153	96197475	0	0	1	0
chr10	96198007	96198601	1	0	1	0
chr10	96673734	96674071	0	0	1	0
chr10	97323717	97323951	0	0	1	0
chr10	97329274	97329531	0	0	1	0
chr10	97525950	97526170	0	0	1	0
chr10	98505867	98506110	0	0	0	1
chr10	99340102	99340773	1	0	1	0
chr10	99524911	99525121	0	0	0	1
chr10	99549537	99549940	1	0	1	0
chr10	99883748	99883975	1	1	0	0
chr11	100397534	100397801	0	0	1	0
chr11	100939800	100940027	0	0	1	0
chr11	101140437	101140640	0	0	0	1
chr11	101624075	101624309	1	0	0	1
chr11	102080029	102080251	0	0	1	0
chr11	102128578	102128840	0	0	1	0
chr11	102202642	102202865	0	1	0	0
chr11	102408371	102408780	0	0	0.621027	0.728606
chr11	102627291	102627531	0	0	0	1
chr11	102713166	102713381	0	0	0	1
chr11	103067519	103067764	0	0	1	0
chr11	103115271	103115559	0	0	1	0
chr11	103892396	103892624	0	0	1	0
chr11	104553673	104553896	0	1	0	0
chr11	104655241	104655519	0	0	1	0
chr11	105402037	105402584	1	0	1	0
chr11	106296261	106296595	1	0	1	0
chr11	106752140	106752462	0	1	0	0
chr11	106779457	106779705	0	0	1	0
chr11	106812050	106812273	0	1	0	0
chr11	107200597	107200806	1	0	0	1
chr11	107402944	107403179	0	0	1	0
chr11	10760248	10760723	0	0	1	0
chr11	10761305	10761668	1	0	1	0
chr11	108650919	108651276	1	0	1	0
chr11	108865821	108866138	0	0	1	0
chr11	109894345	109894606	1	0	0.877395	1
chr11	110337546	110338013	0	0	0	1
chr11	110348590	110348809	0	0	0	1
chr11	111183507	111183750	0	1	0	0
chr11	111221401	111221747	1	0	1	0
chr11	111453463	111453700	0	0	1	0
chr11	11147587	11147807	0	0	1	0
chr11	113359637	113359857	0	0	1	0
chr11	113839234	113839523	0	1	0	0
chr11	114455167	114455390	0	1	0	0
chr11	114840324	114840616	1	0.962329	0.938356	0.832192
chr11	114851909	114852325	0	0	1	0
chr11	115759505	115759982	0	0	1	0
chr11	115933372	115933720	1	0	1	0
chr11	115965088	115965484	0	0	1	0
chr11	115970144	115970679	1	0	0.536449	0.988785
chr11	116020021	116020326	1	0	1	0
chr11	116081243	116081530	0	0	1	0
chr11	116390482	116390720	0	0	1	0
chr11	116786608	116787066	0	0	1	0
chr11	116787404	116788098	1	0	1	0
chr11	117074826	117075193	0	0	1	0
chr11	117266047	117266274	0	0	1	0
chr11	117274018	117274241	0	1	0	0
chr11	117302595	117302815	0	0	1	0
chr11	117421000	117421220	0	0	1	0
chr11	117500824	117501325	1	0	1	0
chr11	117501960	117502229	0	0	1	0
chr11	118193471	118193758	0	0	1	0
chr11	118277412	118277661	0	1	0	0
chr11	118403868	118404337	1	0	0.852878	0.837953
chr11	118418929	118419227	0	1	0	0
chr11	118516594	118516814	0	0	1	0
chr11	118998782	118999114	0	0	1	0
chr11	119443176	119443482	0	0	1	0
chr11	119913717	119914070	0	0	1	0
chr11	119937334	119937554	1	0	1	0
chr11	119981850	119982090	0	1	0	0
chr11	120229854	120230341	1	0	0.784394	1
chr11	120322069	120322316	0	0	1	0
chr11	120505616	120505839	0	1	0	0
chr11	120714185	120714508	0	0	1	0
chr11	120781280	120781513	0	0	1	0
chr11	120913097	120913323	1	0	1	0
chr11	121070949	121071193	1	0	1	0
chr11	121318615	121318835	0	0	1	0
chr11	121396135	121396355	0	0	1	0
chr11	121429029	121429270	0	0	1	0
chr11	12145788	12146008	0	0	1	0
chr11	121519774	121520057	1	0	0	1
chr11	121724194	121724616	1	0	1	0
chr11	121956838	121957097	0	1	0	0
chr11	12568659	12568924	0	0	1	0
chr11	12665003	12665223	0	0	1	0
chr11	13616418	13616724	0	0	1	0
chr11	13659552	13659876	1	0.972222	0.987654	0.901235
chr11	13874934	13875157	0	0	1	0
chr11	14915801	14916120	0	0	1	0
chr11	15243498	15243718	0	0	1	0
chr11	15264249	15264482	0	1	0	0
chr11	16385703	16386094	0	0	1	0
chr11	17023199	17023422	0	1	0	0
chr11	17211583	17211825	0	0	1	0
chr11	17323506	17323771	0	0	1	0
chr11	17517789	17518214	0	0.938824	0.950588	0
chr11	18051858	18052078	0	0	1	0
chr11	18336932	18337194	0	0	1	0
chr11	19415940	19416160	0	0	1	0
chr11	19568238	19568717	1	0	1	0
chr11	19861200	19861424	0	0	1	0
chr11	20139272	20139632	1	0	0.919444	0.719444
chr11	20516441	20516884	0	0.503386	0.767494	0
chr11	20651569	20651789	0	0	1	0
chr11	20741142	20741390	0	0	1	0
chr11	20896392	20896647	0	0	0	1
chr11	20930107	20930345	0	1	0	0
chr11	22568896	22569279	1	0	1	0
chr11	22578764	22579022	0	0	1	0
chr11	22582572	22582829	0	0	1	0
chr11	23008349	23008592	0	0	1	0
chr11	23080467	23080789	1	0.717391	0	0.996894
chr11	23223218	23223439	0	0	1	0
chr11	23224447	23224764	0	0	1	0
chr11	24528498	24528718	0	0	1	0
chr11	26375457	26375714	1	0	0	1
chr11	26426489	26426745	0	0	1	0
chr11	26556551	26556771	0	0	1	0
chr11	27243310	27243577	0	0	1	0
chr11	27388991	27389372	0	0	1	0
chr11	27955111	27955375	0	0	1	0
chr11	29095519	29095729	0	0	0	1
chr11	29109938	29110248	0	1	0	0
chr11	29331773	29332396	0	0	1	0
chr11	29679984	29680317	1	0	0.906907	0.960961
chr11	30319039	30319256	1	0	0	1
chr11	31075239	31075488	0	0	1	0
chr11	31776199	31776447	0	0	1	0
chr11	31870682	31870913	0	1	0	0
chr11	31930417	31930640	0	1	0	0
chr11	32165151	32165415	0	1	0	0
chr11	33764195	33764773	1	0	1	0.5
chr11	34223083	34223347	0	1	0	0
chr11	35337495	35337715	0	0	1	0
chr11	35707903	35708178	0	0	1	0
chr11	35734342	35734562	0	0	1	0
chr11	35773446	35773670	0	0	1	0
chr11	3649267	3649630	0	0	0	1
chr11	37482536	37482760	0	1	0	0
chr11	37752706	37753054	0	0	1	0
chr11	38980039	38980352	0	0	1	0
chr11	40063879	40064099	0	0	1	0
chr11	40069603	40069823	0	0	1	0
chr11	40236541	40236815	0	0	1	0
chr11	40347946	40348201	0	1	0	0
chr11	40348443	40348676	0	0	1	0
chr11	40420248	40420550	0	0	1	0
chr11	40754784	40755516	1	0.352459	0.77459	0.445355
chr11	41558847	41559067	0	0	1	0
chr11	41889825	41890146	0	0	1	0
chr11	42683924	42684469	0	0	1	0
chr11	4273499	4273890	0	0	1	0
chr11	43303961	43304288	0	0	1	0
chr11	43361121	43361346	0	1	0	0
chr11	43594313	43594599	1	0	1	0
chr11	43630935	43631367	1	0.530093	0	1
chr11	45368352	45368661	0	0	1	0
chr11	45653653	45653916	0	0	1	0
chr11	45724707	45725243	0	0	1	0
chr11	45770124	45770384	0	0	1	0
chr11	45828142	45828452	1	0.925806	0.912903	0.677419
chr11	46166153	46166373	0	0	1	0
chr11	46497514	46497768	0	0	1	0
chr11	46604367	46604693	0	0	1	0
chr11	47422882	47423221	0	0	1	0
chr11	48003651	48003911	1	0	1	0
chr11	48535423	48536018	0	0	1	0
chr11	48816961	48817225	0	0	1	0
chr11	48837491	48837918	0	0	1	0
chr11	48871319	48871635	0	0	0.75	1
chr11	49445254	49445602	0	0	1	0
chr11	50252229	50252684	1	0	1	0.468132
chr11	50778771	50779139	0	0.94837	0.94837	0.73913
chr11	50788753	50788956	0	0	0	1
chr11	5135288	5135694	0	1	0	0
chr11	51458688	51458911	0	1	0	0
chr11	52283287	52283510	0	1	0	0
chr11	5228742	5228970	0	0	1	0
chr11	52327221	52327441	0	0	0	1
chr11	52590781	52591001	0	0	1	0
chr11	52612060	52612263	0	0	0	1
chr11	52667895	52668118	0	1	0	0
chr11	52962107	52962359	1	0	0	1
chr11	5364850	5365073	0	0	1	0
chr11	54499823	54500095	1	0	1	0
chr11	54583343	54583621	0	0	1	0
chr11	54848087	54848439	1	0.920455	0.892045	0.784091
chr11	54866249	54866496	0	1	0	0
chr11	55240990	55241210	0	0	1	0
chr11	55296045	55296289	0	1	0	0
chr11	55816044	55816263	1	0	0	1
chr11	56001461	56001731	0	0	1	0
chr11	56595988	56596217	1	0	0	1
chr11	56806848	56807238	0	0	1	0
chr11	57297353	57297584	0	0	1	0
chr11	57518241	57518473	0	0	1	0
chr11	57733257	57733487	1	0	0	1
chr11	58210946	58211213	0	1	0	0
chr11	58520373	58520718	0	0	1	0
chr11	58674670	58674922	0	0	1	0
chr11	59757452	59757675	0	1	0	0
chr11	60091489	60091709	0	0	1	0
chr11	60366377	60366589	1	0	0	1
chr11	60652959	60653179	0	0	1	0
chr11	60654007	60654227	0	0	1	0
chr11	60944855	60945131	0	1	0	0
chr11	61420521	61420741	0	0	1	0
chr11	61421414	61421651	0	0	1	0
chr11	61452111	61452414	0	1	0	0
chr11	61493677	61493921	0	0	0	1
chr11	61620504	61620746	0	0	1	0
chr11	61762044	61762264	0	0	1	0
chr11	61782002	61782261	0	0	0	1
chr11	62281088	62281331	0	0	1	0
chr11	6267756	6268002	0	1	0	0
chr11	62976560	62976786	1	0	1	0
chr11	63334792	63335039	0	0	1	0
chr11	63646919	63647223	0	0	1	0
chr11	63939873	63940093	0	0	1	0
chr11	64457559	64457782	1	0	1	0
chr11	64573921	64574233	0	0	1	0
chr11	64992264	64992467	0	0	0	1
chr11	65178564	65178789	0	0	1	0
chr11	6526879	6527595	1	0.413408	0.547486	1
chr11	65451829	65452151	0	0	1	0
chr11	65456447	65456720	0	0	1	0
chr11	66628227	66628517	0	0	0	1
chr11	67058471	67058767	1	0	0	1
chr11	6752261	6752481	0	0	1	0
chr11	68030895	68031156	0	0	1	0
chr11	68522781	68523046	1	1	0	0
chr11	68744235	68744517	0	1	0	0
chr11	69323796	69324019	0	1	0	0
chr11	69332080	69332300	0	0	1	0
chr11	69546848	69547113	0	0	1	0
chr11	69580217	69580518	1	0	0	1
chr11	69877066	69877453	1	0	1	0
chr11	70220730	70220950	0	0	1	0
chr11	70237393	70237852	0	0	1	0
chr11	71044379	71044599	0	0	1	0
chr11	71382686	71383131	0	0	1	0
chr11	72292092	72292369	1	0.895307	1	0.888087
chr11	72470024	72470355	0	0	1	0
chr11	73176963	73177215	0	1	0	0
chr11	73177331	73177584	0	0	1	0
chr11	73438052	73438373	1	1	0	0
chr11	7410300	7410548	0	0	0	1
chr11	74129914	74130364	1	0	1	0
chr11	74224817	74225321	1	0	1	0
chr11	74225459	74225708	1	0	1	0
chr11	74829824	74830044	0	0	1	0
chr11	74925492	74925792	0	1	0	0
chr11	74981555	74981836	1	0	0.782918	0.811388
chr11	75486746	75486967	0	0	1	0
chr11	7582578	7582820	0	0	1	0
chr11	75841713	75841933	0	0	1	0
chr11	76289248	76289471	0	1	0	0
chr11	76928758	76929014	1	0	1	0.960938
chr11	77942475	77942695	0	0	1	0
chr11	77962232	77962452	0	0	1	0
chr11	78751536	78751785	0	0	1	0
chr11	78827673	78827896	0	1	0	0
chr11	7905888	7906183	0	0	1	0
chr11	79254413	79254802	0	0	1	0
chr11	79483930	79484152	1	0	0	1
chr11	79730469	79730707	0	0	1	0
chr11	79792142	79792427	1	1	0	0
chr11	79824053	79824409	1	0.626405	0.988764	0.867977
chr11	79917977	79918197	0	0	1	0
chr11	8012146	8012479	1	0.756757	0.96997	0.75976
chr11	80253522	80253765	0	0	1	0
chr11	80483275	80483681	1	1	0	0
chr11	81431031	81431423	0	0	1	0
chr11	81546540	81546787	0	0	1	0
chr11	81552244	81552477	0	0	1	0
chr11	82337873	82338252	0	0	1	0
chr11	82827514	82827760	1	1	0.894309	0
chr11	83300149	83300369	0	0	1	0
chr11	83519191	83519411	0	0	1	0
chr11	8428234	8428495	0	0	1	0
chr11	84939806	84940026	1	0	1	0
chr11	85353284	85353504	0	0	1	0
chr11	85447443	85447722	0	1	0	0
chr11	85844529	85845061	0	0	1	0
chr11	85905744	85905964	0	0	1	0
chr11	86065270	86065499	0	0	1	0
chr11	86177423	86177765	0	0	1	0
chr11	86357584	86357916	0	0	1	0
chr11	86845605	86846077	0	0	1	0
chr11	86846702	86847060	1	0	1	0
chr11	86847742	86848074	0	0	1	0
chr11	86889565	86889837	0	0	1	0
chr11	86898250	86898668	0	1	0	0
chr11	87728752	87729005	0	0	1	0
chr11	87987493	87987716	0	1	0	0
chr11	88126508	88126728	0	0	1	0
chr11	88172048	88172268	0	0	1	0
chr11	88955341	88955577	0	1	0	0
chr11	90249195	90249418	0	1	0	0
chr11	90355144	90355439	0	1	0	0
chr11	90692214	90692468	0	0	1	0
chr11	90903415	90904069	1	0	1	0
chr11	90958590	90958936	1	0.83237	1	0
chr11	90965895	90966221	1	0	1	0
chr11	90971400	90971632	0	0	1	0
chr11	90973314	90973993	1	0.344624	0.985272	0.381443
chr11	91020447	91021052	0	0	1	0
chr11	92589043	92589263	0	0	1	0
chr11	94134204	94134923	1	0	0.771905	0.84701
chr11	94273926	94274741	1	0.505521	0.958282	0.850307
chr11	94318282	94318502	0	0	1	0
chr11	9442640	9443036	1	0.724747	1	0.737374
chr11	9450536	9450996	1	0.669565	1	0.541304
chr11	94543460	94543705	0	1	0	0
chr11	94911841	94912064	1	0	1	0
chr11	95923352	95923578	0	0	1	0
chr11	96006779	96007109	0	0	1	0
chr11	96771646	96771866	1	0	1	0
chr11	96997668	96997955	0	0	1	0
chr11	97010810	97011051	0	0	1	0
chr11	9713444	9713832	1	0	1	0
chr11	97310202	97310553	1	0	1	0.632479
chr11	97534766	97535006	0	1	0	0
chr11	97662977	97663197	0	0	1	0
chr11	97703091	97703345	0	1	0	0
chr11	97782310	97782572	0	1	0	0
chr11	97826347	97826570	0	1	0	0
chr11	98355448	98355671	0	1	0	0
chr11	98400091	98400366	0	1	0	0
chr11	98614539	98614812	1	0	1	0
chr11	98615477	98615718	0	0	1	0
chr11	98932906	98933113	1	0	0	1
chr11	98960403	98960679	0	0	0	1
chr11	99052990	99053197	0	0	0	1
chr11	99166860	99167084	0	1	0	0
chr11	99437776	99437979	0	0	0	1
chr11	99825976	99826327	0	0	1	0
chr11	99826416	99826708	0	0	1	0
chr11	99888688	99888909	0	0	1	0
chr12	100106400	100106622	0	0	1	0
chr12	100778906	100779319	0	0	0.784504	1
chr12	100785633	100785840	0	0	0	1
chr12	100927958	100928178	0	0	1	0
chr12	101142540	101143176	0	0	1	0
chr12	101827642	101827870	0	0	0	1
chr12	102008209	102008495	0	1	0	0
chr12	102468919	102469174	0	1	0	0
chr12	102790571	102790841	0	1	0	0
chr12	102866829	102867049	0	0	1	0
chr12	102899448	102899736	0	0	0	1
chr12	103073923	103074143	0	0	1	0
chr12	103167105	103167328	0	0	1	0
chr12	103403117	103403373	0	1	0	0
chr12	103929951	103930201	1	0	1	0
chr12	104028118	104028341	0	1	0	0
chr12	104417971	104418200	0	0	1	0
chr12	104835112	104835332	0	0	1	0
chr12	104963041	104963261	0	0	1	0
chr12	104999203	104999556	1	0.844193	0.832861	1
chr12	105234407	105234727	0	1	0	0
chr12	105463783	105464008	0	0	1	0
chr12	105561163	105561386	0	1	0	0
chr12	105741580	105741904	0	1	0	0
chr12	105773000	105773253	1	0	0	1
chr12	106489293	106489516	0	1	0	0
chr12	106612497	106612746	0	1	0	0
chr12	107789709	107789960	0	1	0	0
chr12	107874812	107875032	0	0	1	0
chr12	108395421	108395644	0	1	0	0
chr12	10912074	10912383	0	0	1	0
chr12	109172545	109172768	0	1	0	0
chr12	109240459	109240682	0	1	0	0
chr12	109822907	109823188	0	0	1	0
chr12	109902033	109902253	0	0	1	0
chr12	109908666	109908901	0	0	1	0
chr12	110472322	110472571	1	0	0.991968	0.879518
chr12	110533147	110533422	1	0	0	1
chr12	110672868	110673088	0	0	1	0
chr12	110724983	110725770	1	0.50953	0.905972	0.651842
chr12	110936321	110936584	0	0	1	0
chr12	110990367	110990611	0	1	0	0
chr12	111047698	111047969	0	0	1	0
chr12	11108347	11108641	0	0	1	0
chr12	111089241	111089498	0	1	0	0
chr12	111388241	111388579	0	0	1	0
chr12	111468223	111468626	0	1	0	0
chr12	111558335	111558558	0	0	1	0
chr12	111702812	111703096	0	0.785211	0.774648	0
chr12	11187922	11188142	0	0	1	0
chr12	112595601	112595863	1	0	1	0.89313
chr12	112607142	112607374	1	0	1	0
chr12	112614324	112614566	0	0	1	0
chr12	112644785	112645007	0	0	1	0
chr12	112775821	112776167	0	0	1	0
chr12	112776508	112776807	0	0	1	0
chr12	112777065	112777286	0	0	1	0
chr12	112779840	112780646	0	0	1	0
chr12	112781912	112782194	0	0	1	0
chr12	112783952	112784365	0	0	1	0
chr12	112793870	112794365	1	0	1	0.755556
chr12	113071378	113071617	0	0	1	0
chr12	113177396	113177605	0	0	0	1
chr12	113195618	113195931	0	0	1	0
chr12	113199929	113200174	0	0	1	0
chr12	113886585	113886815	1	0	1	0
chr12	114330533	114330753	0	0	1	0
chr12	115401242	115401462	0	0	1	0
chr12	115560364	115560677	0	0	1	0
chr12	115564559	115564779	0	0	1	0
chr12	115970139	115970499	0	0	1	0
chr12	115989560	115989889	0	0	1	0
chr12	11657211	11657560	0	0	1	0
chr12	11657664	11657920	0	0	1	0
chr12	117252502	117252732	0	0	1	0
chr12	118008844	118009099	0	0	0	1
chr12	118116896	118117144	0	0	1	0
chr12	118143988	118144300	1	0.820513	1	0
chr12	118355479	118355702	1	1	0	0
chr12	118508736	118508983	0	1	0	0
chr12	118683570	118684126	0	0	1	0
chr12	118796483	118796721	0	0	1	0
chr12	118849672	118849913	0	0	1	0
chr12	119297767	119298063	0	0	1	0
chr12	119519949	119520212	0	0	1	0
chr12	119597132	119597484	0	0	1	0
chr12	119992745	119993153	0	0	1	0
chr12	15192582	15192820	0	0	1	0
chr12	15628224	15628531	0	0	1	0
chr12	16618661	16618881	0	0	1	0
chr12	16685571	16685791	0	0	1	0
chr12	16820830	16821143	0	1	0	0
chr12	17258509	17258882	1	0	0.753351	1
chr12	17446279	17446499	0	0	1	0
chr12	17804111	17804451	0	1	0	0
chr12	17874206	17874451	0	0	1	0
chr12	17885366	17885589	1	1	0	0
chr12	17960933	17961285	1	0	1	0
chr12	19175097	19175401	1	0.792763	1	0.75
chr12	19561816	19562066	0	0	1	0
chr12	19679637	19679857	1	0	1	0
chr12	19953339	19953732	1	0.656489	1	0.587786
chr12	20297563	20297833	0	0	1	0
chr12	20298371	20298612	0	0	1	0
chr12	20371166	20371402	0	0	1	0
chr12	20791572	20791795	0	1	0	0
chr12	20996713	20996985	0	0	1	0
chr12	22231323	22231543	0	0	1	0
chr12	22426342	22426562	0	0	1	0
chr12	23009508	23009746	0	1	0	0
chr12	23201876	23202116	0	0	1	0
chr12	23314691	23314923	0	0	1	0
chr12	23585365	23585592	0	0	1	0
chr12	23597788	23598014	0	0	1	0
chr12	23802013	23802260	0	0	1	0
chr12	24539205	24539426	0	0	1	0
chr12	24550671	24550902	0	0	0	1
chr12	26048470	26048980	0	0	1	0
chr12	27267752	27268055	0	0	1	0
chr12	27787911	27788123	1	0	0	1
chr12	27941411	27941706	1	0.776271	1	0
chr12	28491511	28491731	0	0	1	0
chr12	28710972	28711248	0	0	1	0
chr12	28724586	28724806	0	0	1	0
chr12	29290942	29291220	1	0	0	1
chr12	29379521	29379843	0	0	1	0
chr12	29840064	29840287	0	1	0	0
chr12	3003358	3003597	0	0	1	0
chr12	30091125	30091375	0	0	1	0
chr12	3009113	3009371	0	0	1	0
chr12	30097494	30097717	0	1	0	0
chr12	30187243	30187706	0	0.570194	1	0
chr12	31307103	31307321	0	0	0	1
chr12	31363728	31364320	1	0	1	0
chr12	31949125	31949387	0	1	0	0
chr12	32418030	32418330	0	0	1	0
chr12	32418509	32418740	0	0	1	0
chr12	32902366	32902608	0	0	1	0
chr12	32954542	32954790	0	0	1	0
chr12	3336703	3336959	0	0	1	0
chr12	33956956	33957234	0	0	1	0
chr12	33957505	33957866	0	0	1	0
chr12	35046812	35047144	0	0	1	0
chr12	3547921	3548220	1	0	1	0
chr12	3553651	3553871	0	0	1	0
chr12	36099631	36099881	1	0	1	0
chr12	36199264	36199750	0	0	1	0
chr12	36461222	36461442	0	0	1	0
chr12	36486558	36486862	0	0	1	0
chr12	37068161	37068384	0	1	0	0
chr12	37190671	37191179	0	0	1	0
chr12	38375377	38375585	0	0	0	1
chr12	41265320	41265833	1	0.538012	1	0.483431
chr12	41273386	41273800	1	0.584541	1	0.690821
chr12	42135612	42136097	1	0.76701	0.725773	0.96701
chr12	42745223	42745515	0	0	1	0
chr12	43175197	43175417	0	0	1	0
chr12	4356891	4357111	0	0	1	0
chr12	4357391	4357737	1	0.916185	0.927746	0.875723
chr12	43730282	43730549	0	0	1	0
chr12	43953498	43953866	1	0.8125	0.986413	0.929348
chr12	43960245	43960803	0	0	1	0
chr12	43961469	43961854	1	0.966234	0.836364	0.625974
chr12	44151720	44152062	0	0	1	0
chr12	44156309	44156589	0	0	1	0
chr12	44210192	44210476	0	0	1	0
chr12	44483526	44484053	0	0	1	0
chr12	44774665	44774954	0	0	1	0
chr12	46253905	46254259	0	0.680791	0.909605	0
chr12	4698417	4698797	1	0.742105	0.613158	0
chr12	47584904	47585154	0	0	1	0
chr12	48190763	48191014	0	0	0	1
chr12	49260674	49261047	0	0.970509	0.857909	0
chr12	49316254	49316540	0	1	0	0
chr12	49825803	49826050	0	0	0	1
chr12	51304202	51304492	0	0	1	0
chr12	52115818	52116170	0	0	1	0
chr12	52734840	52735091	0	0	1	0
chr12	54126871	54127205	1	0.89521	0.934132	0.952096
chr12	54363241	54363571	1	0.851515	0.730303	0.887879
chr12	55632790	55633142	0	0	1	0
chr12	56695828	56696050	0	0	0	1
chr12	57698888	57699108	0	0	1	0
chr12	58156543	58156809	0	0	1	0
chr12	59223645	59224020	0	0	1	0
chr12	59324210	59324415	0	0	0	1
chr12	59446810	59447352	0	0	1	0
chr12	60443461	60443681	0	0	1	0
chr12	60469719	60470046	0	0	1	0
chr12	60470188	60470518	0	0	1	0
chr12	60803823	60804118	0	0	1	0
chr12	61291230	61291456	0	0	1	0
chr12	61291666	61291886	0	0	1	0
chr12	61293286	61293691	0	0	1	0
chr12	61762621	61762870	0	0	1	0
chr12	62177248	62177682	0	0	1	0
chr12	62535858	62536085	0	0	1	0
chr12	62536275	62536588	1	0	1	0
chr12	62549410	62549750	0	0	1	0
chr12	63297548	63298000	0	0	1	0
chr12	64393765	64393994	0	0	1	0
chr12	64464901	64465138	0	0	1	0
chr12	64886731	64887142	0	0	1	0
chr12	64887292	64887676	0	0	1	0
chr12	65333953	65334219	0	1	0	0
chr12	65633306	65633647	0	0	1	0
chr12	66412887	66413124	0	0	1	0
chr12	67281541	67281820	0	0	1	0
chr12	67458755	67459101	0	0	1	0
chr12	67834603	67835068	0	0	1	0
chr12	67835171	67835397	0	0	1	0
chr12	68407008	68407963	0	0	1	0
chr12	68558054	68558282	0	0	1	0
chr12	68626881	68627138	0	0	1	0
chr12	68627705	68627925	0	0	1	0
chr12	68628551	68628927	0	0	1	0
chr12	68921583	68922082	0	0	1	0
chr12	69386231	69386547	0	0	1	0
chr12	69595258	69595570	1	0	0.839744	0.855769
chr12	70054693	70054942	0	0	1	0
chr12	70293183	70293406	0	1	0	0
chr12	70469906	70470139	0	0	1	0
chr12	7111623	7112033	0	0	1	0
chr12	71390466	71390690	0	0	1	0
chr12	72082609	72082829	0	0	1	0
chr12	72129308	72129564	0	0	1	0
chr12	72760804	72761437	0	0	1	0
chr12	73054147	73054370	1	1	0	0
chr12	74310317	74310573	0	0	1	0
chr12	74926442	74926662	0	0	1	0
chr12	74926758	74927260	0	0.577689	0.97012	0
chr12	75309945	75310168	0	1	0	0
chr12	75379959	75380457	0	0	1	0
chr12	75818141	75818479	0	1	0	0
chr12	7589839	7590199	0	0	1	0
chr12	76183980	76184203	0	1	0	0
chr12	76534035	76534249	0	0	0	1
chr12	77410755	77411132	0	0	1	0
chr12	77553405	77553767	0	0	1	0
chr12	77667464	77667696	0	0	0	1
chr12	77744283	77744506	0	1	0	0
chr12	77867930	77868202	0	0	0	1
chr12	79057214	79057434	0	0	1	0
chr12	79610831	79611051	0	0	1	0
chr12	79720351	79720661	1	0	1	0.916129
chr12	80436614	80436984	0	0	1	0
chr12	80885706	80885926	0	0	1	0
chr12	81018885	81019127	0	0	0	1
chr12	8123899	8124212	0	0	1	0
chr12	81595024	81595253	0	0	0	1
chr12	81810315	81810647	0	1	0	0
chr12	81994921	81995224	1	1	0	0
chr12	82359902	82360122	1	0	1	0
chr12	82760121	82760341	0	0	1	0
chr12	83628507	83628807	0	0	1	0
chr12	83963416	83963636	0	0	1	0
chr12	8404304	8404664	0	0	1	0
chr12	84236375	84236703	1	0.704268	0	1
chr12	84548776	84549068	0	0	0.808219	0.976027
chr12	84867456	84867723	1	0	0	1
chr12	85216832	85217080	0	0	1	0
chr12	85219269	85219626	0	0	0	1
chr12	85401123	85401443	0	0	1	0
chr12	85407757	85408132	0	0	1	0
chr12	86053951	86054175	0	1	0	0
chr12	8627666	8627886	0	0	1	0
chr12	86401304	86401600	0	0	0	1
chr12	8640732	8641262	1	0	1	0
chr12	86823862	86824102	0	0	0	1
chr12	86884872	86885075	0	0	0	1
chr12	86925195	86925572	1	0.832891	0.923077	0.758621
chr12	87583670	87583883	0	0	0	1
chr12	87592223	87592455	0	0	1	0
chr12	87598426	87598646	0	0	1	0
chr12	8771928	8772163	0	0	1	0
chr12	87938393	87938613	0	0	1	0
chr12	88211719	88211972	0	0	1	0
chr12	8916401	8916740	1	0	0.952802	0.861357
chr12	90841016	90841280	0	0	1	0
chr12	91140435	91140655	0	0	1	0
chr12	91575487	91575744	0	0	1	0
chr12	91667703	91667906	0	0	0	1
chr12	92747767	92747987	0	0	1	0
chr12	93317548	93317805	0	0	1	0
chr12	93510501	93510802	0	0	1	0
chr12	93511296	93511843	1	0	1	0
chr12	93920462	93920862	0	0	1	0
chr12	94185832	94186092	1	0	1	0
chr12	94272798	94273048	0	0	1	0
chr12	94347926	94348149	0	1	0	0
chr12	95248374	95248628	0	0	1	0
chr12	95249041	95249421	0	0	1	0
chr12	95415143	95415366	0	1	0	0
chr12	95695117	95695337	0	0	1	0
chr12	95822294	95822525	0	0	1	0
chr12	95822703	95822986	0	0	1	0
chr12	96083630	96083965	0	0	1	0
chr12	9626807	9627055	0	0	1	0
chr12	97819906	97820263	0	0	1	0
chr12	98174277	98174497	0	0	1	0
chr12	99402033	99402400	1	0.746594	1	0.561308
chr12	99956402	99956680	0	0	0	1
chr13	100227201	100227444	1	0	0	1
chr13	100234478	100234751	0	0	1	0
chr13	100651558	100651779	0	0	0	1
chr13	100730575	100730810	0	0	1	0
chr13	100744201	100744618	0	0	0	1
chr13	100927186	100927686	0	0	1	0
chr13	101048675	101048909	0	0	1	0
chr13	101049006	101049254	0	0	1	0
chr13	101504421	101504666	0	0	1	0
chr13	101962161	101962408	1	0	1	0
chr13	102022473	102022693	0	0	1	0
chr13	102492688	102493024	0	0	1	0
chr13	102573809	102574029	0	0	1	0
chr13	102817076	102817356	0	1	0	0
chr13	103712483	103713101	1	0.509709	0.980583	0.529126
chr13	103720440	103720797	1	0.879552	0.994398	0.938375
chr13	103747064	103747336	0	0	1	0
chr13	103930035	103930255	0	0	1	0
chr13	104520209	104520502	1	0	0.94198	1
chr13	104608420	104608720	0	1	0	0
chr13	104827921	104828181	1	0	0	1
chr13	105041996	105042240	0	0	1	0
chr13	105125736	105126177	1	0	1	0
chr13	106378906	106379126	0	0	1	0
chr13	106532281	106532688	0	0	1	0
chr13	106679675	106679905	0	1	0	0
chr13	107866628	107866849	0	0	1	0
chr13	107890543	107890812	0	0	1	0
chr13	107942433	107942656	0	1	0	0
chr13	108270371	108270613	0	0	1	0
chr13	108671189	108671428	0	0	1	0
chr13	109372286	109372580	0	0	0	1
chr13	109673467	109673760	0	0	1	0
chr13	109768149	109768375	0	0	1	0
chr13	110020841	110021161	1	0.8875	0.6875	0.98125
chr13	110392643	110392907	1	0	0.844697	1
chr13	110394928	110395722	1	0	0.891688	0.777078
chr13	110967298	110967586	1	0	0	1
chr13	111490506	111490764	0	0	1	0
chr13	111698938	111699224	0	0	1	0
chr13	111724939	111725162	0	1	0	0
chr13	111797040	111797266	0	0	0	1
chr13	112119704	112119953	0	1	0	0
chr13	112224975	112225195	0	0	1	0
chr13	112226340	112226560	0	0	1	0
chr13	112410949	112411195	1	0	0	1
chr13	11255725	11256328	0	0	1	0
chr13	112730228	112730695	0	0	1	0
chr13	112835152	112835414	0	1	0	0
chr13	113107747	113107971	0	0	1	0
chr13	113274049	113274542	1	0	1	0
chr13	113563913	113564133	0	0	1	0
chr13	113618556	113618803	0	0	1	0
chr13	113880852	113881320	1	0	1	0
chr13	114220465	114220697	0	0	1	0
chr13	114447247	114447504	1	0	0.976654	0.949416
chr13	114541075	114541295	0	0	1	0
chr13	114542375	114542595	0	0	1	0
chr13	114547952	114548175	0	1	0	0
chr13	114795298	114795578	0	1	0	0
chr13	11502051	11502271	0	0	1	0
chr13	11549333	11549622	1	0	0.927336	1
chr13	115965215	115965548	0	0	1	0
chr13	11682422	11682726	0	0	1	0
chr13	117165323	117165742	1	0	1	0.527446
chr13	117173382	117173720	1	0.786982	1	0.647929
chr13	119868308	119868582	0	0	1	0
chr13	119969936	119970159	1	1	0	0
chr13	12106069	12106425	1	0	1	0
chr13	12137922	12138774	0	0	1	0
chr13	12196094	12196314	0	0	1	0
chr13	12634772	12634992	0	0	1	0
chr13	13338599	13338859	0	0	1	0
chr13	13378037	13378287	0	0	1	0
chr13	13773487	13773723	0	0	1	0
chr13	13787828	13788051	0	1	0	0
chr13	14064491	14064993	0	0	1	0
chr13	14213866	14214479	0	0	1	0
chr13	14401133	14401501	0	0	1	0
chr13	14522174	14522482	0	1	0	0
chr13	14630064	14630310	0	0	1	0
chr13	14782920	14783143	0	1	0	0
chr13	14842642	14842865	0	1	0	0
chr13	15968592	15969114	1	0.704981	0.48659	0
chr13	16499837	16500767	0	0	1	0
chr13	16607366	16607586	0	0	1	0
chr13	16939925	16940145	0	0	1	0
chr13	17203301	17203764	0	0	1	0
chr13	18873695	18873941	0	0	1	0
chr13	18999341	18999593	1	0	1	0
chr13	19954662	19954997	0	0	1	0
chr13	19994629	19994890	0	0	1	0
chr13	20135108	20135477	1	0.864499	1	0.737127
chr13	20654721	20655222	0	0	1	0
chr13	20860734	20861038	0	0	1	0
chr13	21285840	21286158	1	0.767296	0.987421	0.861635
chr13	21488367	21488705	1	1	0.843195	0.781065
chr13	21506344	21506649	0	0	1	0
chr13	21634429	21634754	0	0.686154	0.686154	0
chr13	21766731	21766995	0	0	1	0
chr13	21897022	21897288	0	0	1	0
chr13	22117146	22117366	0	0	1	0
chr13	22230668	22231053	1	0	1	0
chr13	23223695	23223999	0	0	1	0
chr13	23281034	23281304	1	0.877778	0	1
chr13	23449342	23449611	0	0	1	0
chr13	23683436	23683718	0	0	1	0
chr13	25241408	25241947	0	0	1	0
chr13	25640846	25641100	1	0	1	0
chr13	26367086	26367545	0	0	1	0
chr13	26368473	26369155	1	0	1	0
chr13	26373918	26374193	0	0	1	0
chr13	26836871	26837193	0	0	1	0
chr13	27163928	27164148	0	0	1	0
chr13	28129555	28130061	1	0	1	0
chr13	28130999	28131521	0	0	1	0
chr13	28339598	28339821	0	1	0	0
chr13	29071331	29071565	0	0	1	0
chr13	29072091	29072418	0	0	1	0
chr13	29255430	29255666	0	0	1	0
chr13	29880800	29881020	0	0	1	0
chr13	29946254	29946488	0	0	1	0
chr13	30371108	30371586	0	0	1	0
chr13	30669246	30669466	0	0	1	0
chr13	31382969	31383495	0	0	1	0
chr13	31518309	31518551	0	0	1	0
chr13	31635619	31635835	1	0	0	1
chr13	31820690	31820948	0	1	0	0
chr13	3230717	3230962	0	0	0	1
chr13	32351984	32352434	1	0	1	0
chr13	33373632	33373856	0	0	1	0
chr13	33438665	33438931	1	0	1	0
chr13	33439729	33439951	0	0	1	0
chr13	33444365	33444617	0	0	1	0
chr13	33734403	33734626	0	1	0	0
chr13	33862099	33862513	0	0.891304	1	0
chr13	34160000	34160230	1	0	1	0
chr13	34172297	34172542	1	0	1	0
chr13	34173672	34173894	0	0	1	0
chr13	3434542	3434765	1	1	0	0
chr13	34588006	34588242	1	0	0.970339	0.915254
chr13	34963419	34963720	0	0	1	0
chr13	35004902	35005135	1	0	1	0
chr13	35051003	35051255	0	0	1	0
chr13	35056654	35056930	0	0	1	0
chr13	35567133	35567375	0	0	1	0
chr13	35567493	35567806	0	0	1	0
chr13	3596438	3596658	0	0	1	0
chr13	36019664	36019887	0	1	0	0
chr13	36575423	36575643	0	0	1	0
chr13	37036665	37037086	0	0	1	0
chr13	37043502	37043722	0	0	1	0
chr13	37168203	37168580	0	0	1	0
chr13	37249722	37250026	0	0	0	1
chr13	3730698	3730932	0	1	0	0
chr13	37910563	37910783	1	0	1	0
chr13	37993580	37993830	0	0	1	0
chr13	38528143	38528426	0	0	1	0
chr13	38785796	38786048	0	0	1	0
chr13	39544720	39544973	0	0	1	0
chr13	39573033	39573255	1	0	1	0
chr13	39803495	39803718	0	1	0	0
chr13	39824145	39824397	0	0	1	0
chr13	39939932	39940311	0	0	1	0
chr13	39994040	39994263	0	1	0	0
chr13	43278536	43278833	0	0	1	0
chr13	43279671	43279899	0	0	1	0
chr13	43365393	43365737	0	0	1	0
chr13	4338541	4338826	0	0	1	0
chr13	43386756	43387129	0	0	1	0
chr13	43387738	43387978	0	0	1	0
chr13	43388890	43389239	0	0	1	0
chr13	44044919	44045198	0	0	0	1
chr13	44264361	44264581	0	0	1	0
chr13	44316905	44317173	0	0	1	0
chr13	44584805	44585025	0	0	1	0
chr13	44730106	44730419	0	0	0	1
chr13	44869771	44869998	0	0	1	0
chr13	45011137	45011485	0	0	1	0
chr13	45012086	45012316	0	0	1	0
chr13	45400622	45400865	0	0	1	0
chr13	45897675	45897878	0	0	0	1
chr13	46079349	46079786	1	0.76659	0.977117	0.489703
chr13	46381996	46382262	1	0	1	0
chr13	46669359	46669614	0	1	0	0
chr13	46840690	46840941	1	0	1	0
chr13	47043654	47044039	0	0	1	0
chr13	48028830	48029113	0	0	1	0
chr13	48297685	48298010	0	0	1	0
chr13	48577375	48577597	0	0	1	0
chr13	48578642	48579096	0	0	0	1
chr13	48810723	48810962	1	0	1	0
chr13	49138875	49139098	0	1	0	0
chr13	49605722	49606123	1	0.708229	0.825436	1
chr13	50293434	50293735	0	0	1	0
chr13	50417680	50417936	0	0	0	1
chr13	50714005	50714254	0	0	1	0
chr13	50969956	50970176	0	0	1	0
chr13	51090358	51090664	1	0	0.77451	0.918301
chr13	51208810	51209078	0	0	1	0
chr13	5149108	5149508	1	0	1	0
chr13	5177370	5178072	0	0	1	0
chr13	51778555	51778780	0	0	1	0
chr13	5178208	5178428	0	0	1	0
chr13	51944037	51944268	0	1	0	0
chr13	51975727	51976169	1	0	0.61086	1
chr13	51986523	51986812	0	0	1	0
chr13	52103859	52104099	0	0	1	0
chr13	52289622	52289897	0	0	1	0
chr13	52700736	52700959	0	1	0	0
chr13	52816599	52816842	0	0	1	0
chr13	52879757	52880042	0	0	1	0
chr13	53042371	53042597	0	1	0	0
chr13	53139372	53139679	0	0	1	0
chr13	53175364	53175567	0	0	0	1
chr13	53211760	53212278	1	0	1	0
chr13	53286113	53286448	0	0	1	0
chr13	53370114	53370349	0	1	0	0
chr13	54520315	54520567	0	0	1	0
chr13	54879489	54879766	0	0	1	0
chr13	55105507	55105710	0	0	0	1
chr13	55362760	55363018	1	0.918605	0.96124	0
chr13	55764642	55765060	0	0	1	0
chr13	55780175	55780490	1	0	1	0
chr13	56196148	56196489	1	0.879765	0.950147	0.674487
chr13	56436689	56436892	0	0	0	1
chr13	56717537	56717865	0	0	1	0
chr13	56718279	56718966	1	0	1	0
chr13	56745065	56745515	0	0	1	0
chr13	57853310	57853686	0	1	0	0
chr13	58114851	58115085	0	0	1	0
chr13	58136739	58136965	0	0	1	0
chr13	58158256	58158476	0	0	1	0
chr13	58163765	58163988	0	0	1	0
chr13	58464614	58464834	0	0	1	0
chr13	58663730	58663933	0	0	0	1
chr13	58980029	58980264	0	1	0	0
chr13	59107399	59107802	0	0	1	0
chr13	59561664	59561937	0	0	1	0
chr13	60096762	60097133	0	0	1	0
chr13	60176887	60177234	0	0	1	0
chr13	6038632	6038855	0	0	0	1
chr13	60855878	60856119	0	0	1	0
chr13	60896933	60897153	0	0	1	0
chr13	61104204	61104448	0	0	1	0
chr13	61397304	61397563	0	0	1	0
chr13	61421994	61422617	0	0	1	0
chr13	62214606	62214885	1	0	1	0
chr13	62466750	62466970	0	0	1	0
chr13	62478617	62478837	1	0	1	0
chr13	62479926	62480146	0	0	1	0
chr13	62481452	62481699	0	0	1	0
chr13	63135136	63135398	0	0	1	0
chr13	63161652	63161961	1	0	1	0
chr13	63163277	63163644	0	0	1	0
chr13	63437535	63437929	0	0	1	0
chr13	63564043	63564293	0	0	1	0
chr13	6435773	6436190	0	0	1	0
chr13	64394965	64395185	0	0	1	0
chr13	64648909	64649249	0	0	1	0
chr13	64833897	64834134	0	0	1	0
chr13	64879059	64879375	0	0	1	0
chr13	64996036	64996534	0	0	1	0
chr13	65241340	65241724	0	0.580729	1	0
chr13	65380084	65380391	0	0	1	0
chr13	65989568	65989843	0	0	1	0
chr13	66000875	66001095	0	0	1	0
chr13	66098684	66098920	1	0	0	1
chr13	6673942	6674266	0	0	1	0
chr13	66932755	66932978	1	0	1	0
chr13	6728697	6728918	0	0	1	0
chr13	67641591	67642035	1	0.626126	1	0.56982
chr13	67649544	67649886	1	0.736842	1	0.695906
chr13	68296890	68297249	0	0	1	0
chr13	68931156	68931379	0	1	0	0
chr13	69171262	69172005	0	0	1	0
chr13	69428753	69429013	1	1	0	0
chr13	7130444	7130668	0	0	1	0
chr13	71428169	71428414	0	1	0	0
chr13	71879505	71879747	0	0	1	0
chr13	71879879	71880219	0	0	1	0
chr13	72638895	72639115	0	0	1	0
chr13	7278352	7278572	0	0	1	0
chr13	73129950	73130173	0	1	0	0
chr13	73144684	73144909	1	0	1	0
chr13	73626632	73626922	1	0	1	0
chr13	73761687	73761924	0	0	0	1
chr13	73763521	73763759	0	1	0	0
chr13	74208578	74208798	0	0	1	0
chr13	74705732	74706014	0	0	1	0
chr13	74812560	74812843	0	0	1	0
chr13	75209883	75210103	0	0	1	0
chr13	75642313	75642532	1	0	0	1
chr13	75840257	75840489	0	0	1	0
chr13	75862577	75862800	0	0	1	0
chr13	76204005	76204325	0	0	1	0
chr13	7632844	7633128	0	1	0	0
chr13	76496539	76496785	0	0	1	0
chr13	77602942	77603190	0	0	1	0
chr13	77604129	77604349	0	0	1	0
chr13	77673990	77674213	1	1	0	0
chr13	78197817	78198110	0	0	1	0
chr13	79421795	79422065	0	0	1	0
chr13	80962941	80963164	0	1	0	0
chr13	81721027	81721273	0	0	1	0
chr13	81891994	81892533	1	0	1	0
chr13	82694244	82694602	0	1	0.642458	0
chr13	83744979	83745201	0	0	1	0
chr13	8470251	8470499	0	0	1	0
chr13	85605138	85605358	0	0	1	0
chr13	85620910	85621137	0	0	1	0
chr13	85845075	85845717	0	0	1	0
chr13	85935380	85935633	0	1	0	0
chr13	86349430	86350165	0	0	1	0
chr13	86631233	86631654	0	0	1	0
chr13	8667978	8668297	1	0	1	0
chr13	86712811	86713155	0	0	1	0
chr13	86773726	86773946	0	0	1	0
chr13	86774028	86774348	0	0	1	0
chr13	87068547	87068779	0	0	1	0
chr13	87331446	87331763	0	0	1	0
chr13	87352509	87352796	1	0	1	0
chr13	8808688	8808957	0	0	1	0
chr13	8809160	8810080	0	0	1	0
chr13	88549177	88549397	0	0	1	0
chr13	8935700	8936012	1	0	0	1
chr13	89861959	89862182	0	1	0	0
chr13	90043016	90043613	0	0	1	0
chr13	90593625	90593845	0	0	1	0
chr13	90971800	90972068	0	1	0	0
chr13	91650045	91650309	1	0	1	0
chr13	91728815	91729035	0	0	1	0
chr13	92354973	92355250	0	0	1	0
chr13	92610924	92611147	0	1	0	0
chr13	92732461	92732684	0	1	0	0
chr13	92796277	92796499	0	0	1	0
chr13	93202359	93202582	0	1	0	0
chr13	93225780	93226000	1	0	1	0
chr13	93524583	93524877	1	0.758503	0	0.94898
chr13	93728305	93728561	0	0	1	0
chr13	93976783	93977021	0	0	1	0
chr13	93992367	93992736	1	0	1	0.861789
chr13	94024730	94025135	0	0	1	0
chr13	94050850	94051129	0	0	1	0
chr13	94443167	94443392	0	0	1	0
chr13	94721700	94721920	0	0	1	0
chr13	94737362	94737934	1	0	1	0
chr13	94877220	94877566	0	0	1	0
chr13	95044844	95045086	0	0	1	0
chr13	95336130	95336333	0	0	0	1
chr13	95805860	95806080	0	0	1	0
chr13	95853711	95853931	0	0	1	0
chr13	95934327	95934558	1	0	1	0
chr13	96859444	96859787	0	0	1	0
chr13	96923771	96923991	0	0	1	0
chr13	97198045	97198467	0	1	0	0
chr13	97241472	97241873	0	0	1	0
chr13	97364969	97365189	0	0	1	0
chr13	97849038	97849282	0	0	1	0
chr13	98201357	98201763	1	0	0.935961	0.899015
chr13	98205719	98206354	0	0	1	0
chr13	98326141	98326361	0	0	1	0
chr13	98329178	98329495	0	0	1	0
chr13	98338466	98338680	0	0	0	1
chr13	98890755	98890975	0	0	1	0
chr13	98988897	98989350	0	0	1	0
chr13	98993131	98993351	0	0	1	0
chr13	98994338	98994700	0	0	1	0
chr13	99035796	99036016	1	0	1	0
chr13	99162260	99162531	0	1	0	0
chr13	99322891	99323114	0	0	0	1
chr13	99344497	99344811	0	0	1	0
chr13	99803154	99803378	0	0	1	0
chr13	99818234	99818454	0	0	1	0
chr14	100389280	100389576	0	0	1	0
chr14	10042271	10042608	1	0.931751	0.854599	0.854599
chr14	100737483	100737709	0	0	1	0
chr14	102143991	102144227	0	0	1	0
chr14	102731750	102732021	1	1	0	0
chr14	102995696	102995984	0	0	1	0
chr14	103060662	103060886	1	0	0	1
chr14	103346721	103346954	0	1	0	0
chr14	104071259	104071752	0	0	1	0
chr14	104582697	104582969	0	0	1	0
chr14	104587755	104588291	1	0	1	0
chr14	104588363	104588601	1	1	0	0
chr14	104715767	104716064	0	0	1	0
chr14	106338646	106338982	0	0	1	0
chr14	106468625	106468853	0	0	1	0
chr14	106502185	106502423	0	1	0	0
chr14	10652308	10652659	0	1	0	0
chr14	106964140	106964754	0	0	1	0
chr14	106964902	106965306	0	0	1	0
chr14	107207180	107207400	0	0	1	0
chr14	107485094	107485346	0	0	1	0
chr14	108169412	108169632	0	0	1	0
chr14	109059313	109059533	0	0	1	0
chr14	109827739	109827974	0	0	1	0
chr14	109855222	109855602	0	0	1	0
chr14	110081868	110082123	0	0	1	0
chr14	110301256	110301476	0	0	1	0
chr14	110677771	110677994	0	1	0	0
chr14	110860969	110861189	0	0	1	0
chr14	112288429	112288649	1	0	1	0
chr14	112432455	112432943	0	0	1	0
chr14	112627783	112628034	0	0	1	0
chr14	112632407	112632642	0	0	1	0
chr14	112633421	112633815	0	0	1	0
chr14	113019757	113020039	0	0	1	0
chr14	113289097	113289363	0	0	1	0
chr14	113799475	113799740	0	1	0	0
chr14	114094869	114095267	1	0.846734	0.929648	0.728643
chr14	114102467	114103222	1	0.361589	1	0.466225
chr14	114209528	114209755	0	0	1	0
chr14	114420391	114420611	0	0	1	0
chr14	114667789	114668344	0	0	1	0
chr14	114822982	114823291	1	0	1	0
chr14	115115381	115115610	0	0	1	0
chr14	115116929	115117342	0	0	1	0
chr14	11553868	11554117	0	0	1	0
chr14	116127016	116127306	1	0	0	1
chr14	116325424	116325850	0	0	1	0
chr14	116641145	116641478	0	0	1	0
chr14	116788435	116789109	0	0	1	0
chr14	117178985	117179297	0	0	1	0
chr14	117179963	117180514	1	0.488203	1	0
chr14	117180628	117180887	0	0	1	0
chr14	117185179	117185410	0	0	1	0
chr14	117546937	117547190	0	0	1	0
chr14	118150896	118151191	0	1	0	0
chr14	118228316	118228562	0	1	0	0
chr14	118486665	118486885	1	0	1	0
chr14	118581053	118581276	0	1	0	0
chr14	118880530	118880761	0	0	0	1
chr14	118881416	118881704	0	1	0	0
chr14	118897697	118897953	0	1	0	0
chr14	119482252	119482560	1	0	1	0
chr14	119483142	119483522	0	0	1	0
chr14	119953995	119954240	0	1	0	0
chr14	119961707	119962052	1	0	1	0
chr14	120019150	120019373	0	1	0	0
chr14	120113852	120114075	0	1	0	0
chr14	120231084	120231307	0	1	0	0
chr14	120502784	120503221	0	0	1	0
chr14	120794301	120794522	0	0	1	0
chr14	120801687	120801948	0	0	1	0
chr14	120977065	120977459	1	0.944162	0.926396	0.614213
chr14	121263022	121263247	0	1	0	0
chr14	121550052	121550349	0	1	0	0
chr14	121892014	121892237	0	1	0	0
chr14	122099139	122099362	0	1	0	0
chr14	122181354	122181594	0	0	1	0
chr14	122913046	122913249	0	0	0	1
chr14	123101676	123102409	0	0	1	0
chr14	123482181	123482499	0	0	1	0
chr14	123544599	123544869	0	1	0	0
chr14	123600963	123601183	0	0	1	0
chr14	123724512	123724950	0	0	1	0
chr14	123725470	123725963	1	0	1	0
chr14	123726671	123726895	0	0	1	0
chr14	123999925	124000357	1	0	1	0
chr14	124415075	124415300	0	0	1	0
chr14	13516360	13516651	0	0	1	0
chr14	13640463	13640812	0	0	1	0
chr14	13730717	13731075	1	0.963687	1	0.885475
chr14	13923234	13923496	0	0	1	0
chr14	14334891	14335157	0	0	1	0
chr14	14335260	14335580	0	0	1	0
chr14	14370700	14371008	0	0	1	0
chr14	14428399	14428680	0	0	1	0
chr14	14428804	14429045	0	0	1	0
chr14	14621334	14621797	0	0	1	0
chr14	15819593	15819889	0	0	1	0
chr14	15962008	15962271	1	0.893536	0.954373	0.912548
chr14	16308518	16308820	1	1	0	0.821192
chr14	16342796	16343058	1	0.973282	0.896947	0.916031
chr14	16579931	16580154	0	1	0	0
chr14	16629470	16629690	0	0	1	0
chr14	18865318	18865587	1	0	1	0
chr14	19011407	19011726	1	0	1	0
chr14	19472051	19472533	0	0	1	0
chr14	19486838	19487141	1	0	0.910891	0.772277
chr14	19494903	19495251	1	0.715517	1	0.810345
chr14	19694651	19694894	0	0	0	1
chr14	20134639	20134911	0	1	0	0
chr14	20164575	20164798	1	1	0	0
chr14	20786462	20786729	0	1	0	0
chr14	21009068	21009298	0	1	0	0
chr14	21106668	21106891	0	1	0	0
chr14	21362729	21362949	0	0	1	0
chr14	22835308	22835613	0	0	1	0
chr14	22973883	22974125	0	0	1	0
chr14	22975005	22975269	1	0	1	0
chr14	23121993	23122403	0	0	1	0
chr14	23852441	23852671	1	1	0	0
chr14	24412794	24413163	0	0	1	0
chr14	25154514	25154747	0	1	0	0
chr14	25296876	25297172	0	1	0	0
chr14	25304498	25304721	0	1	0	0
chr14	25718438	25718831	0	1	0	0
chr14	25959366	25959615	1	1	0	0
chr14	25971305	25971555	1	1	0	0
chr14	26015191	26015417	0	1	0	0
[truncated: 6,438 more rows]
