# Supplementary material for: The p53 transcriptional response across tumor types reveals core and senescence-specific signatures modulated by long noncoding RNAs
Source: Proc Natl Acad Sci U S A. 2021 Jul 29;118(31):e2025539118. doi: 10.1073/pnas.2025539118 (PMC8346867; doi:10.1073/pnas.2025539118)
Supplement: Supplementary File [file pnas.2025539118.sd04.xlsx]

## Sheet: Sheet1
SI Dataset 4| p53 bound genes with motif
Genic (848)	Intergenic (nearest gene is indicated) (580)
Gm10410	Mir7j
Pebp4	Rsph4a
Pcnx	Gsdma3
Cyp2c53-ps	Gm11397
Naip5	MSTRG.6290
Slc44a5	Rtp1
D830044D21Rik	Gm26008
Gm23779	Unc93a
MSTRG.17041	Hrh1
Cep112	Gm24006
Gm26644	A830019P07Rik
MSTRG.438	Xaf1
MSTRG.437	Fam205a4
MSTRG.25642	B930041F14Rik
Gm8061	Rps12-ps20
Smchd1	Gm7478
Aldh2	Nupr1l
Izumo2	Gm25661
Gm21916	4933425L06Rik
Gm27224	MSTRG.6584
D630023F18Rik	Eno1b
Rnpepl1	Gm23215
Bcl2l14	Gm13808
MSTRG.5397	Gm24902
Immp2l	Olfr368
Fnip1	AA545190
4933417O13Rik	Gm43784
MSTRG.23850	Cipc
Mtg1	Rab3c
MSTRG.12065	Gm36954
Dagla	Gm14521
MSTRG.12066	Gm10324
Msrb3	Trav7d-4
MSTRG.10033	MSTRG.8300
Gm28566	Gm37791
Vav2	Tnxa
MSTRG.6931	Gm24326
MSTRG.5400	Cdc123
MSTRG.860	Cox6c
Ptma	Gm15923
Gm14278	Gm25365
Adarb2	Gm14365
Gm21450	Gkn3
Commd10	Gm19123
Pde1c	Gm22913
MSTRG.25148	Gm29286
Tldc1	Gm37836
MSTRG.2238	Gm15218
Trpm2	Gm7746
Lyrm7	Tnfrsf11b
Sirpa	Mxi1
Ccdc97	Gm16434
Mir6337	Gm28259
Nav2	Gm28459
Gm24464	Mir3091
Gm20481	Ube2q1
Pax7	Mir6238
Igkv4-90	Gm37442
MSTRG.10993	Dld
Ptpn14	Gm20916
Gm28886	Gm43044
Fam184b	Gm10254
Vps13b	4930504D19Rik
MSTRG.2798	Kap
Gm22854	Gm2965
Cpne8	MSTRG.5636
Rap1gds1	Hif1an
Sergef	Gm11779
Zfp536	n-R5s42
Gm12751	Gm25061
Ssbp2	Gm25453
Cd28	Gm14413
Gm1401	Spin1
2310008N11Rik	Adra2a
Cdh13	Gm22633
2410152P15Rik	Map10
Gm16004	Mcl1
Tmem2	Gm43827
Fah	Gm5839
Abcb4	Gm29416
Creb3l1	Mir124-2hg
Ephx1	Adcyap1
Fam162a	Gprc5c
Ccdc58	Gm12149
Smco4	Smad2
Tert	Avpr1a
Spp2	Adamts6
Eda2r	Gm22593
Cdh23	Ipo5
Elmo1	Gm2348
Rbks	Khdrbs3
Gm16685	Gm29374
Sash1	St6galnac1
Prokr2	Mup20
Gm11867	Gm20824
Rprd1a	Rdh8
MSTRG.11211	Gm11350
Ano10	Gm21095
Gm3005	Rsph14
Kcnip1	Peli3
Foxo3	Gm37057
Myo10	Gm5239
Abhd6	Lemd1
Ptp4a1	Mx2
Map3k4	Gm10113
Zfp809	Wdr20
Ppm1b	Gm22032
Klrb1	Gm13769
Myrip	Gm24935
Gm27168	Gm9162
MSTRG.27070	Gm29069
Mcf2l	Ythdf3
Cul4a	Med18
Gm6727	1810055G02Rik
Trp53inp1	Suv420h1
P2ry6	Nphp4
Ptprr	MSTRG.14545
Rap2b	Gm37690
B430305J03Rik	Mgat4e
Gm29562	Tnfrsf17
Lmna	Gm7693
Gm17615	Mir1952
Gm22457	Vldlr
Mir568	Gm29649
Rbm44	Gm29070
Gm10251	RP23-244C22.6
Gm27410	Gm28082
Tesc	4933428C19Rik
Gm43382	Fgf9
Ano1	Metrnl
4930553P18Rik	Gm11733
Cdk6	Gm18692
Lrrc48	Gm43026
Rgs12	Rgs22
Rreb1	Stk3
Cpne5	Vgll3
Arl15	Gm38382
Gm23524	MSTRG.5435
Gm3618	Gm17752
Creb5	Gm23644
Gm4961	Gm23985
Lrsam1	Gm25665
Nsdhl	Gm12851
Mfn1	MSTRG.501
Olfr913	Gm28249
Gm21054	Gm28891
Dnah7a	Gm9877
MSTRG.20431	Fsip2
Focad	Gm12722
Gm34015	Myo5b
Spaca5	Gm22566
Gm22021	Msh6
Trp53cor1	Fzd1
Tead1	Gm37806
Rap1gap	Gm11849
Hspg2	Gm28382
Dusp10	Papd4
Chst11	Gm28612
Vmn1r69	Irg1
Ppp2r5c	Gm29504
MSTRG.14956	Gm5974
Sesn2	Gm12368
Gm12981	Siah3
Slc17a5	Ttc34
Fam198b	Hltf
Gm36569	Rprl2
Gm16333	Zfp946
Kcnab2	Pdgfd
Farp2	Gm36047
Zak	Mpeg1
Asap3	Gm11697
MSTRG.19494	RP24-128P19.5
Otog	Adgrb1
Gm10388	Cphx1
Tbc1d22a	MSTRG.5919
Polr1d	Gm20920
Kank1	Ptchd4
Nhej1	Gm24042
Fhit	Tcf7l2
Gm21863	Cyp2e1
Aebp2	Gm26438
Gm44013	Gm37789
Trerf1	BC067074
Chchd4	Gm9257
Tmem43	Gm29255
Slc6a6	Gm44223
Rps27l	Mir7218
Cntn5	Gm13879
MSTRG.14243	RP23-292M1.1
Btbd3	Gm7790
2310015K22Rik	Actbl2
Pros1	Gm9956
Acap2	Cldn34b1
Slc5a6	Olfr1008
Atraid	Gm29089
Gm6786	Gm28003
Adgrl3	Gm25274
Barx2	Gm19237
Hacd1	Dtnb
4930589L23Rik	Gm21760
Aprt	Gm26977
Cfap53	Hrg
2310022A10Rik	Nkx2-5
Msh2	Mrpl45
Tbc1d24	1810041L15Rik
Wrap53	Grm8
Fat3	Gm28174
MSTRG.5104	Gm28475
Cenpp	Gm22198
Ogn	Gm27039
Myom3	Gm13310
Csrnp2	Gm22159
Lypd6	Ankrd55
Fas	Gm37749
Gm27818	Lama4
Nutf2	Rims1
Pepd	Gm14782
Acer3	Gm14932
Gm15201	MSTRG.5288
Ddrgk1	MSTRG.5285
Gm28018	Gm28897
Gpc6	Gm43045
Lcn5	Gm28484
Mterf3	Rbm24
Ptdss1	Olfr1155
Slc22a14	Gm28196
Gm5127	Gm20850
Fshr	Gm28813
1700020M21Rik	1700095A13Rik
Gm6166	Gm23771
MSTRG.25917	Gm18358
Ppcdc	Gm12912
Smg6	Gm11405
Ltk	Gm3657
Runx1	Gm22603
Psmg4	Myt1l
MSTRG.27794	Mybpc1
Klhdc4	Bambi
Gm26651	Mtpap
Arpp21	Lrrn1
MSTRG.15752	Gm6771
Slc6a8	Gm14929
MSTRG.20952	Nanos1
Aff1	Gm5045
Gm30414	Gm14942
Ppp3cc	Ago2
Gm17198	Gm42488
Ckap2	MSTRG.6029
Olfr1410	Spock3
Cd81	Krt75
Gm13849	Gm24590
Dnaaf1	Gm7352
Naa20	Gm3409
Crtac1	Gm23643
MSTRG.21759	Gm18839
B3galt5	Cntln
Park2	Gm37346
RP24-177G14.2	Socs6
Elavl3	Olfr1162
Ctbp2	Gm30174
Gm27884	Gm7442
Gm29571	Gad1-ps
Liph	Wisp2
Olfr1544-ps1	Gm11846
1810014B01Rik	Gm29206
Mau2	Btrc
Ubtd1	Gm25614
1700110I01Rik	Gm14818
Gm3002	Gm44373
Scn3a	Pdlim3
MSTRG.807	Gm8747
Zxdc	Gm24541
C030015A19Rik	Gm29566
Gm1043	MSTRG.19409
Gm26898	Gm23764
Phf19	Slc34a2
Gm4322	Dstn
Rffl	Gm23907
Mir6966	RP24-112A10.1
Sco1	Gm44333
Platr21	Gm6586
Ighv5-19	Gm21745
Olfr379-ps1	Olfr1324
Gm21539	Gm37151
Ncoa1	Rps6ka1
Suclg2	Gm29277
MSTRG.22732	Gm11263
MSTRG.8304	Sgcd
Erich1	E330021D16Rik
Ak1	Gm42832
Fstl4	Fabp6
Rabgef1	Gm20906
Gm22513	Ccdc66
Gm10083	Sv2c
Sik3	Cblb
Sh3bgrl2	Adgrl2
Gm42480	Gm23972
2020-03-10	Gm14647
Gm28375	Gm25163
Crygn	Gm8582
Fam53b	Susd5
Hr	Rnf38
Sult1c1	Tbca
BC023719	Gm44446
Gm8815	Gm25392
Tmem95	Gm9726
Zyg11b	Gldc
Dnajc1	Gm38186
Sh3gl3	Gm43894
Btg2	RP23-457J22.1
Zbed6	Mkx
4930528G23Rik	S100a10
Ahctf1	Glis3
Ube2e2	Gm27189
Vwa8	Gm29198
Kalrn	Gm12393
Muc13	Gm22797
Ccdc57	Gm21861
Ror2	Gm7761
Tsen15	Hmbox1
Gm10827	Gm12059
Nhsl1	Gm14736
Ccdc28a	Gm23900
Sh3bp4	Gm28722
Gm10253	Map9
Clec4a3	Gm24212
Zfp958	Gm8824
MSTRG.17156	Gm42960
MSTRG.8047	Gm12984
Cachd1	Slc38a4
Ak7	Obox6-ps1
Mtmr10	Gm11913
Myzap	Mlec
Pdcl	Gm12397
Gm43204	Gm12027
Pacsin1	Gm13064
Igsf8	Hdhd1a
Gm14538	Gm29122
MSTRG.19493	Gm24733
Gm12030	RP23-145H5.2
Csmd1	Gm25650
Gm26848	Gm27506
Chrac1	Gm11875
Gm5533	Yipf5
Gm38065	Gm19891
Gm42886	Pou4f3
Als2cr12	RP23-8I8.4
Gm20257	Mtdh
Adam8	Gm21461
Paox	Gm25769
MSTRG.523	MSTRG.18595
Aqr	Gm23249
MSTRG.3010	Gm1141
1700030N03Rik	Mageb16
Abcc12	MSTRG.11169
Notch1	Syf2
Gm42951	Gm23494
Ttbk2	Gm42581
Agbl4	Gm25813
MSTRG.20593	Gm38216
MSTRG.20594	Vmn1r193
MSTRG.20595	Mmp20
Glra4	Gm29278
Gm15009	Gm37709
Bckdhb	Olfr1468-ps1
Lyzl4	Gm21843
Ngf	Gm16432
Iqca	Oxgr1
Hs3st3a1	Gm6931
Sp1	1200007C13Rik
MSTRG.8332	Cyp4a30-ps
Iqch	MSTRG.12917
Gatb	1700008K24Rik
Gm14643	n-R5s7
Arhgef19	Inhba
Epha2	Gm44375
C630004L07Rik	4932429P05Rik
Gm10069	Calcr
Gm26834	Jmy
Gstm6	Gm24737
MSTRG.2351	Gm27516
MSTRG.2350	Gmds
Lrp1	Gm29455
Map4k4	Gm28332
Gm37623	Slc35d1
Slc9a2	Gm42956
Gm30524	Gm6741
Greb1l	Gm10184
Nutf2-ps2	Gm25923
Leo1	Gm23476
MSTRG.26201	Gm43141
Plcg1	Cd55b
Zhx3	4930415L06Rik
Cdc34	MSTRG.7778
Gja5	Cylc1
Rplp2	Gm2077
Tjp2	Aard
MSTRG.25500	Gm43878
MSTRG.25501	Gpx5
MSTRG.4469	Gm26829
Pdzrn4	1700029H14Rik
MSTRG.9469	Olfr835
Mcm7	Astx3
Gm20963	Mroh2b
Hk1	Gm26144
Slc38a11	Gm20784
Ptgs2os	Gm9947
Alkbh6	Zfp935
Gm21965	Gm36866
Amph	Fst
Garem	Gm33051
Padi3	Gm9135
Kcnma1	Gm24602
Lurap1l	Pdia6
Tbx19	Vmn1r169
Gm16550	Rps19-ps12
Atg7	Zfp707
Mbd3l1	Gm17538
Fat1	Gm35202
MSTRG.24410	Hyal6
Gm43038	Tifab
Rab31	Gm6055
Rac2	Nol11
Bahcc1	Ppp1r2-ps7
2900052L18Rik	Mup-ps20
MSTRG.5121	1700041C23Rik
Krt79	Gm4845
MSTRG.8967	Fbxw21
Prkg1	Gm26409
Galnt2	Irx4
Gm37696	Fam101a
Hhat	Gm38333
Gm12756	Gm22859
Kcnip4	Gm29546
Gm20700	Gm28124
Pik3r6	Cadm2
MSTRG.7572	Gm13752
RP23-17C12.1	Gm25264
Gm572	Gm44163
Gm36782	Cldn24
Gm43549	Rps18-ps1
Rps23-ps1	Duxbl1
Gm8909	RP23-353F16.3
Gm7030	Gm43008
H2-T10	Gm17847
Gm13358	Olfr347
MSTRG.13034	Gm29573
Eci2	Vwc2
Plk2	Car4
Ulbp1	Gm9386
MSTRG.2077	4933413J09Rik
Prdm5	Gm15387
4930448N21Rik	MSTRG.10019
Pex14	Gm44473
Gm22307	Olfr875
Nhlrc4	MSTRG.11768
Zfp423	Gm25248
Ltbp2	Gm37501
Sectm1a	Prl5a1
Gm23244	2810429I04Rik
Pdgfc	Gm17377
Dock11	Bpifb5
Rims2	Msantd3
2410089E03Rik	Cyp2c67
Zbtb10	Gh
Ppp3ca	Gm23859
Ppp6r3	Gm15173
Gm5846	Pum2
Pgpep1	Olfr404-ps1
Dhx35	Rps10-ps2
Gm7967	Gm15926
Gm38182	Gm43217
MSTRG.3309	Gm38247
Abca13	Gm8849
Rara	Gm38317
Fam180a	Gm26091
MSTRG.5010	Ptgdr
Mmrn2	n-R5s209
Ghitm	Gm23980
B530045E10Rik	Scd3
MSTRG.27292	MSTRG.3325
Kcnq1	Zfp945
R74862	Rasd2
Bfsp2	Gpr139
5830418P13Rik	4930405D11Rik
Gm24521	Gm8953
Gm16759	Gm9800
Spag4	4930578C19Rik
Gm21419	Gpalpp1
Alkbh3	Ly96
Gm13809	1700028I16Rik
MSTRG.13774	Olfr43
Gpc5	Cetn3
Pde6h	Gm24892
Arhgdib	Gm5263
Zfp750	Gm29398
Tbcd	Fgd2
6530411M01Rik	Crb1
Itsn2	Gm23867
Trim5	9330178D15Rik
Trim34b	Gm29495
Gm21780	Gm22227
Nup214	Scml2
Olfr812	Rhoq
Fryl	Gm22276
Myo1d	Gm44039
Spata16	4930571N24Rik
Cntnap2	Gjd4
Gm28092	Gm21724
Gm11033	Gm15754
Trim32	Gm14668
4930451E10Rik	A830012C17Rik
Smad5	Gm15404
C6	Gm27864
B230206L02Rik	Gm22889
Ezr	Gm4822
Bre	Arhgap31
Etl4	Pard6b
MSTRG.12899	4930433J02Rik
Gm24264	Gm5402
Snhg14	Gm10445
Gm25155	Aicda
Gm25816	Pxdc1
Ranbp3	Ceacam11
Mfsd3	Gm12460
Gm11767	Gm23835
Gm11766	Olfr401
Gm19757	Gm11675
Gm28984	Gm24051
Pdcd5	Gm29182
Ccdc59	Gm36793
Mettl25	Oas1g
Tenm3	Gm37302
Nfasc	1700013A02Rik
Cacna2d3	Adam30
MSTRG.2149	Gm22456
Abcc4	Gm22939
Hs6st3	Gm24790
D030068K23Rik	Gm23996
Fyn	Gm28950
Sipa1l1	Psat1
MSTRG.9985	Gm14754
Ermard	Cep170
Gm26694	Ect2
Gm43578	Nceh1
Mov10	Gm25866
Sos2	Oxsm
Osbpl10	Top2b
Kif13a	Dmrtb1
Sntg1	Gm37828
MSTRG.17279	Gm38133
Muc6	Sppl2a
Sac3d1	Sstr5
Ddias	Gm37192
Prcp	Stk19-ps1
Gramd1b	Gm28293
1700110K17Rik	Gm2404
Gm7289	Sdr39u1
Pbld2	Gm5395
Bzw2	Gm6783
Inf2	Duxbl3
Casr	Zfp951
Tuba1a	Gm6198
MSTRG.24846	MSTRG.4398
Fto	Gm14243
Rbl2	Gm11412
Mbp	Tdrd3
Gm11109	Pcdh17
Mllt4	Gm23822
MSTRG.20607	MSTRG.5293
Fam124b	Gm24573
Ccne1	Gm25737
Bhlhb9	Gm40319
Sncg	Gm23987
Gm17296	Gm29040
6030460B20Rik	Gm22034
Cyp20a1	Gm25402
MSTRG.2229	Gm18011
Bank1	Olfr364-ps1
Pacsin2
MSTRG.8710
Gm37081
MSTRG.20472
Dusp27
Megf11
Padi4
Gm13032
Arhgef10l
Hspa1l
Gm22192
Ncald
Lpp
RP24-365N15.2
Mrvi1
Gm37223
Ctnna3
Fhl1
Cdrt4
Rcsd1
Gpa33
1700063D05Rik
Lman2
Chst9
Gm29282
Scp2
Podn
Pidd1
Sgms2
Cdkn1a
Smc3
Kcnk5
4933404K08Rik
Gm15657
Tll2
Gm37495
MSTRG.7452
Exoc6
D130051D11Rik
RP24-63G4.13
Zbtb11
MSTRG.9602
MSTRG.9601
Blmh
Abhd5
Ppm1l
Gm29051
Tln1
MSTRG.2353
MSTRG.2352
Cdh18
Rexo1
Zfp933
F630206G17Rik
Gm22751
Gm2163
Snhg14
Gm9173
Cd302
Rbms1
Glipr2
Epha6
Agmat
1700112E06Rik
Nf1
AU040972
Ei24
Siah2
Mthfs
Lrp6
Prkag2
Gm12239
Gm16531
Fgf14
Itgbl1
1700024B18Rik
Lsamp
2010111I01Rik
Olfr543
Bbc3
Nlrc5
Urb1
Sorcs3
Tdrd12
Ttll11
Srek1ip1
MSTRG.7028
MSTRG.7029
Gm19265
Lrig2
Dnah11
Zmat3
MSTRG.15056
Plin2
MSTRG.27811
MSTRG.27812
Rlf
Laptm4a
1810007D17Rik
Glt28d2
Mgat5
Gm37898
Usp14
Gm24658
Gm26136
Fnip2
Arhgef38
Coro1c
Bloc1s2
Cmip
MSTRG.4470
Spata3
Tsc2
Themis2
Hist4h4
Gm44364
Arhgap26
Olfr1343-ps1
Macrod2
Fra10ac1
MSTRG.2444
Ddit4
Vamp4
Chrna5
MSTRG.9154
Xkr8
Trio
Slc19a2
Gm28554
Gm2479
Gm26088
9130204K15Rik
Gm10339
Zfp558
Tas2r131
Gm9121
MSTRG.25397
Gjb3
MSTRG.17687
Gm22046
Gm24760
Gm24618
Trim44
Gm8493
Gm17202
Btbd8
Myh9
Gm4064
Foxn3
Phf2
Syne3
H2afy3
Pvt1
Slc4a8
Tubgcp3
Rsph10b
Aimp2
Nrn1l
Gm23906
Tubb4b
Uvrag
Rab4a
Phlda3
Fkbp7
Plekha3
MSTRG.7918
MSTRG.7919
Gm44425
Gm11476
Pnliprp2
Gm22102
Ubr3
Peak1
Gm14149
Bicd1
Gm13067
Gm28604
Lifr
Alg14
Zmynd8
Gm17122
Wdfy4
Lgals3bp
RP23-143J24.4
Gm21562
MSTRG.17019
Gm26542
C630028M04Rik
Gm10233
Adam2
H1fnt
Rdm1
Epb41l5
Pard3
Asb8
Col2a1
Catsper3
Pag1
Fabp5
Ryr2
Six1
MSTRG.16799
Gm10061
MSTRG.10065
MSTRG.10064
Gm2916
Exoc4
Sap30bp
Itgb4
Recql5
Prkcb
Reps2
Cmc2
Gm1972
Gm26740
Raet1d
Gm8108
Rps19
Gm15920
Arhgef28
Ngly1
Micall2
Mir682
Hmcn2
Plcb4
Mcu
Oit3
Mdm2
Ahnak2
4930557F10Rik
Olfr1117-ps1
Sacm1l
MSTRG.4554
Ctnnbl1
Snx11
Gm10040
Mep1a
Astn2
MSTRG.16833
Pcdh7
Ccng1
Uck2
Atp8b3
Ninj2
Gm29520
Snhg14
Lhfpl3
Diaph3
Chd9
MSTRG.12258
MSTRG.12256
Galnt10
H2afj
4932443I19Rik
Trim29
Gm7357
Gm37481
MSTRG.6663
Zfp729a
Bax
Tcte3
MSTRG.10007
Npl
Gm28873
Gm29531
MSTRG.9785
Plxnb2
Mir6958
Trp53
