# Supplementary material for: The p53 transcriptional response across tumor types reveals core and senescence-specific signatures modulated by long noncoding RNAs
Source: Proc Natl Acad Sci U S A. 2021 Jul 29;118(31):e2025539118. doi: 10.1073/pnas.2025539118 (PMC8346867; doi:10.1073/pnas.2025539118)
Supplement: Supplementary File [file pnas.2025539118.sd05.xlsx]

## Sheet: Sheet1
SI Dataset 5| Universal and senesence bound regions and genes, determined by ChIP-seq			p53 bound genomic regions with motif
Universal (LA.SA.LY) ChIP genic with motif (166)	Senescence preferential (LA.SA) ChIP genic with motif (126)		chr	start	end	U=universal (276), S=senescence preferential (174)
Gm10410	Gm26644		chr1	103752956	103753198	U
Gm23779	Gm27224		chr1	130353574	130353850	U
MSTRG.17041	Rnpepl1		chr1	132265756	132266166	U
MSTRG.25642	MSTRG.12065		chr1	145016311	145016662	U
MSTRG.5397	Dagla		chr1	147062288	147062672	U
Immp2l	MSTRG.12066		chr1	155056073	155056513	U
MSTRG.10033	Gm24464		chr1	22283024	22283372	U
MSTRG.6931	2310008N11Rik		chr1	52320712	52321055	U
MSTRG.5400	Cdh13		chr1	53527739	53528022	U
MSTRG.2238	Ephx1		chr1	58650477	58650870	U
Lyrm7	Rbks		chr1	7500661	7501023	U
MSTRG.2798	Gm16685		chr1	81579175	81579546	U
Sergef	Sash1		chr1	83981056	83981537	U
Gm12751	Prokr2		chr1	83989043	83989511	U
2410152P15Rik	Gm3005		chr1	8916660	8917012	U
Tmem2	Kcnip1		chr10	129848819	129849181	U
Smco4	Foxo3		chr10	17317012	17317497	U
Elmo1	Zfp809		chr10	17323878	17324649	U
Gm11867	Gm6727		chr10	25895611	25896037	U
Rprd1a	Rap2b		chr10	25903570	25904023	U
MSTRG.11211	B430305J03Rik		chr10	26926949	26927409	U
Ano10	Mir568		chr10	26934930	26935372	U
Abhd6	Gm10251		chr10	6578057	6578498	U
Klrb1	Cpne5		chr10	70324465	70324848	U
MSTRG.27070	Gm3618		chr10	7474538	7474952	U
Cul4a	Lrsam1		chr10	7482497	7482886	U
Trp53inp1	Gm21054		chr10	8558259	8558542	U
Gm22457	Trp53cor1		chr10	86676163	86677050	U
Tesc	Farp2		chr10	86684148	86684515	U
Gm43382	Zak		chr10	88625377	88625687	U
Gm4961	Kank1		chr11	114840324	114840616	U
Dnah7a	Aebp2		chr11	13659552	13659876	U
MSTRG.20431	Gm44013		chr11	40754784	40755516	U
MSTRG.14956	Trerf1		chr11	45828142	45828452	U
Otog	Chchd4		chr11	54848087	54848439	U
Gm10388	Tmem43		chr11	6526879	6527595	U
Fhit	Slc6a6		chr11	72292092	72292369	U
Gm21863	Rps27l		chr11	79824053	79824409	U
MSTRG.14243	2310022A10Rik		chr11	8012146	8012479	U
Btbd3	Msh2		chr11	90973314	90973993	U
Adgrl3	Acer3		chr11	94273926	94274741	U
Cenpp	Gm15201		chr11	9442640	9443036	U
Ogn	1700020M21Rik		chr11	9450536	9450996	U
Csrnp2	Ppcdc		chr12	104999203	104999556	U
Pepd	Smg6		chr12	110724983	110725770	U
MSTRG.25917	Ltk		chr12	19175097	19175401	U
MSTRG.27794	Gm26651		chr12	19953339	19953732	U
Klhdc4	Aff1		chr12	41265320	41265833	U
MSTRG.20952	Ckap2		chr12	41273386	41273800	U
Gm30414	Cd81		chr12	42135612	42136097	U
Ppp3cc	Ubtd1		chr12	4357391	4357737	U
Naa20	1700110I01Rik		chr12	43953498	43953866	U
MSTRG.21759	Gm26898		chr12	43961469	43961854	U
Ctbp2	Sh3bgrl2		chr12	54126871	54127205	U
Liph	Btg2		chr12	54363241	54363571	U
1810014B01Rik	Mtmr10		chr12	86925195	86925572	U
1700110I01Rik	Gm12030		chr12	99402033	99402400	U
Gm3002	Agbl4		chr13	103712483	103713101	U
MSTRG.807	Iqca		chr13	103720440	103720797	U
Gm26898	Epha2		chr13	110020841	110021161	U
Ncoa1	Gja5		chr13	117173382	117173720	U
MSTRG.22732	Hk1		chr13	20135108	20135477	U
Gm22513	Mbd3l1		chr13	21285840	21286158	U
Gm42480	Fat1		chr13	21488367	21488705	U
Crygn	MSTRG.24410		chr13	46079349	46079786	U
Fam53b	Bahcc1		chr13	49605722	49606123	U
Gm8815	2900052L18Rik		chr13	56196148	56196489	U
Sh3gl3	MSTRG.5121		chr13	67641591	67642035	U
Vwa8	Galnt2		chr13	67649544	67649886	U
Muc13	Gm37696		chr14	10042271	10042608	U
Zfp958	Plk2		chr14	114094869	114095267	U
MSTRG.17156	Dhx35		chr14	114102467	114103222	U
Myzap	Gm38182		chr14	120977065	120977459	U
Pdcl	R74862		chr14	13730717	13731075	U
Gm14538	Gm24521		chr14	15962008	15962271	U
Gm26848	Nup214		chr14	16342796	16343058	U
Als2cr12	Spata16		chr14	19494903	19495251	U
Gm20257	Trim32		chr14	3272020	3272313	U
Aqr	B230206L02Rik		chr14	37137885	37138230	U
Sp1	Bre		chr14	3753126	3753405	U
Gatb	Sos2		chr14	3761215	3761534	U
Gm10069	Inf2		chr14	3893897	3894185	U
MSTRG.25500	Gm11109		chr14	3901956	3902292	U
MSTRG.25501	Mllt4		chr14	4595245	4595556	U
MSTRG.4469	Megf11		chr14	4940237	4940558	U
MSTRG.9469	Lpp		chr14	4948274	4948610	U
Gm21965	Cdkn1a		chr14	53563635	53564152	U
Galnt2	Smc3		chr14	53571564	53571959	U
MSTRG.7572	Blmh		chr14	55911525	55912009	U
Gm43549	Abhd5		chr14	55978742	55979235	U
Gm8909	Ei24		chr14	55986717	55987017	U
Gm7030	Mthfs		chr14	70262624	70263095	U
H2-T10	Gm16531		chr14	79142816	79143133	U
Ulbp1	Tdrd12		chr14	8040832	8041361	U
MSTRG.2077	Zmat3		chr15	100499558	100499893	U
2410089E03Rik	MSTRG.15056		chr15	101589860	101590218	U
Ppp6r3	Rlf		chr15	102405412	102406234	U
Pgpep1	Laptm4a		chr15	19622373	19622664	U
MSTRG.3309	Mgat5		chr15	19997377	19997794	U
Abca13	Coro1c		chr15	22084188	22084553	U
Ghitm	Cmip		chr15	4801249	4801793	U
MSTRG.27292	Tsc2		chr15	75957751	75958066	U
Bfsp2	Arhgap26		chr15	77463420	77463814	U
5830418P13Rik	MSTRG.2444		chr15	8243034	8243345	U
MSTRG.13774	Trio		chr15	83193737	83194309	U
Olfr812	Gm2479		chr15	83201747	83202158	U
C6	Gm10339		chr15	8557065	8557455	U
Etl4	Zfp558		chr15	95746660	95747041	U
MSTRG.12899	Trim44		chr16	21982742	21983046	U
MSTRG.2149	Rab4a		chr16	22943838	22944229	U
MSTRG.9985	Phlda3		chr16	33790680	33791084	U
Ermard	Pnliprp2		chr16	36098007	36098329	U
Sntg1	Peak1		chr16	55954833	55955206	U
MSTRG.17279	Zmynd8		chr16	55962806	55963207	U
MSTRG.2229	Gm17122		chr16	76642611	76643048	U
MSTRG.8710	Lgals3bp		chr16	76643304	76643691	U
MSTRG.20472	RP23-143J24.4		chr16	97524113	97524492	U
Gm29282	Gm26542		chr17	14991208	14991691	U
Sgms2	Itgb4		chr17	15022576	15023060	U
Cdkn1a	Rps19		chr17	15053821	15054289	U
Gm15657	Arhgef28		chr17	17504356	17504839	U
MSTRG.7452	Mdm2		chr17	17508620	17508970	U
Zbtb11	Ahnak2		chr17	21478078	21478387	U
MSTRG.9602	Ctnnbl1		chr17	22876864	22877255	U
MSTRG.9601	Astn2		chr17	29090631	29091157	U
F630206G17Rik	Npl		chr17	34752156	34752448	U
Gm22751			chr17	36100311	36101038	U
Cd302			chr17	43490434	43490760	U
Glipr2			chr17	6405840	6406450	U
Agmat			chr17	6571113	6571717	U
Bbc3			chr17	86956900	86957231	U
MSTRG.7028			chr17	92610138	92610452	U
MSTRG.7029			chr18	10041271	10041671	U
1810007D17Rik			chr18	24532255	24532580	U
Glt28d2			chr18	24539752	24540492	U
Usp14			chr18	35524964	35525355	U
MSTRG.4470			chr18	40186011	40186391	U
9130204K15Rik			chr18	5788327	5790664	U
Tas2r131			chr18	73613690	73614029	U
MSTRG.25397			chr18	88503238	88503672	U
Foxn3			chr19	13380392	13380708	U
Syne3			chr19	21791090	21791456	U
Tubgcp3			chr19	3533283	3533710	U
MSTRG.7918			chr19	3759766	3760214	U
MSTRG.7919			chr19	44254244	44254722	U
Gm44425			chr19	44593877	44594575	U
Bicd1			chr19	4948718	4949056	U
Gm13067			chr19	54310429	54310780	U
Alg14			chr19	58602021	58602468	U
MSTRG.17019			chr19	6673428	6673879	U
MSTRG.16799			chr2	114179316	114179763	U
MSTRG.10065			chr2	126958497	126958872	U
MSTRG.10064			chr2	138517005	138517879	U
Gm2916			chr2	138525022	138525433	U
Micall2			chr2	145900472	145900774	U
Mep1a			chr2	180246523	180246944	U
MSTRG.16833			chr2	20381207	20381525	U
Pcdh7			chr2	20389091	20389507	U
Ccng1			chr2	37359961	37360720	U
Lhfpl3			chr2	60268379	60268972	U
MSTRG.6663			chr2	94801069	94801888	U
Zfp729a			chr2	94809053	94809425	U
Bax			chr3	121289098	121289499	U
Tcte3			chr3	131337775	131338267	U
MSTRG.10007			chr3	16792537	16792894	U
Gm28873			chr3	16800517	16800827	U
			chr3	20048251	20048640	U
			chr3	22267179	22267496	U
			chr3	27159533	27159852	U
			chr3	55577970	55578416	U
			chr3	55585642	55586390	U
			chr3	85638230	85638586	U
			chr3	89790037	89790405	U
			chr4	103169230	103169554	U
			chr4	11156021	11156664	U
			chr4	135300835	135301163	U
			chr4	141743404	141743786	U
			chr4	150048646	150049360	U
			chr4	18544162	18544466	U
			chr4	28660624	28660971	U
			chr4	34341256	34341622	U
			chr4	34349120	34349558	U
			chr4	39382294	39383175	U
			chr4	39390650	39391081	U
			chr4	40898649	40898934	U
			chr4	43975556	43975944	U
			chr4	44264701	44265167	U
			chr4	48822083	48822439	U
			chr4	51871454	51871956	U
			chr4	51879421	51879833	U
			chr4	53939162	53939603	U
			chr4	53946953	53947743	U
			chr4	62003828	62004407	U
			chr4	62061471	62061926	U
			chr4	74230971	74231373	U
			chr4	75067058	75067678	U
			chr4	75075065	75075428	U
			chr4	95254256	95255089	U
			chr4	95262219	95262678	U
			chr5	118039997	118040333	U
			chr5	129916853	129917198	U
			chr5	139723027	139723468	U
			chr5	23247805	23248127	U
			chr5	24245894	24246394	U
			chr5	24760107	24760514	U
			chr5	30091021	30091348	U
			chr5	57789494	57789927	U
			chr5	57790516	57790806	U
			chr5	61340711	61341083	U
			chr5	81625606	81626087	U
			chr5	81633478	81634029	U
			chr6	11189504	11189858	U
			chr6	128458762	128459142	U
			chr6	128717634	128718007	U
			chr6	132962097	132962464	U
			chr6	132969873	132970386	U
			chr6	149287441	149287752	U
			chr6	149459285	149459713	U
			chr6	16734335	16734587	U
			chr6	39761188	39761553	U
			chr6	4117210	4117563	U
			chr6	58817268	58817678	U
			chr6	58825094	58825660	U
			chr6	76379602	76379936	U
			chr6	7719098	7719622	U
			chr6	7727066	7727459	U
			chr7	100698599	100698900	U
			chr7	132729383	132729808	U
			chr7	133005733	133006197	U
			chr7	16308554	16308966	U
			chr7	16309295	16309637	U
			chr7	28217899	28218195	U
			chr7	3013158	3013502	U
			chr7	34973846	34974279	U
			chr7	45466441	45466911	U
			chr7	46251842	46252269	U
			chr7	46602004	46602428	U
			chr7	52325635	52326272	U
			chr7	52333568	52334167	U
			chr7	55551251	55551503	U
			chr7	72749305	72749797	U
			chr7	79954783	79955355	U
			chr7	82235886	82236235	U
			chr7	89951263	89951649	U
			chr8	121832806	121833530	U
			chr8	121840840	121841234	U
			chr8	124092707	124093054	U
			chr8	12634832	12635393	U
			chr8	13139732	13140325	U
			chr8	13548706	13549255	U
			chr8	22433928	22434346	U
			chr8	22434629	22435091	U
			chr8	4612145	4612581	U
			chr8	69401748	69402013	U
			chr8	70649356	70650024	U
			chr8	71531055	71531417	U
			chr9	103450799	103451199	U
			chr9	122281770	122282340	U
			chr9	15544237	15544521	U
			chr9	25855259	25855729	U
			chr9	25863275	25863636	U
			chr9	37783426	37783712	U
			chr9	57477224	57477628	U
			chr9	5956214	5956588	U
			chr9	71559944	71560237	U
			chr9	72251337	72251661	U
			chr9	98472427	98472731	U
			chrX	20523586	20523882	U
			chrX	45235971	45236371	U
			chrX	45243969	45244284	U
			chrX	76271763	76272301	U
			chrX	76279745	76280125	U
			chrX	79750323	79750570	U
			chrX	94678260	94678642	U
			chrY	2579745	2580070	U
			chrY	2587460	2587796	U
			chr1	112019317	112019677	S
			chr1	127219694	127219926	S
			chr1	134079230	134079585	S
			chr1	135759638	135760068	S
			chr1	135765950	135766497	S
			chr1	153508010	153508318	S
			chr1	181015623	181015994	S
			chr1	7563822	7564158	S
			chr1	90057616	90058086	S
			chr1	92919115	92919649	S
			chr1	93571464	93571721	S
			chr10	117709879	117710248	S
			chr10	117717501	117718004	S
			chr10	22411003	22411243	S
			chr10	42261150	42261425	S
			chr10	46785702	46786038	S
			chr10	59901954	59902295	S
			chr10	62320565	62321059	S
			chr10	77201965	77202289	S
			chr10	8832722	8833063	S
			chr11	109894345	109894606	S
			chr11	115970144	115970679	S
			chr11	118403868	118404337	S
			chr11	120229854	120230341	S
			chr11	20139272	20139632	S
			chr11	29679984	29680317	S
			chr11	33764195	33764773	S
			chr11	50252229	50252684	S
			chr11	74981555	74981836	S
			chr11	76928758	76929014	S
			chr11	94134204	94134923	S
			chr11	97310202	97310553	S
			chr12	110472322	110472571	S
			chr12	112595601	112595863	S
			chr12	112793870	112794365	S
			chr12	17258509	17258882	S
			chr12	69595258	69595570	S
			chr12	79720351	79720661	S
			chr12	8916401	8916740	S
			chr13	104520209	104520502	S
			chr13	110392643	110392907	S
			chr13	110394928	110395722	S
			chr13	114447247	114447504	S
			chr13	11549333	11549622	S
			chr13	117165323	117165742	S
			chr13	34588006	34588242	S
			chr13	51090358	51090664	S
			chr13	51975727	51976169	S
			chr13	93992367	93992736	S
			chr13	98201357	98201763	S
			chr14	19486838	19487141	S
			chr14	3280131	3280441	S
			chr14	3513726	3514008	S
			chr14	3521813	3522117	S
			chr14	4603297	4603580	S
			chr14	6333976	6334251	S
			chr14	6342030	6342378	S
			chr14	64810947	64811233	S
			chr14	6658061	6658362	S
			chr14	6666196	6666459	S
			chr14	6674231	6674585	S
			chr14	7394324	7394646	S
			chr14	7402445	7402768	S
			chr15	27993108	27993469	S
			chr15	96952542	96952968	S
			chr16	24475548	24475833	S
			chr16	43574071	43574327	S
			chr17	13855497	13855870	S
			chr17	16819844	16820184	S
			chr17	24604571	24605280	S
			chr17	29078876	29079267	S
			chr17	29091467	29091934	S
			chr17	29160029	29160665	S
			chr17	34760190	34760417	S
			chr17	47267128	47267537	S
			chr17	87695849	87696240	S
			chr17	87965087	87965351	S
			chr17	91466876	91467192	S
			chr17	93157514	93157811	S
			chr18	37826413	37826866	S
			chr18	39128223	39128554	S
			chr19	10289614	10289979	S
			chr19	12660243	12660521	S
			chr19	25320180	25320449	S
			chr19	27264715	27265059	S
			chr19	35943539	35943808	S
			chr19	42022320	42022795	S
			chr19	44696738	44697167	S
			chr19	53629952	53630272	S
			chr19	58757134	58757404	S
			chr2	102303318	102303623	S
			chr2	119751389	119751715	S
			chr2	132339271	132339667	S
			chr2	157824213	157824626	S
			chr2	158794723	158795165	S
			chr2	161167663	161167954	S
			chr2	165788861	165789222	S
			chr2	32007597	32008004	S
			chr2	32941383	32941757	S
			chr2	35736029	35736391	S
			chr2	72285759	72286303	S
			chr2	72995518	72996116	S
			chr3	10742405	10742721	S
			chr3	16249895	16250139	S
			chr3	17764739	17764999	S
			chr3	26823855	26824105	S
			chr3	28835247	28835504	S
			chr3	32364177	32364617	S
			chr3	3962203	3962506	S
			chr3	61362845	61363551	S
			chr3	7665587	7665982	S
			chr3	82328298	82328606	S
			chr3	96991511	96991815	S
			chr4	110750369	110750594	S
			chr4	121216228	121216500	S
			chr4	132458148	132458513	S
			chr4	141304221	141304565	S
			chr4	19208131	19208494	S
			chr4	65604739	65605096	S
			chr5	103732499	103732943	S
			chr5	113842894	113843362	S
			chr5	122968143	122968597	S
			chr5	31631454	31631829	S
			chr5	57064933	57065192	S
			chr5	86856188	86856735	S
			chr6	103964882	103965168	S
			chr6	140620735	140621079	S
			chr6	37816702	37816961	S
			chr6	62567864	62568144	S
			chr6	84514592	84515060	S
			chr6	91476518	91477041	S
			chr6	91758273	91758525	S
			chr7	143054207	143054663	S
			chr7	18750181	18750412	S
			chr7	24884461	24885207	S
			chr7	27569954	27570263	S
			chr7	3106965	3107185	S
			chr7	32181196	32181455	S
			chr7	33146418	33146871	S
			chr7	35528686	35528975	S
			chr7	64327003	64327318	S
			chr7	98270385	98270664	S
			chr7	98398002	98398271	S
			chr8	117302095	117302468	S
			chr8	118830200	118830510	S
			chr8	123824523	123824805	S
			chr8	126603267	126603540	S
			chr8	22185756	22186222	S
			chr8	26824254	26824499	S
			chr8	33197538	33197853	S
			chr8	44935119	44935499	S
			chr8	73760382	73760630	S
			chr8	74326433	74326674	S
			chr8	75268066	75268330	S
			chr9	120918991	120919605	S
			chr9	122355458	122355723	S
			chr9	18481431	18481676	S
			chr9	22226936	22227245	S
			chr9	36797002	36797517	S
			chr9	56334445	56334699	S
			chr9	57203561	57203901	S
			chr9	57427990	57428305	S
			chr9	64380502	64380774	S
			chr9	66945900	66946423	S
			chr9	80813964	80814239	S
			chr9	83568884	83569250	S
			chr9	89277538	89277885	S
			chrX	155201902	155202185	S
			chrX	162740235	162740491	S
			chrX	68412452	68412927	S
			chrX	69005623	69005883	S
			chrX	72730772	72731047	S
			chrX	95564303	95564531	S
			chrY	289611	289930	S
