# Supplementary material for: The p53 transcriptional response across tumor types reveals core and senescence-specific signatures modulated by long noncoding RNAs
Source: Proc Natl Acad Sci U S A. 2021 Jul 29;118(31):e2025539118. doi: 10.1073/pnas.2025539118 (PMC8346867; doi:10.1073/pnas.2025539118)
Supplement: Supplementary File [file pnas.2025539118.sd06.xlsx]

## Sheet: Sheet1
SI Dataset 6| RNA and p53 binding-based calls of genes in universal and senescence response
Genic								Intergenic
Core Up (87)	Core down (2)	Sen Up (64)	Sen down (18)					Core Up (11)	Core down (2)	Sen Up (10)	Sen down (11)	Ly Up (6)	Ly down (5)
Otog	Gja5	Nfasc	Hr					Rab3c	Gm37789	Gprc5c	Gm17377	Kif5c	Fgf9
Myom3	Cep112	Gm10083	Spag4					Peli3	MSTRG.3325	Cadm2	Gm10184	Bbs7	Lemd1
Prokr2		Kcnma1	Ctnna3					Gm1141		Gm29455	Wisp2	Gm44168	Gm29455
Trp53cor1		9130204K15Rik	Gm43204					1200007C13Rik		Gm37151	Ect2	Gm15706	MSTRG.11169
Gm13067		RP24-365N15.2	1700030N03Rik					Gm42488		Gm37806	Gm10254	Rpl17-ps9	MSTRG.501
Gm26651		Cpne5	Phf19					Gm29398		MSTRG.11768	Rps18-ps1	Tdg-ps
Gm16685		Trerf1	Gm14149					MSTRG.14545		Gm13310	Gm11675
MSTRG.10033		Gm38182	MSTRG.17279					Inhba		MSTRG.12917	MSTRG.5285
MSTRG.10064		MSTRG.12065	Gjb3					Adamts6		B930041F14Rik	Gm9726
MSTRG.10065		MSTRG.12066	Kcnab2					Pcdh17		Vgll3	MSTRG.6029
Cdkn1a		MSTRG.12256	Rbks					Mx2			Gm8849
MSTRG.11211		Notch1	Cntnap2
Fas		Gm22192	Gm10827
Btg2		Zak	Hist4h4
Phlda3		Creb3l1	Ccne1
Hmcn2		Zmynd8	MSTRG.24410
Ak1		Arhgef19	Cenpp
Zmat3		Kcnab2	Muc13
MSTRG.15056		Gm42480
Gm43549		Fryl
Rap2b		Aff1
B430305J03Rik		Ptpn14
Slc19a2		Hhat
Trp53inp1		MSTRG.20607
MSTRG.17156		Fam180a
Plin2		Tmem43
Podn		Nhsl1
Sesn2		Nav2
Gm12981		Sh3gl3
Asap3		Trim34b
Hspg2		Foxo3
Ephx1		Adam8
Rgs12		Fam53b
MSTRG.20431		R74862
MSTRG.20594		Kcnq1
Exoc4		Gm38065
MSTRG.2077		Hk1
Gm19757		Cmip
Gm44013		Cdh13
Bbc3		Zfp809
Bax		Gm16759
Snhg14		Megf11
Fah		Leo1
Ddias		MSTRG.26201
Trim5		Sh3bgrl2
MSTRG.2352		Mthfs
Pidd1		5830418P13Rik
Cd81		Arpp21
Ano1		Reps2
Fat1		MSTRG.3010
Ddit4		Gm30414
Pgpep1		Kcnip1
Cdh23		Gm26542
Nlrc5		Slc9a2
MSTRG.25500		Tmem95
MSTRG.25501		Itgb4
Ei24		Bahcc1
Iqch		Ahnak2
Rps27l		Naip5
Bfsp2		Sncg
Slc6a8		Rims2
Eda2r		Mir568
Mdm2		MSTRG.9785
Lrp1		Ermard
Ccng1
Trp53
B230206L02Rik
MSTRG.5121
Zfp750
Gm20257
Inf2
D630023F18Rik
Arhgef28
Plk2
MSTRG.7029
Mmrn2
MSTRG.7572
Itgbl1
Gm17615
Pvt1
MSTRG.860
MSTRG.8710
Plxnb2
Col2a1
MSTRG.9154
Kalrn
Pros1
