# Supplementary material for: The p53 transcriptional response across tumor types reveals core and senescence-specific signatures modulated by long noncoding RNAs
Source: Proc Natl Acad Sci U S A. 2021 Jul 29;118(31):e2025539118. doi: 10.1073/pnas.2025539118 (PMC8346867; doi:10.1073/pnas.2025539118)
Supplement: Supplementary File [file pnas.2025539118.sd07.xlsx]

## Sheet: Sheet1
SI Dataset 7| LncRNAs in universal and senescence response
Genic							linc	long intergenic noncoding RNA
Core Up (87)			Sen Up (64)				ua	upstream antisense
Transcript	lncRNA name		Transcript	lncRNA name			as	antisense overlapping
Trp53cor1	lincRNA-p21		Gm10083	Stox2-s			s	sense overlapping
Gm13067	pri-mir-34a		9130204K15Rik	mir-192			PCG	protein-coding gene
Gm26651	lincRNA-Gadd45g		RP24-365N15.2	PCG (Gm7972)			* bolded lncRNAs were validated in this study
Gm16685	ua-IL7		Gm38182	Pcdhgc5-s
MSTRG.10033	lincRNA-Lnpep		MSTRG.12065	PCG (Dagla)
MSTRG.10064	lincRNA-Zfp53		MSTRG.12066	PCG (Dagla)
MSTRG.10065	lincRNA-Zfp53		MSTRG.12256	Fgfbp3-as
MSTRG.11211	lincRNA-Rprd1a		Gm22192	Prrc2b-s
MSTRG.15056	Zmat3-as		Gm42480	Pcdh7-s
Gm43549	lincRNA-Dclk1		MSTRG.20607	pri-mir-29a
B430305J03Rik	Rap2b-as		R74862	Cd81-as
MSTRG.17156	lincRNA-Kdm4c		Gm38065	Kcnq1-s
Gm12981	Sesn2-as		Gm16759	Iqch-as
MSTRG.20431	lincRNA-Asns		MSTRG.26201	pri-mir-29a
MSTRG.20594	pri-mir-29a		5830418P13Rik	Bfsp2-as
MSTRG.2077	lincRNA-Ulbp1		MSTRG.3010	lincRNA-Hmga2
Gm19757	lincRNA-Cntn4		Gm30414	lincRNA-Pcmtd1
Gm44013	ua-Aebp2		Gm26542	Ltc4s-as
MSTRG.2352	ua-Foxo3		MSTRG.9785	Runx1-s
MSTRG.25500	lincRNA-Kdm4c
MSTRG.25501	lincRNA-Kdm4c
MSTRG.5121	ua-Bahcc1
Gm20257	Flacc1-as
D630023F18Rik	lincRNA-Spag9
MSTRG.7029	lincRNA-Emb
MSTRG.7572	lincRNA-Cma2
Gm17615	Fgf14-as
Pvt1	Pvt1
MSTRG.860	lincRNA-Ptma
MSTRG.8710	lincRNA-Cyb5r3
MSTRG.9154	lincRNA-Pla2g10os
