# Supplementary material for: The p53 transcriptional response across tumor types reveals core and senescence-specific signatures modulated by long noncoding RNAs
Source: Proc Natl Acad Sci U S A. 2021 Jul 29;118(31):e2025539118. doi: 10.1073/pnas.2025539118 (PMC8346867; doi:10.1073/pnas.2025539118)
Supplement: Supplementary File [file pnas.2025539118.sd08.xlsx]

## Sheet: Sheet1
SI Dataset 8 | Oligonucleotide, sgRNA, and dRNA sequences used in this study
qRT-PCR primers
Name	Forward	Reverse
Gapdh	AGCTTGTCATCAACGGGAAG	TTTGATGTTAGTGGGGTCTCG
Rn7s1	CTGTAGTGCGCTATGCCGA	GTTCACCCCTCCTTAGGCAA
Kcnq1ot1	GGCCAGAAGCAGAGGTGATT	CCGAGCCGTAACTGCAAAAC
p53	ACGCTTCTCCGAAGACTGG	AGGGAGCTCGAGGCTGATA
p21	TCCACAGCGATATCCAGACA	GGACATCACCAGGATTGGAC
p16	CATCTGGAGCAGCATGGAGTC	TACGACCGAAAGAGTTCGGGG
Zmat3-as	AGCCTACCCTGAAAGCGATG	TTCCAATGTCTTTGGGCGGA
lincRNA-Spag9	GCCTCATGAGACCTGCTGAA	GCCCCTGTGTAGCAATCACT
lincRNA-Gadd45γ	GCTCCGTTCCACGAAGTTTT	TGGGCTAGGCAGGTTAGGTA
Pvt1b (ex1b-2)	CCATGACTGGGAAAAACCTCG	TGGAGGGCATCTTCTTACCG
lincRNA-p21	CCTGTCCCACTCGCTTTC	GGAACTGGAGACGGAATGTCTC
Ltc4s-as	CCTTGGCTGACACCCGAACC	CCGAGTTCGAGCGCGTCTTC
Bfsp2-as	TTGGCTATGGGTGCTTCGGC	AGCCGGGACTCTATCCATCC
ua-Bahcc1	AAGGCCGCTTGATGAAAGGA	TGGCCTGATTCAATCGCGTA
Zmat3	TGTCACCTTGAACTCCGCTC	GCACAGCTTACAGTAGTCATTCT
Spag9	GAATGGGTCGTGAGGTGGAG	TCTGCACGAGCTTTCCTGAG
Gadd45γ	GTGGCCAGGATACAGTTCCG	CAGGGTCCACATTCAGGACTT
Myc	TTCATCTGCGATCCTGACGAC	CACTGAGGGGTCAATGCACTC
Ltc4s	CCCTCGTGGGAGTTCTGTTG	GCGTATAGGGGAGTCAGCCT
Bfsp2	GGAAAACAGCTTGCACGACG	TGAGGTTCTTCAGACGTCACC
Bahcc1	GGGATTCATGGGATTGCCCT	GGCCAGCACATCCTCATCTT
sgRNAs
Name	Sequence	Notes
gRNA-Control	GGCCACGAGTTCGAGATCGA	Targets dTomato
ΔRE-Zmat3-as	CATGCTCCCAAGACATGCCT
ΔRE-lincRNA-Gadd45γ	GTGACATGCCTGTCCCCGAC
ΔRE-Pvt1	ATATGGGCAGTGACAAGTTT
ΔRE-lincRNA-p21	GATGCAACCGAAGGCAAGCC
ΔRE-Ltc4s-as	TCTGAGGCCTGGGACTTGCC
ΔRE-lincRNA-Spag9	CTGCTGTGCTTGGACTTGTT
dRNAs
Name	Sequence	Notes
dRNA-Control	gCGAGTTCGAGATCGA	Targets dTomato
dRNA-A1	GACCTACCGCGGCTC	Targets lincRNA-Gadd45γ -10 TSS
dRNA-I1	CTCAGAAGAGTGACT	Targets lincRNA-Gadd45γ +3 TSS
TIDE primers
Name	Forward	Reverse	Sequencing
Zmat3-as p53RE mut	GAGCTTCCCTGTCTGTGATGA	ATCCTTCGTGTCTGCCATCG	CAACTACCCGTATCTCTGGAAAC
lincRNA-Spag9 p53RE mut	GGCAGGTTAAGCTTTCCCCA	GCCAAATATAGAGGGAACCAG	GCTGTTTCAAGCCTCCACATG
lincRNA-Gadd45γ p53RE mut	CTTGCAGACCCGTCTTGAGT	CTGCTTCAGCCTTCCTACCC	CTGACTCCAGTTCTACCACAAG
Ltc4s-as p53RE mut	GCAGCTGGACAGATAGATACC	GCTAACAACCACAGTGCAGG	GGACCCTTAGAGTGTTGTTGTTG
Pvt1b p53RE mut	ATTGCGTTCCTGTGTTCGTG	AGGCAAAACAACAAGGCAGTC	CTGCTCTTGTGTTTTTAAGGGG
lincRNA-p21 p53RE mut	ATTGGCTAACCCCATGAGCAC	CTCTTCTTGCAGAAAGCCGCA	GCCCTCTCTCCATCCTCAATG
Genotyping primers
Name	Sequence
p53LSL#1	CTTGGAGACATAGCCACACTG
p53LSL#2	CAACTGTTCTACCTCAAGAGCC
SD5	AGCTAGCCACCATGGCTTGAGTAAGTCTGCA
